# Supplementary material for: Multi-area recordings and optogenetics in the awake, behaving marmoset
Source: Nat Commun. 2023 Feb 2;14:577. doi: 10.1038/s41467-023-36217-5 (PMC9895452; doi:10.1038/s41467-023-36217-5)
Supplement: Supplementary file 4 — Source Data [file 41467_2023_36217_MOESM4_ESM.xlsx]

## Sheet: Fig.5a
Fig.5a
Time (s)	V1 Channel 1 (mV)	V1 Channel 2 (mV)	V1 Channel 3 (mV)	V1 Channel 4 (mV)	V1 Channel 5 (mV)	V1 Channel 6 (mV)	V1 Channel 7 (mV)	V1 Channel 8 (mV)	V1 Channel 9 (mV)	V1 Channel 10 (mV)	V1 Channel 11 (mV)	V1 Channel 12 (mV)	V6 Channel 1 (mV)	V6 Channel 2 (mV)	V6 Channel 3 (mV)	V6 Channel 4 (mV)	V6 Channel 5 (mV)	V6 Channel 6 (mV)	V6 Channel 7 (mV)	V6 Channel 8 (mV)	V6 Channel 9(mV)	V6 Channel 10 (mV)	V6 Channel 11 (mV)	V6 Channel 12 (mV)		Zoom time onset (s)	Zoom time offset (s)
424	-0.473907	1.54304	1.19286	-2.65219	-2.42448	-1.13576	0.758139	-2.90559	-1.82723	-0.801383	-0.405682	1.86475	0.714196	3.3268	3.11489	1.18193	0.297536	0.97173	0.290313	-1.07164	-3.37438	-0.965456	-4.66698	-3.32018		428.149	428.349
424	10.0772	9.04975	2.51799	0.563665	-9.79181	-10.8816	-8.05118	-7.08472	-4.60465	-13.1523	3.35485	0.460492	-26.5832	0.810283	1.78182	-20.2397	-18.0513	-8.39593	-8.6057	-14.0336	-36.1717	11.9767	3.63309	-15.8568
424	22.5885	31.8715	9.8702	10.3808	-5.67582	2.06322	0.7508	5.68129	9.20755	3.82658	-2.59622	-3.56237	-34.7319	5.66214	13.0459	-18.9961	-15.238	0.915503	-9.96582	-16.7032	-25.7538	28.5109	19.4178	-8.69453
424	16.8244	16.8115	6.03154	3.23841	-15.7936	-10.4935	-0.915232	-6.38363	10.178	-0.584171	5.02355	-7.26504	-20.146	9.90898	15.9834	-11.6973	-8.9678	1.97948	-0.175514	-5.46284	-4.59928	29.3417	19.438	3.94643
424	6.39102	9.41091	6.35241	2.56192	0.375605	-9.74295	-5.37828	7.19264	6.71357	5.06912	13.3992	-1.76155	-15.1553	4.05006	-0.653382	-6.28293	-3.46508	7.48327	4.23372	0.829956	-3.05207	16.0756	7.57433	2.9995
424	12.2407	17.2592	5.57018	17.7393	1.05314	-2.23238	7.62472	0.198066	1.14276	15.2068	9.41092	2.17286	-12.0411	4.43153	-8.12867	5.08255	6.64707	6.63283	-0.457186	-0.702196	-5.78371	-9.28908	-10.7937	-4.07239
424	17.5443	3.19954	12.1282	-0.887946	-10.6996	-2.80256	8.85377	-3.2979	-3.9648	-0.897802	4.38241	13.0171	-9.39868	2.79554	-1.57251	1.85698	11.1359	13.1774	3.27873	-3.83875	-6.66173	-4.95059	13.0402	-0.951942
424.001	15.7838	10.3937	22.6848	-11.5811	-13.7972	16.0733	9.83675	4.95646	7.59282	3.58589	-7.50872	9.46993	-13.1062	-9.42622	-5.00327	-2.80251	0.309291	14.4854	11.4837	8.30194	4.53035	-17.1442	-18.6535	-16.9172
424.001	-0.84089	12.4311	7.74936	0.251874	-9.01769	1.48021	-1.43339	-0.0961179	5.79583	2.14184	-14.2537	-2.54421	-13.3003	2.96236	-6.35323	-9.98121	-11.338	-5.03272	-1.76408	-9.5414	-29.7162	-52.5412	-74.0346	-52.1526
424.001	9.79321	15.0385	10.5554	-3.1103	5.45209	-13.3302	-11.5868	11.1725	9.13346	-3.69114	0.99248	-12.2022	-13.5735	15.7086	14.3238	-8.33596	-10.295	-16.9884	-12.6728	-28.8098	-28.7433	-16.9111	-39.2155	-47.8731
424.001	-5.27161	6.53827	0.23389	2.41102	-3.45181	-4.93533	-4.93725	1.7749	8.24361	3.6952	2.87403	-7.27117	-9.88763	5.83361	-0.15179	-4.3878	-4.8927	-13.9319	-2.26542	-11.8583	-18.7788	-16.1163	-18.8795	-14.0301
424.001	3.03624	3.3287	0.957538	6.13004	5.40544	15.8146	5.87868	3.16025	-3.52464	-1.24416	-7.88395	7.60962	-8.75286	9.37596	6.41338	-5.95653	-3.87555	-7.23083	-10.2604	-15.7785	-24.3783	-9.27939	-2.00991	-0.790517
424.001	-4.64959	1.65706	3.84736	-6.75403	-5.04571	1.39474	8.42701	-9.42774	-6.99712	-4.97637	-4.52893	4.4685	5.42902	4.03721	5.80631	5.11429	5.06335	3.84922	3.1691	3.02621	-2.78785	2.83031	-4.99893	1.8651
424.001	-10.1888	-5.80449	-14.0026	-11.7892	-14.7125	-2.24674	1.96158	-7.44732	-0.731331	-2.4483	-4.52026	8.11559	10.9175	-12.794	-8.92467	8.81398	9.22795	7.94176	14.0825	13.4387	9.37282	2.46778	0.241573	13.4725
424.001	-6.09287	-4.76691	-6.29284	-2.26405	0.49861	3.0895	8.26018	-5.21151	-8.35178	-6.62303	-0.633283	3.99131	4.11887	-13.8212	-8.58177	1.22771	-2.99948	0.938664	1.12248	6.45534	17.1268	10.2414	29.5822	33.1317
424.001	-9.54683	-9.95594	-5.02673	9.36477	6.42802	-7.71259	12.6265	-3.1644	-10.1713	-12.9854	-8.1241	-4.55762	-0.624221	-11.2926	-14.1092	-0.220692	7.37663	-7.19703	4.14652	19.1087	26.2396	12.5209	28.1317	27.3402
424.001	0.815664	0.885532	-2.01297	17.3356	11.673	12.5513	2.23513	14.4788	7.37287	5.23645	3.04326	-9.96294	4.45665	-7.35952	-5.98402	-0.914498	8.76149	-2.65256	3.11352	5.17732	13.3748	2.5871	14.1229	4.77643
424.001	5.42853	3.37205	-3.80216	14.7482	11.7843	9.43993	-7.4988	18.3292	3.64513	13.7137	9.42087	-19.1092	8.33278	-8.33988	-8.08813	3.01762	6.63311	5.53805	-0.783445	9.60466	18.3614	10.077	14.2495	23.6072
424.001	9.73149	-12.6501	6.99352	3.66488	12.4427	6.10556	-4.41691	3.10977	6.08474	4.19885	3.9503	-7.39391	-0.308403	-6.42474	-5.86674	-4.20772	6.76343	-1.59732	-4.91413	11.687	7.5333	12.5139	15.8282	9.79765
424.002	-5.24345	-12.4005	8.08459	6.8431	14.3477	1.41924	2.08837	8.60259	1.65942	0.848841	-2.78853	-9.96385	-6.26506	-5.14369	3.47682	-4.28856	-2.1714	1.38592	-14.4765	-3.18491	-2.17149	-0.45455	14.0482	-7.61961
424.002	-4.36176	-13.2111	-0.408628	1.98317	5.79895	8.70201	8.61601	7.20699	7.8058	0.735127	0.722366	-0.245619	-8.45336	0.551268	11.2957	-7.9578	-11.0119	1.11958	-6.13116	-6.88151	0.15393	2.27247	2.74068	-1.9526
424.002	0.440549	-8.59473	-1.88242	-5.15856	11.4699	11.0578	-2.85162	-2.68647	4.63553	1.65947	-2.02354	12.6961	4.58835	3.24622	-1.16168	6.09068	-3.0868	-0.869079	5.14939	1.54637	6.42693	5.64314	5.46624	5.92737
424.002	5.09322	3.36921	13.4294	12.1492	20.1022	4.10743	-15.9564	-1.49565	-3.89765	-6.59643	-1.63181	0.380528	5.37219	-4.98488	-3.99222	8.08359	-0.0768727	-0.407089	4.70768	1.07031	10.4559	1.8429	1.80485	3.86938
424.002	9.04034	6.01313	9.84395	6.37186	8.09818	1.88755	-15.3694	3.64364	10.0989	-9.41742	-10.5196	-12.0201	13.1327	2.10687	-2.54527	3.23985	8.07759	2.28664	1.53884	7.27821	7.48103	1.71883	-3.31574	5.53693
424.002	-4.30236	-15.4564	-15.4335	-12.522	-15.9794	-3.38496	-5.26241	-5.17988	-3.18224	-3.9061	-6.04314	0.542988	10.8609	-3.72801	-2.02982	-5.96318	-6.53137	-3.11622	-1.97448	-3.6638	5.25961	-0.196271	-12.2543	-7.1572
424.002	0.522303	-3.43654	-8.95894	-0.0845698	-3.98392	13.8003	9.70921	0.36528	-2.41265	2.53948	0.68408	3.32963	-5.48497	-3.09972	-1.23818	-3.46762	-12.7574	-11.3304	-5.0018	-19.9377	-12.264	-6.38205	3.00921	-21.9353
424.002	3.6164	8.02744	1.50758	-0.404414	16.1791	16.3473	8.96778	14.9939	1.15784	8.6778	-0.013357	0.354056	4.54561	9.84676	-0.877904	-8.26862	-10.2792	-15.3329	-8.46076	-20.8667	-16.0486	20.5384	9.96311	2.43932
424.002	-8.73854	-0.648013	-6.45627	-2.27599	2.57003	-19.0768	-8.261	1.70731	4.78853	0.767086	8.09777	-4.78274	2.06919	8.05266	2.87974	-14.2831	-15.1618	-12.2319	-12.4269	-18.6144	-11.4759	10.2712	14.6648	2.91724
424.002	-14.9401	-6.34928	-11.0634	-0.329497	0.671381	-16.7862	-9.96208	-3.88988	1.95849	3.38952	9.44088	-6.96788	4.09261	4.37501	3.85269	2.94428	-1.39681	-9.7343	-6.49073	-15.1899	-7.11743	-2.18623	10.5872	4.06907
424.002	-2.0767	3.6389	-3.3489	-2.44324	-4.39026	6.3998	14.1988	1.88796	-3.17275	15.7527	8.61119	11.521	2.81103	-1.31666	2.02448	-1.37201	-0.64772	1.04396	-0.466422	5.33124	4.08865	-4.60356	3.50607	8.94573
424.002	6.32266	12.252	7.68711	-3.62271	-6.17739	-5.11397	12.9607	-4.89806	-2.73233	2.50715	8.58505	7.58138	-3.5608	-2.99798	0.650882	1.83142	-2.00674	5.50334	5.98599	6.68038	-0.980715	-6.1263	-0.259351	8.3206
424.002	5.58149	3.50511	-5.23256	-4.68533	-10.869	-8.94736	-12.2459	-9.12896	-1.40875	2.93605	8.13612	-2.90915	1.23678	8.3131	2.75665	3.60891	2.12899	5.73114	5.35075	17.4141	1.34719	12.159	-3.72418	10.6966
424.003	-1.7732	-3.81655	-6.41783	-7.54692	-20.4844	-14.7543	-12.4385	-4.67317	2.26638	10.0104	10.7616	8.54865	6.14579	-5.24303	4.9461	10.1835	7.08215	13.1836	7.45938	24.9462	14.7394	-1.32927	-5.28502	9.06413
424.003	-9.3831	-6.30056	-3.96739	-12.2287	-12.5792	-18.3605	-7.52232	-10.8492	3.29892	4.79651	2.31499	6.86686	0.024069	-6.67225	8.99556	6.1078	4.06608	2.00707	5.351	10.154	-1.74668	-13.4074	-1.50308	-15.9109
424.003	-6.68325	-6.1574	-9.12652	-15.4215	-20.6606	-13.7204	-3.21165	-5.41018	-6.68413	-7.87969	-3.88987	7.08964	-4.00349	9.38831	6.58402	-1.8593	-1.61492	3.34102	0.304313	-2.86429	-2.31588	-8.19238	-8.16335	-16.9606
424.003	-2.38315	-0.377625	-8.00903	-8.38477	-21.5179	-13.5968	-0.622313	2.0732	-3.63903	-15.462	0.0947412	1.27177	0.997306	9.22809	1.7392	5.3575	9.25101	8.69063	-2.09882	-1.26635	13.3112	-15.3167	-15.4169	-10.9278
424.003	4.25153	5.3867	-4.41246	10.3779	5.71369	-9.21191	-6.25496	4.71187	-2.95332	-6.49529	-4.40634	2.82828	5.8799	-4.67491	-6.69867	15.3959	14.2729	17.301	4.85112	14.632	10.0212	-19.6061	-18.5202	-8.22633
424.003	8.72174	1.71846	-2.5018	4.92089	7.76528	-7.85864	-9.09898	-3.883	-0.475325	-2.46695	-0.280569	3.64731	9.01664	-9.57901	-2.31797	14.6025	15.62	13.6639	15.2711	13.7754	9.7796	-7.34747	-22.5446	0.875137
424.003	1.7894	8.29226	-3.31465	3.77541	-4.43645	-3.74252	-6.72533	-10.3538	-2.61921	-1.3287	6.53389	14.8422	-5.09047	-1.15064	-3.77941	-0.296392	2.9647	0.940082	6.25947	2.9464	5.86047	-3.07235	-11.1373	0.187091
424.003	-2.60469	-0.215387	-6.99109	3.95501	-1.56076	-0.0925051	3.26621	-3.94004	-7.18744	-0.334675	-10.6057	13.695	-14.0504	11.1949	5.92047	-4.5414	-3.4348	-4.06893	-6.18393	-8.06316	-13.8083	6.22358	8.91191	0.157299
424.003	-0.956888	-7.61821	-4.77403	1.11262	10.3867	12.9194	5.08284	13.8615	-8.87007	-2.27741	-4.85118	-4.89315	-12.2554	-1.32889	7.98104	-7.69485	-1.15007	-3.76039	4.02618	-7.43244	-11.9364	26.0187	14.3764	-0.214329
424.003	-1.57335	3.17513	4.36227	4.28082	9.09524	14.9658	2.27969	5.51337	-0.653775	-8.45371	-5.79362	-15.6445	5.13881	1.47035	-7.63241	-7.95485	3.28871	1.32147	3.65341	0.169289	7.60972	9.67189	6.592	7.93904
424.003	-0.45377	4.28394	3.30338	-1.15228	8.53946	4.76965	11.0159	-11.6102	-2.31854	-9.99763	-11.3951	-17.5672	2.51832	0.966108	-2.15122	7.9815	-4.00864	-3.30286	-2.53493	-6.21436	1.73797	-8.25997	-12.3605	6.74334
424.003	3.71171	12.3714	12.9512	8.85086	6.80994	10.0823	0.24685	6.45285	-3.62927	4.97676	6.41735	2.05072	-3.18373	3.68326	-0.47956	-2.61733	-1.9616	-2.77384	-2.28816	-3.20363	-7.96165	11.2873	1.05031	-14.3363
424.004	5.52063	6.29675	14.1034	8.56704	2.17108	-6.7086	-4.59007	-6.97875	-3.67112	5.51537	-3.10817	4.18914	-8.17578	1.96486	3.41244	-4.09746	-3.79213	-5.1007	-7.53786	-18.3763	-18.275	13.1761	10.8977	-12.5235
424.004	2.83505	-4.42456	16.6937	7.3743	7.49347	2.72989	11.003	-7.60371	4.30797	13.1995	-0.766589	-0.540545	0.753064	1.85102	-1.47844	1.91176	-3.47622	-4.13877	4.7916	2.70019	-0.451283	0.262733	0.414581	1.26041
424.004	4.09119	-0.0258919	7.79153	-7.26187	-1.99763	10.7892	15.0868	3.1312	-0.0320423	-2.3644	-7.08001	-1.42926	15.7443	2.68266	-6.33949	4.6536	11.5128	10.7939	11.9811	18.9305	13.7257	0.82432	-2.96812	9.40262
424.004	-10.3643	-12.645	-7.9495	-16.0189	-10.3785	7.33774	5.38937	-4.29355	-0.782078	-14.5943	-13.6869	-2.62356	3.4326	-0.708008	3.36708	-5.59278	-6.78391	7.09325	-1.67555	2.18659	3.49153	-7.48832	7.13779	-2.43493
424.004	-4.27892	3.04835	4.91502	-4.64951	3.24392	17.9075	-0.168363	-1.3514	6.24157	-7.06924	-1.78416	-14.35	-5.92071	-7.53633	-8.44233	-8.17797	-14.4024	-6.5142	-4.57661	-8.63716	-2.64517	-4.66567	12.0759	-4.76766
424.004	5.45255	12.3925	8.61881	2.06113	4.20477	5.91399	-3.74131	3.51728	3.46136	1.8247	6.29289	-16.2729	-2.95521	-2.45618	-8.95176	3.53519	-9.43449	-8.61614	-5.14214	-11.7053	-16.4516	-3.31844	1.55768	0.230778
424.004	-11.3621	-11.0123	-4.32325	-15.8625	-13.0764	-0.350233	2.25538	-1.26565	3.24115	-1.02609	-2.7948	-0.484454	-7.30603	-3.29716	-5.60074	-4.34622	-5.50018	-4.9639	-14.4459	-4.69907	-9.99421	2.02273	-4.05948	-2.07827
424.004	-16.6261	-14.3444	-14.6764	-0.309609	8.93421	15.4831	19.0139	4.7334	-0.770649	6.22568	9.64838	19.2212	-1.53602	0.758652	7.70218	-8.26173	-7.87084	-4.86474	-5.44433	-4.88555	-5.80349	-9.27837	-1.63062	-5.32221
424.004	-9.68639	-12.381	-13.9515	7.3119	3.36389	19.9178	7.43735	8.42282	1.29153	4.61533	2.2094	10.3883	0.454897	4.67264	5.05758	-2.08399	-3.26162	-3.02696	-0.51777	-2.17368	-1.14765	-8.74039	-0.705051	11.2047
424.004	-3.60032	-6.37183	0.438976	11.0824	8.78308	5.46003	-8.69065	1.59598	-0.850687	-0.468085	1.11025	1.28635	5.09801	-1.4896	-6.71703	0.943949	5.82393	-0.827418	-4.45194	7.01718	1.81971	-14.5043	-4.96751	14.6429
424.004	12.8437	16.4098	15.956	14.8891	6.4161	-16.6293	-10.1845	7.72394	-1.00198	4.99928	7.65101	-13.3203	2.94907	-9.76379	-6.26957	4.35034	13.9735	1.68004	4.44093	4.10816	4.04039	-11.8451	-11.5682	0.708244
424.004	15.972	12.497	17.0784	-2.88023	5.52033	-11.2056	-4.05136	10.0098	2.49952	7.46251	9.08492	-26.926	-10.0412	-3.09991	5.6954	-2.41919	10.3663	-7.70387	-2.43774	1.09073	-4.90395	8.32463	2.5026	2.24999
424.004	8.25185	-0.895472	6.46085	4.18688	13.4813	8.16129	8.09742	-1.97475	5.49872	10.549	5.55586	-2.54166	-9.03495	-4.11127	-2.65182	2.92056	4.63311	-3.5813	5.63938	5.11374	3.57206	7.99279	13.6737	5.11301
424.005	13.0772	-0.530257	-6.86124	1.45816	-7.88997	-9.66976	3.02499	3.49307	1.3315	3.63208	7.60168	11.3236	3.24616	4.01056	10.9368	7.05492	4.98516	13.886	10.2135	12.4736	3.72929	12.701	-0.464151	6.43348
424.005	-3.4596	1.07532	-7.76091	-16.9642	-32.8881	-40.0271	-14.8432	-7.01682	6.46678	0.327329	-0.395574	2.15105	5.99199	0.19984	-1.52072	4.94283	4.2863	8.17037	1.30484	1.34422	8.96346	3.25034	-3.96492	8.65288
424.005	1.33213	3.58883	-2.25578	-9.15495	-21.4768	-32.4977	-11.1069	-13.4088	5.48426	-3.1321	-9.57955	4.30111	5.37822	-9.31113	-11.4372	-1.15514	-0.884533	8.48817	9.28799	1.60159	13.5469	-5.43322	2.79362	7.50606
424.005	3.62	1.35323	-2.07791	-3.47548	-13.5875	-26.2184	-18.2802	-10.5451	1.76538	-11.0718	-11.3231	-5.67242	-3.90199	3.33694	-3.34835	-2.14643	-6.48065	-0.772673	1.99423	-5.67536	0.598576	6.37408	-3.04974	-4.83488
424.005	13.2477	10.1335	11.0329	3.72147	-8.06806	-7.94804	-0.906348	0.67961	0.506977	2.68926	0.959431	-4.81438	4.17195	4.93	3.49074	2.28209	-7.83545	-1.2208	-6.71624	-2.13365	6.5838	-2.44185	-7.28293	0.943188
424.005	12.1879	2.3893	9.68974	17.4814	11.7244	15.3588	18.9308	15.4178	-1.12561	2.40535	10.8216	20.7466	2.83342	-2.86113	2.3212	-6.97663	-4.20915	-8.05994	-9.28149	3.78803	-3.55273	8.04336	-2.9034	-9.33783
424.005	-7.19441	-9.44856	-1.20051	0.749548	11.6277	28.5514	-2.11403	11.3673	4.92845	0.210093	-9.452	6.81106	-3.28544	0.875791	-4.75379	-4.42851	-0.506104	-10.4388	-1.7501	-12.0806	-0.103721	6.15466	-2.58736	-5.88015
424.005	-9.73522	-6.58515	-2.24297	3.49022	19.9636	10.0179	0.16294	7.07285	1.41291	-0.170798	-6.92188	13.3062	4.25255	-0.468074	-1.00778	5.13691	7.75703	-3.08257	-0.833487	-0.132624	10.0874	-5.83979	3.15486	2.39763
424.005	-11.7279	-12.676	-6.65964	-4.67114	10.7738	17.0985	-0.68745	-3.38014	3.7475	0.212581	6.41224	-5.5232	3.81464	-7.84111	1.11312	-2.01077	0.349203	-5.77636	-3.06637	-1.05003	4.14401	-7.10246	-2.39984	1.63366
424.005	-10.6891	-1.58752	-9.38538	0.504998	-0.962179	10.9619	0.162113	-1.06907	1.36907	-2.95081	-7.14907	-12.7666	2.59242	-3.59029	-4.41351	3.39412	4.35865	-1.59456	-0.995534	-13.1421	-7.95322	-0.194977	3.65593	-2.23267
424.005	5.75863	1.67855	-1.36702	7.54983	12.9208	15.7914	3.29412	8.19803	-6.15242	0.274168	6.72547	-2.2332	5.0326	-3.01975	3.25152	-0.2993	8.28228	4.54725	0.958477	2.41468	8.81352	7.23498	3.78368	-12.8864
424.005	13.7997	8.75464	9.12334	4.53824	17.2535	17.4801	11.7286	0.619154	-9.48976	1.96491	8.55339	11.7161	-0.518324	5.17421	10.8455	1.64768	0.21392	2.13995	-0.852357	-5.50947	-4.40257	3.44329	8.22115	-7.2418
424.006	7.02369	10.1374	8.01769	1.37721	7.4715	4.76885	2.42267	-10.5989	-9.49051	-5.33469	-11.8841	6.22554	-9.7489	11.1016	16.6351	-10.7137	-13.1943	-6.89889	-4.17853	3.88874	-13.2695	10.1222	14.783	-2.89704
424.006	-6.91197	-3.97754	-7.95248	-7.62247	-12.8107	-5.8483	-18.7612	-16.3236	-5.3209	-19.7213	-11.735	-3.18631	-3.46733	7.51696	8.01073	-11.8242	-8.26924	-5.97099	5.29034	3.97345	-6.70723	1.80083	11.992	4.63347
424.006	-7.15903	4.35681	-4.08241	2.41609	-6.48265	-7.68605	-2.25795	-7.01752	-0.0693498	-3.40621	-4.20853	0.495928	-2.50328	-0.0263335	-3.9191	-5.00427	-5.94068	0.698237	-4.80903	-2.87113	-4.18428	0.338999	4.24905	-2.61755
424.006	12.5051	10.706	2.3514	6.0218	5.54083	-11.0299	-2.3271	-1.40014	-5.37758	-1.79375	-7.83906	-4.46584	-0.702341	3.32378	-7.70797	4.88637	2.18881	2.07943	-0.346242	3.80993	-2.03606	0.552638	1.08634	-7.01518
424.006	11.731	10.0913	6.09215	8.46834	-3.59493	-11.3487	-5.94849	0.498546	7.57407	3.35617	1.89565	-8.07998	-3.87637	2.16465	4.4967	6.51176	0.935059	9.06235	1.74221	3.337	9.30874	3.92801	-8.71647	2.91062
424.006	-10.8877	0.295152	-9.81201	-9.49603	-15.1827	-12.5197	4.15446	-0.38572	3.68836	-4.83999	1.92114	-12.5242	0.0482225	1.14318	5.65767	-3.87925	5.55669	-0.513386	5.14898	-6.69216	-9.62728	-10.0826	-8.36099	0.658413
424.006	-9.33521	-6.28752	-3.66462	-13.1046	-6.9036	-13.161	-10.2593	-10.065	-6.05998	5.18828	2.29686	16.0401	3.95242	4.35225	1.74883	0.103384	-0.682332	-2.7913	5.36192	3.51842	-6.18134	-0.781786	3.67109	1.48324
424.006	-12.29	-10.5145	-6.80295	-13.9065	-4.42048	-4.99647	4.03807	-14.2286	-7.49065	4.64439	5.96883	11.293	-4.87558	0.0472013	2.89793	2.32798	-0.358553	9.24674	-4.50236	1.94889	-2.37872	4.29514	1.47264	-6.75572
424.006	-9.34153	-7.21011	-8.16495	-13.5132	-3.56355	3.16924	15.3863	7.19072	-9.83266	0.276997	5.02355	12.2185	8.63082	7.15916	-0.545257	10.098	9.35789	12.4645	3.63743	1.2826	15.5985	-6.42212	-9.74421	-0.20843
424.006	3.25489	-3.31205	-0.78109	13.03	8.4537	10.0924	1.75935	20.9008	10.0786	11.5316	9.16741	11.8431	4.9456	6.42099	2.04751	11.9057	3.72515	3.69076	1.88389	9.93335	8.31282	-7.63952	-4.62933	13.4746
424.006	-0.303277	1.38636	-4.67621	9.19198	6.01725	8.45935	-4.31808	4.89249	9.81173	5.66119	4.42076	-4.54042	-6.18533	3.81225	6.19926	0.431113	-0.293969	-6.28399	-7.07868	-9.95746	-10.345	3.19526	-3.15023	-6.31463
424.006	5.58806	-1.28369	-1.97302	-4.59193	-6.1077	3.56985	1.10492	4.54313	0.743712	5.6218	4.39875	3.05725	-1.13247	-2.06805	3.8245	-0.821886	-3.77166	-1.52444	-7.63386	-2.46077	-2.4641	-1.09399	-9.31072	-4.90922
424.006	3.40371	-0.508193	1.38343	3.76933	-2.943	3.89299	16.2954	8.58641	-0.890731	0.769813	1.67606	-1.95466	-1.45093	1.77106	1.85362	0.304155	-8.66537	-7.26191	-0.129408	4.27478	-5.46494	-10.1296	-1.85054	-9.77083
424.007	-9.69766	-11.8341	-10.0943	2.53415	-2.92824	0.57505	8.51426	-3.60253	-2.0541	-6.76051	-0.94213	-5.85282	3.16676	7.07409	-3.64229	10.4067	0.88867	11.5054	15.2992	12.5715	8.05952	-11.2255	1.47044	3.95752
424.007	-5.0364	-3.13734	0.926061	-4.9526	-7.90022	4.26441	1.84846	-5.65709	4.04013	-6.22842	-3.6326	-1.56741	2.6045	-4.93297	-6.66297	0.982184	-0.956739	4.77001	4.67861	4.59262	-5.97015	-2.61627	-2.40643	8.32772
424.007	-6.02252	-7.8116	7.91937	6.43393	-3.85819	3.52425	-0.0601443	13.3288	5.98744	9.18302	4.41447	-6.60355	-10.0299	-9.8102	-12.5068	-11.484	-9.05107	-8.53706	-4.18742	-6.3519	-9.5824	11.0245	-0.395001	-2.84962
424.007	0.133808	-3.47924	-0.297289	2.65975	4.34206	4.05577	-4.04815	7.55793	6.39263	7.14448	6.4336	-18.951	-2.06551	-12.5478	-12.0919	3.78097	-0.76248	5.39879	3.59701	10.489	4.35931	-7.3899	-1.76647	9.92917
424.007	-14.8136	2.67801	-12.5073	2.40273	-0.319397	-8.28737	-5.68907	-0.0717591	5.17887	-4.54342	-1.38083	-19.7865	1.59455	-3.89804	0.834711	7.54219	1.99292	2.23374	-4.40209	-0.430485	-4.5122	11.5342	4.04232	1.87646
424.007	-2.20721	-6.35187	-13.1361	-11.1981	-7.00487	-14.1896	-4.24441	-7.85861	-5.45995	-6.91559	-10.6701	1.87951	-5.49758	2.96931	3.16497	-9.55571	-1.43791	-8.29264	-5.82705	-13.0633	1.74954	2.16193	-3.10856	-6.53665
424.007	-2.03681	-1.1036	-3.51383	-7.43247	2.35515	-4.12863	-8.17149	-0.191983	-8.44289	6.89143	6.61591	-4.82248	-0.404594	-1.04671	-9.64289	-9.54557	-5.78063	-4.39639	3.21288	-4.78382	3.02584	-5.37984	-4.74091	2.56455
424.007	5.02864	6.53296	9.07759	5.88911	17.9179	-13.571	-4.24082	-3.38565	2.15135	-3.72502	-1.14014	-5.96183	3.80441	-3.99829	-0.537411	1.32792	5.48936	0.909437	1.21566	2.71058	-11.8203	-5.48147	-1.83383	9.22905
424.007	9.16276	1.90711	11.1641	0.20587	3.14501	0.739415	-2.22157	-3.16668	-1.55563	3.51376	-3.23811	4.01034	15.2496	-4.15748	1.73254	6.45318	6.24883	10.6252	6.84457	8.58884	7.67054	0.981057	3.77974	6.20495
424.007	8.17674	8.68491	12.9516	-1.28474	-5.19177	-1.95265	-3.98914	-1.72974	-0.687074	6.59299	6.7034	1.93933	7.20458	-6.2268	-9.10851	-6.36332	0.368132	1.71354	1.69404	4.83878	4.15625	3.03054	1.48625	3.36269
424.007	1.60491	-3.97284	10.8317	-2.91456	-7.88667	-6.04086	-3.29499	-15.1947	0.951579	-13.6816	-9.45454	-2.5059	8.87361	-17.6697	-22.1195	-7.68319	6.76197	3.86966	-0.425078	3.64061	15.7338	1.1338	-1.6328	16.2059
424.007	-1.00345	2.66311	10.8357	12.993	9.29621	17.3335	13.0906	-4.86375	-4.7388	-4.01897	-2.44033	9.73482	13.5517	-8.72996	-8.5116	-1.46649	4.2327	6.11505	1.54478	-6.41473	14.2567	3.83782	0.417669	8.63453
424.008	-6.83856	7.87539	4.41402	4.27849	-1.049	2.47048	13.6396	2.32094	-9.38861	5.4043	-0.370994	-1.55983	-15.1224	-4.32001	4.02621	-2.79267	-2.21591	-6.91655	-1.68507	-8.41775	-6.49846	-2.98975	4.93031	-13.9527
424.008	-7.89594	-3.19806	-18.3219	-10.0522	-12.1428	-10.9488	1.77595	-0.461107	0.0594749	1.21627	-2.28616	0.420628	-10.2178	-5.50671	5.46665	3.49627	5.26615	-3.28234	-0.220694	-7.25441	11.3228	0.0253181	2.52862	1.37559
424.008	-9.8985	-14.0406	-15.1401	-18.6899	-14.4826	-5.85934	-7.10915	-4.38506	0.447581	-8.78672	-3.8485	8.57203	10.2086	-1.2144	-0.85501	12.6723	13.1518	7.97637	8.63828	-1.94447	12.2747	-6.45035	0.873278	7.02974
424.008	8.3992	4.90742	7.69066	-7.66829	-11.1998	6.07305	0.601236	0.230119	2.03974	0.533737	-1.52817	-2.38141	10.8496	16.0145	3.2482	6.548	4.5564	0.281404	5.76885	0.281618	3.29343	5.10649	13.8349	-4.50384
424.008	15.53	16.201	10.7294	5.25384	8.97677	13.0602	8.86343	4.68017	-9.13635	0.495536	1.12337	0.502021	0.897182	13.8185	7.87762	1.12484	-2.82696	-9.03066	-5.68888	-2.02133	-6.99482	22.5624	7.5425	-6.17646
424.008	21.8329	18.6002	21.9311	2.0704	16.2072	10.1164	-0.974367	12.5944	-0.163621	-3.38237	-3.24808	5.33053	-8.44412	1.14284	5.74528	-7.28808	-8.28085	-10.0847	-8.09835	-0.687889	-1.98562	5.78081	0.319159	-15.8535
424.008	19.1047	21.348	26.9397	23.3194	16.2393	16.4021	-11.0532	12.8055	7.36906	5.90321	-0.662137	2.30038	-9.55885	8.6384	2.94958	-5.97368	-5.98223	-6.90465	-11.6857	-2.25988	-5.38888	-3.98601	-2.88929	-10.9568
424.008	-4.54028	-5.45419	5.30931	2.17074	-8.30482	-11.5893	-18.6523	-14.9462	-2.68118	-0.191619	9.46935	3.27032	-4.79941	12.8293	4.73785	-2.86185	-5.12329	3.0909	1.35166	6.96106	-0.108158	8.89213	-2.22479	-1.91298
424.008	-0.39224	-2.22802	-2.96239	-1.95147	1.30484	-15.7687	-10.2593	-0.8452	6.96718	7.15615	6.93018	-0.144192	-7.18368	6.90206	11.32	-0.605525	-4.2637	-11.3285	-3.74623	-3.44593	-5.0164	1.00545	-5.02118	6.53942
424.008	12.0637	5.10232	1.20168	3.85549	5.31596	-1.33443	-4.92357	0.0541569	2.12536	3.04141	2.8582	12.3731	-2.7968	1.61816	0.304765	-2.9573	3.29593	-3.28468	-4.949	-5.33844	-13.87	-11.4327	-12.8089	-2.31312
424.008	16.9792	12.0029	5.72712	-3.48536	6.28989	-1.80815	5.61382	-0.206813	2.96089	-1.80731	-13.8485	9.46267	-9.06357	-0.120307	6.78161	-3.35154	1.39367	-2.31316	-8.47571	-0.173241	-9.1987	-6.31665	-6.09588	-7.76794
424.008	1.08819	-1.42674	-1.34616	-2.94359	0.425832	15.2703	6.33552	-7.09991	-4.33161	-10.2884	-10.1801	7.76693	-3.49087	7.76149	2.28141	3.4521	-4.49665	-2.78119	-6.45548	-1.04059	-1.18719	-2.94813	3.83199	-7.82937
424.008	-3.89122	-15.4786	-11.9437	5.84221	-6.20764	12.7894	4.44874	2.28269	0.296413	-8.44462	-3.51365	-5.97261	-13.1933	-3.32335	4.74135	0.900917	-7.14928	1.9836	-6.66082	3.23397	-5.08976	-9.52434	0.82155	-1.7704
424.009	-2.22958	-10.3067	-11.8882	-0.671556	-0.966795	1.60468	3.25485	-5.66606	6.64804	-5.79277	-1.7429	3.10973	-1.60004	-2.65591	8.40092	4.61288	0.349649	-0.686761	9.88796	6.2537	-0.882827	-10.3842	0.746986	4.36888
424.009	-8.75593	-15.7496	-6.8087	-2.48937	-2.98526	-1.42952	-6.52145	-5.94414	7.09007	3.31602	3.89723	-0.750667	-4.65258	-2.57761	7.22911	1.53307	-4.42334	-0.151889	4.14658	6.69098	-5.90439	0.780783	-0.71296	-1.77493
424.009	-9.6954	-10.6737	-24.1021	1.20138	-3.32335	-14.0732	-5.02708	-5.3825	-8.85151	-2.88019	2.27547	-9.02806	-4.5068	-6.04333	3.96326	-10.5771	-9.71108	-8.40958	-8.72426	-6.40393	-14.457	7.13591	-1.00737	-2.31169
424.009	4.71303	0.320608	-3.14063	-1.53547	5.3772	-14.2605	-6.84828	7.43203	1.61117	-0.905686	3.07521	-7.61095	6.65205	-2.0165	0.968561	-1.12142	-3.95722	-1.66572	-3.38421	0.652783	0.622105	5.74832	5.25528	-6.54355
424.009	-1.25973	2.1536	1.49129	7.55474	6.8124	9.93864	7.79646	18.0772	13.3549	3.98464	5.4202	-1.14423	7.24526	-0.0825551	-6.4964	3.69078	4.2005	12.42	8.15526	7.21456	7.12917	-3.84556	2.94659	8.91582
424.009	-6.51919	3.91724	-6.75759	1.50452	8.10655	5.44694	11.946	10.9212	15.3946	7.11219	2.44286	-4.05081	2.10752	-6.23796	-8.7283	5.10727	5.74649	9.47835	17.07	-4.69715	11.2337	-5.41714	0.90016	9.43524
424.009	-7.97106	-2.90194	-1.54505	-0.0147088	8.43286	0.643488	10.791	10.8907	1.4211	3.47881	0.437803	-13.6314	1.2359	-4.47792	-5.83256	2.72186	-0.373195	1.96915	1.91354	-6.51215	-8.80105	8.56104	7.61106	-9.74767
424.009	-21.8558	4.39932	-11.7721	5.35651	9.48764	13.1967	16.7688	8.52937	0.801511	-0.90575	3.77759	2.8649	8.96049	-1.09811	-6.9787	3.19731	6.33717	9.14381	0.774821	7.68331	1.15182	0.65505	-6.58221	1.78949
424.009	-17.2254	-6.86234	-9.66013	-1.09857	7.83355	1.35638	8.5196	3.18606	0.14917	8.83636	-0.653789	5.783	13.115	8.43771	-2.76018	5.65196	14.8898	13.7565	7.01348	9.16353	13.054	-7.6411	-5.10575	15.8231
424.009	-14.1339	-7.25062	-8.59455	-4.4746	-3.11917	-7.34427	-4.27144	-4.28102	-5.70543	8.72845	-6.03992	-4.10401	10.7588	2.33882	1.51904	2.20972	11.3611	7.93986	13.1314	6.98994	9.29176	-3.61622	2.45896	10.1623
424.009	-0.439631	-5.36043	-3.60016	-4.20479	-13.6753	-18.0158	-12.2827	-10.0566	-3.70758	3.30925	-0.696746	-13.4998	-0.567572	2.46855	-0.794025	-1.58274	-4.80163	-2.80777	5.27489	6.07529	12.6805	1.94779	2.52324	5.13358
424.009	4.11815	-1.51142	1.46477	-4.87538	-13.0637	-8.72171	-1.28402	-4.3615	-18.2984	-2.09359	11.1439	3.34167	-3.20042	3.17456	3.47696	-5.76678	-5.07288	-6.21988	-9.19121	-6.30035	-10.3845	4.27849	-2.00388	-5.35282
424.01	3.14059	1.38392	3.92951	1.2088	-7.53125	8.37241	1.75763	-7.71734	-6.8947	-5.23164	4.08012	18.6223	-1.30551	-6.55576	-3.46122	-7.63513	3.85906	-7.73464	-7.54881	-12.4321	2.43256	5.29962	7.26564	-3.78793
424.01	-1.97104	-1.10483	-0.786753	-0.374518	-0.894583	-1.33788	4.03847	-5.09007	2.22703	-2.69096	-3.64773	3.02088	2.32426	-9.93449	-11.3903	7.27032	0.614092	1.75219	2.69004	-1.1706	7.8569	8.00212	-3.32733	-0.588312
424.01	5.55564	3.88215	12.2085	2.42043	-0.344084	-4.31208	2.66475	-4.23502	-6.90373	-2.5944	3.09247	-11.6484	10.5919	-1.44412	-4.58437	9.49588	9.15654	11.1679	3.73001	8.38491	-0.186742	-6.8976	-11.0186	4.00757
424.01	6.42605	5.31517	12.7005	2.3142	1.38625	-1.9147	-3.21394	3.41922	8.28881	4.74939	-0.657166	2.19274	3.73171	-2.27788	-6.99671	-9.13602	-2.71934	-6.78839	-0.827178	-8.26025	-10.8617	-1.22657	4.06294	1.64422
424.01	-6.94911	-2.69661	-3.93446	-5.10469	-5.0877	-0.239633	6.60709	-9.5157	-4.43276	-6.43516	-0.377258	-9.30123	-9.9856	5.89723	3.76829	-10.0464	-8.276	-10.098	-15.6267	-9.06485	-6.82447	14.7022	7.18277	-5.85577
424.01	11.3201	7.71233	7.53521	12.1265	1.70303	13.982	2.79939	0.851194	-8.91832	-0.26116	3.50435	-2.18763	-3.77287	9.42611	8.3686	-16.0685	-9.99246	-11.187	-9.79805	-9.7238	1.79132	11.8886	0.851453	-7.48806
424.01	4.43875	4.2437	10.8839	0.787643	-8.95124	3.97727	-11.7645	-0.573416	0.105575	0.0616102	-5.22155	2.09065	1.93941	3.07994	7.23392	5.35157	-5.6923	-5.83355	-3.43363	-9.45942	-3.98508	-11.2424	2.20346	-1.9875
424.01	3.40795	-3.89162	7.69548	-6.06356	-6.6532	9.53276	-7.60996	-4.84349	-2.38786	-4.23497	-3.00688	1.80658	-2.07908	-8.86552	-2.48308	-2.64878	-2.00393	0.29356	0.826798	1.74572	6.8372	-3.33615	2.23628	1.19742
424.01	-7.46453	-4.06524	0.692586	1.85023	-5.79349	-3.60416	1.7374	7.26948	-2.47893	-1.96523	3.53386	9.64901	-2.30509	-4.97675	-0.60507	5.58312	-7.15197	-4.41922	-2.68951	-4.38034	5.93268	5.50692	1.19802	2.61941
424.01	-6.15371	-13.1472	-1.40705	-15.4696	-12.3369	-4.40238	-0.532347	-4.78988	1.97204	-0.544424	-0.786052	11.3213	1.06688	4.96193	2.33919	6.93603	4.15578	15.1506	7.26829	6.27708	-4.45199	-8.21177	4.89245	5.97805
424.01	2.51724	1.20445	6.60176	-10.4196	-3.99775	2.37852	-5.23338	-3.63572	-7.70262	3.30082	-0.0157136	3.11765	1.27202	-1.5439	0.717312	3.88046	8.59832	6.40794	16.5449	6.0889	-0.754062	-6.69497	3.17506	4.15407
424.01	3.30449	-8.25676	1.28695	-11.8031	1.08857	-2.65269	-1.91807	0.479249	-5.53763	-6.98451	-4.15904	-5.78333	1.49755	3.98909	-3.05041	3.23399	4.44421	-1.15677	-1.09351	5.70706	-8.00705	-6.32247	-5.36813	-0.996779
424.01	1.04875	1.01739	-4.81482	-11.2096	1.37369	7.33817	-0.415507	-8.30558	-1.87455	-4.4734	-2.41737	2.56913	-2.03832	3.27499	-4.29557	-3.81378	-3.28452	8.35047	3.16701	8.29077	-6.40919	-2.3408	-10.6624	0.534257
424.011	3.97806	18.0429	5.03301	13.0935	16.9668	-1.15915	-2.06991	5.91932	8.30081	10.3265	-7.18421	8.71855	-3.66033	-5.54755	5.70843	1.14707	1.5683	5.70779	6.87067	9.48893	1.27517	-5.99946	-5.95737	0.53793
424.011	10.0802	14.7746	5.71328	4.40403	6.34278	-12.69	-2.73443	6.55688	5.93191	2.26235	-4.04844	-6.67592	5.64669	-2.75767	-6.31499	11.1662	4.89211	5.92039	11.7288	8.87031	12.1657	-3.61998	-5.93442	7.97441
424.011	14.6722	10.956	4.18458	4.1781	-5.04751	-12.3362	-8.42954	6.91379	1.83531	-3.15274	0.280972	-9.0548	-4.4182	-2.33767	-5.62398	15.7825	7.65909	-1.94757	-0.796836	1.83128	7.47374	-3.76092	-9.24451	-0.168403
424.011	5.95588	4.88097	-5.21632	-1.23871	1.00977	-13.471	-15.4963	-1.23998	12.7032	4.54073	10.8999	-4.3179	-4.76708	0.616513	-1.99467	0.237093	-2.94924	-10.8412	-4.00799	-3.91907	4.13882	5.56159	7.66875	-0.910355
424.011	3.30429	-0.626084	-5.316	-4.55125	-4.70385	-13.0026	-9.238	-7.95856	1.64292	-1.43547	-2.44142	-8.36405	-0.64742	-2.98982	-1.48531	-9.36106	-4.762	-1.67169	-2.67994	1.41532	5.79072	14.4445	9.35962	-0.344391
424.011	-2.92995	-6.41214	-8.50612	13.4924	10.2714	-1.5611	0.798386	-2.14647	-0.850435	5.71164	-4.31945	1.66295	-3.54173	3.46679	7.16033	-3.66788	0.483915	-4.8993	-3.82837	-2.5907	-0.868967	2.11149	7.75829	-7.13042
424.011	-5.16018	-6.43407	-4.55465	-1.79601	2.89922	5.61376	14.0575	0.631142	-5.68748	-5.11586	-2.06017	8.4812	-4.73701	11.1852	8.60914	-8.24138	-3.91844	-4.09055	-5.90459	-3.30359	0.160192	2.47501	5.54204	-11.168
424.011	-6.24765	-4.54587	-8.68627	-5.41587	-4.25358	19.4891	8.03056	-3.38607	-8.41758	-0.13989	0.647486	16.3156	-2.05979	7.98261	2.64678	-4.74064	-1.00887	-7.0568	-0.468994	-4.76657	-10.0061	-7.60561	1.53912	-3.35516
424.011	-12.4418	-6.57356	-22.9992	-6.50315	6.37457	10.2368	6.11802	-3.8626	2.39445	-5.69578	-0.873886	-1.4819	2.17202	-1.12414	-0.0954718	-0.377342	4.86735	0.273332	-6.41457	-8.55008	-8.02434	1.32395	-10.1738	-6.01627
424.011	7.03991	5.19457	-5.40917	4.47117	7.14396	-2.06069	-1.20016	14.4917	9.17067	-2.94142	-0.5454	-13.6988	-11.1561	-0.193112	2.43229	-4.25798	-5.89849	6.22013	-11.9237	-1.28889	5.18859	7.16323	-4.24832	-4.39085
424.011	0.924788	11.0862	11.178	5.60234	1.51227	-2.76359	-3.19801	7.1133	11.9902	6.47045	2.39079	2.85338	-2.31157	-4.65688	5.00181	6.82102	-6.54319	-5.13873	0.635814	-3.74754	2.05388	2.5138	-7.02891	0.545267
424.011	3.28015	0.617422	16.7239	16.1511	8.13968	-2.14352	-3.06852	-2.52849	2.77383	0.454313	0.674024	-3.42344	7.47672	-6.79154	3.26891	9.13468	-0.0394322	6.92438	4.27975	-2.72445	5.49924	2.58935	-8.67648	3.27728
424.012	10.1957	-5.15011	13.7362	10.444	-3.7689	-2.7621	-2.55363	2.20314	2.60781	-1.6711	-3.8513	-12.0841	-2.76312	-3.62219	-6.82201	3.3518	4.1946	-2.69641	-3.52839	-0.396819	-8.35607	1.19336	-1.74588	8.79324
424.012	-1.00656	-2.6645	4.50683	6.48177	0.405753	7.92815	4.66534	6.30072	2.4865	-9.10272	-0.600169	-5.28482	4.07881	-5.817	-9.39596	-3.97447	1.18064	-7.5657	-6.73913	-4.74189	-8.47619	-5.05927	-6.01131	-6.49632
424.012	-5.11644	-0.21467	6.41896	-1.14586	-0.477331	11.2267	14.6117	9.29627	4.67348	4.60806	5.39192	-5.41836	5.58446	-3.57981	-2.97855	-4.83583	-8.80888	1.63123	-5.99719	-0.42047	3.50048	-7.75271	0.930896	2.30152
424.012	3.84727	10.4102	7.5046	0.543055	-2.09431	22.1254	32.8855	10.2087	2.95281	11.8579	-0.417159	13.8701	1.45579	3.65797	1.0399	-2.17818	-5.82048	-4.49058	4.56292	-0.125093	-5.98448	5.1969	9.31608	10.0699
424.012	9.27625	13.0816	10.7119	6.52034	4.62999	5.60435	4.60803	-4.95056	0.00320793	0.170916	0.00660351	0.870833	-6.19127	-1.48516	1.60844	6.62769	2.56325	-0.295982	-2.99821	4.1945	-7.55459	-1.73556	2.62719	3.80938
424.012	7.57006	9.1854	14.5475	3.99977	1.41327	-3.1521	-8.65497	1.062	-5.08169	2.72878	-0.255166	-3.92561	-0.114792	-2.02941	9.26079	-3.91465	4.36585	2.02304	-3.88592	6.5494	4.37222	-7.66407	2.28836	-5.68549
424.012	-2.71916	-13.188	-7.62181	-2.72961	12.5224	-1.59553	9.54912	-5.33472	-9.85238	-10.066	-0.0799606	0.796964	7.30036	-3.25934	1.02275	-6.8019	7.6052	-0.107184	3.82904	8.57177	3.30446	1.7296	-1.10365	-2.50597
424.012	-23.485	-23.8746	-23.3538	-13.2082	5.01072	-8.49878	-10.4368	-11.6383	0.577161	-13.737	5.64633	-10.5605	2.5001	-2.15907	-3.79668	-7.54317	-0.731216	2.63467	-4.3464	1.66446	-10.557	8.22463	6.00653	2.87025
424.012	-6.3544	-3.47076	-4.99306	4.14487	3.64074	-6.88859	-3.38804	-1.81596	1.66541	4.35223	8.49745	11.9114	1.22118	4.00982	3.72162	-10.5105	1.75076	-4.34458	-5.27713	2.04443	3.76612	5.43928	6.01186	-1.92436
424.012	-7.08611	-7.01188	-12.723	-2.38538	0.411999	4.32812	2.82316	-1.8158	-1.87835	3.14808	11.1529	11.1438	5.16673	6.94415	3.21118	0.478442	1.5552	7.47482	13.6485	9.37626	12.3307	-3.35493	4.28408	-2.57028
424.012	-1.32206	11.0786	-6.99381	-4.47933	-6.36097	12.1557	-0.500405	-3.78856	4.13521	6.63977	6.55188	-2.40826	4.54111	16.1863	8.85387	9.65798	2.60847	14.1109	6.95202	-0.757303	8.92227	6.60785	5.00586	-1.06976
424.012	5.17055	-0.699979	-2.56662	3.90126	3.25356	-0.0986436	-12.0674	-1.50873	-0.513493	11.4762	-3.27467	-0.313341	0.518119	7.87201	-3.26593	2.5221	-3.59611	3.13814	5.23729	-0.436	2.99054	5.53165	4.84089	5.76808
424.012	-2.26803	3.85294	4.09989	-8.85696	-7.44545	-18.1972	-6.48889	-0.167138	-5.71392	0.391329	1.63761	-0.426553	-1.52621	-9.37618	-10.6623	-1.63649	1.88673	-3.20322	1.86771	-2.06295	0.847515	-10.8595	-4.36372	-3.62263
424.013	-0.744644	-0.29801	-2.18944	2.53311	-3.63822	-21.3214	-22.1996	-2.49794	-2.63809	4.27897	-0.710898	-5.10848	12.7771	-4.43291	-1.1411	1.09694	11.6108	4.46619	4.55151	4.41795	8.73469	-3.24089	-2.09299	2.63394
424.013	-4.16729	-11.2309	-8.43597	7.66894	-5.39785	-0.988781	-9.03806	1.30798	-6.47708	8.70547	-3.99951	3.82201	8.39152	-9.57371	-15.9903	6.10862	2.29597	4.09246	7.73678	-4.18891	-0.857173	-8.59047	-6.42027	1.85385
424.013	-3.03894	-6.36534	-14.0787	-0.29414	-5.16806	-3.39769	-4.18578	3.52112	-7.39438	-6.82262	-6.86575	5.78546	-12.1873	0.965066	3.7105	-12.2729	-13.2263	-14.9387	-10.656	-9.11638	-14.9858	-8.11816	-2.37016	-13.7942
424.013	-1.77606	5.88019	-0.10127	1.52489	-7.27826	0.857614	8.23872	4.94972	-5.09029	-2.47887	-6.48396	12.3146	-9.9274	10.0294	3.72773	-6.05464	-9.73485	-9.51693	-7.79103	-9.70993	-19.4161	0.182113	6.54447	-6.28985
424.013	-2.08451	1.55887	6.70563	0.540439	-10.6292	4.05385	12.3852	6.01616	-1.79596	-2.68772	-3.85302	7.90552	0.853109	-3.58214	5.88331	14.9553	7.89287	2.2934	12.4207	-11.506	1.0439	0.370069	-3.25481	4.07352
424.013	5.01829	-4.93617	0.475287	-8.8899	-6.08344	13.9159	15.3511	-0.841815	2.17517	-6.18842	-7.38964	9.06374	6.46912	-8.12837	-2.52938	10.9875	6.08072	8.94319	26.0582	17.0103	18.685	-0.522164	7.25378	20.4726
424.013	5.03403	1.1147	-1.0406	-13.7705	-9.51743	-0.212727	-10.3932	-5.02818	-0.504578	0.0839924	-7.66868	-1.47026	-0.936833	3.55304	-5.12421	5.0584	0.317807	5.7079	4.56854	-4.76478	0.469705	-6.79603	-9.26413	1.64165
424.013	-6.89686	-3.28464	0.95241	-7.57907	-0.187344	-12.8449	-16.2099	0.788207	-5.92113	-4.61237	-1.33787	-10.7023	-12.8299	-1.92137	-4.13302	-11.844	-5.76925	-2.52068	-8.58134	-6.73779	-8.81368	4.98031	-7.22785	-15.6515
424.013	-0.360244	0.380404	-2.34334	-4.82353	1.74471	-14.476	-5.67809	-3.67182	4.35842	1.53282	-6.76191	-20.1781	-10.4867	5.71252	-0.236409	-1.21412	-3.52649	-5.04406	-5.08614	3.86186	-9.93422	0.311694	9.16383	2.92529
424.013	1.57636	-3.35306	1.26005	-8.80018	-11.1187	-12.1604	-6.32116	-15.8202	0.626662	0.385889	-2.88016	-16.3554	-5.72448	1.46669	10.3102	3.52911	2.14518	-3.49403	-5.83086	-4.17751	-13.3335	2.26292	-0.855886	6.89041
424.013	4.23544	-2.85097	12.8353	-7.60626	-5.2041	-7.37117	6.95777	-3.58765	-4.86342	-12.4205	-2.57268	2.63652	2.92666	0.678368	8.2604	-6.93771	-4.20462	-2.89214	-15.6835	-2.78809	-4.67913	4.43769	-6.06258	-7.74952
424.013	16.4572	14.2879	12.454	-5.85216	-4.70805	16.5016	0.640578	8.97365	-0.444199	-3.13836	4.38756	14.9452	1.08238	-1.09475	1.81865	3.28449	0.852776	2.11017	-6.15421	3.11315	5.03159	6.92722	-4.62215	3.26591
424.014	5.42813	2.98761	1.191	-1.32989	-0.0783692	18.458	11.8033	-0.429377	7.87622	4.33709	5.6683	6.55963	-1.11441	6.73412	4.53519	-4.88208	-1.18318	-9.53506	-5.64577	-1.58348	2.80888	-0.00204636	9.45243	-4.96803
424.014	-6.71342	-15.8986	-1.27243	-4.14975	1.62459	-2.43948	6.88553	-4.35712	1.5577	1.10314	1.20102	-5.64124	-5.69624	-0.602156	-1.88055	-6.20752	-3.01949	2.02794	-4.05889	-3.97155	3.27935	1.68727	3.99787	-0.0628985
424.014	-7.56457	0.241366	3.19604	2.22496	1.17284	4.2393	3.83043	-4.75899	-1.30257	-10.9625	7.81984	1.35423	-2.18582	-9.72007	-2.77904	4.29079	-2.00892	5.54926	-1.87568	0.782385	6.558	5.07935	-7.03193	2.65104
424.014	-15.0394	-8.44214	-12.8273	2.90993	9.42318	11.7309	5.85808	-1.8634	4.18281	-1.17174	1.89457	5.14079	-3.08053	0.517034	-0.749002	0.971489	-3.49614	-4.08552	-4.54424	2.16046	8.12999	2.07388	4.53429	-7.2215
424.014	-14.5109	1.21029	-2.77853	-0.0905353	5.32376	-0.904544	-11.8347	-1.62289	7.20535	3.14898	11.4264	1.22591	2.83504	5.85404	-1.13908	0.395745	4.51709	1.80921	4.70811	9.55781	11.4395	0.839968	-3.05769	5.62421
424.014	14.0278	19.2259	9.30877	5.79964	21.9849	1.96175	4.88313	9.439	20.7775	10.3024	11.006	-8.52863	8.2453	1.38058	-0.718424	9.08648	11.0118	10.4734	4.04009	15.8082	9.38233	-5.61988	-2.45108	5.24612
424.014	7.28956	4.2377	7.14664	20.688	20.5613	10.5171	11.7997	9.30118	0.186799	4.39253	-2.5245	-4.55484	6.69398	-1.86968	-5.64106	11.5625	14.8864	9.78821	13.3691	12.1655	11.7555	1.50512	3.92431	23.3046
424.014	-2.04025	-1.29925	4.73153	13.4875	13.4525	4.7971	10.0949	5.41106	-6.51582	-1.85731	0.654108	-5.84466	7.97221	-5.92744	-6.10467	5.8242	2.03096	1.97531	8.97218	-0.0598941	14.833	1.43383	4.29062	18.0962
424.014	7.54965	5.13051	2.91793	-2.27104	-1.98614	8.00562	23.3589	1.41104	1.56372	4.4147	-2.22386	5.59781	-6.48431	-2.07827	-0.0135349	-1.31745	-5.5761	-3.71487	-2.28169	-12.9353	2.01882	5.10216	9.87068	-5.16848
424.014	8.69591	12.0191	2.98526	5.31676	-1.59235	-3.42202	4.48022	-7.9468	-6.54804	1.20822	1.04197	12.1754	-1.45678	-2.22884	-0.192464	-6.61989	-11.3321	-7.6817	-7.53334	-10.1912	-7.92864	0.0413393	-5.03096	-10.0988
424.014	-11.1629	-6.53659	-9.16393	1.22191	-4.22421	-1.23429	-2.69589	2.80622	-5.65468	-0.691484	-3.38696	-3.91944	8.96028	1.14618	-15.734	-7.51606	-7.96359	-4.621	0.48014	-1.72871	-17.8726	-5.76413	-8.11262	-4.22956
424.014	-4.0079	-7.03356	-4.93551	2.49826	0.82725	-7.39489	-12.2768	-5.65439	1.41274	-5.34957	-2.91195	-11.1109	11.7702	4.45084	-3.27244	13.4094	8.48385	6.07892	12.9962	11.1046	-10.7778	2.37514	2.033	3.56386
424.014	10.6673	9.16599	12.1001	1.38703	-2.19272	-7.24686	-14.4964	-9.40173	-3.86303	1.92927	-8.7121	0.142781	7.87342	2.77875	1.85877	13.4134	4.90918	-0.0754068	9.57067	0.416203	-0.440148	-3.3792	-8.12269	-3.24935
424.015	10.8841	14.7183	6.87086	8.17344	-6.11698	3.34123	-6.49995	11.3755	-0.87604	15.0463	0.815705	-6.21949	6.36623	0.978226	2.97606	1.59123	-0.989522	-0.148622	1.63241	1.98556	7.14866	-0.679892	-2.40122	-3.44252
424.015	-1.04561	2.49806	-5.11777	1.46133	-2.24402	-2.46479	-14.0231	-0.503208	0.736105	5.55384	-0.208529	4.51182	-7.72091	1.52243	9.93378	-4.49859	2.02468	2.94238	-11.3	-4.23525	-3.31802	-10.3158	-1.28801	-7.5196
424.015	0.451318	-2.46727	9.47782	3.42171	-3.80094	-3.60865	-14.9622	0.913903	-1.80367	-2.38843	-5.1982	2.03603	-10.6487	2.16227	12.1672	-14.5401	-11.1592	-10.9708	-13.1399	-13.6599	-14.1876	-2.51004	-3.71197	-22.666
424.015	-6.41195	-10.2316	4.80552	5.983	-6.35981	-1.88481	-4.88304	4.34251	4.20486	0.75367	-5.36227	-6.9355	1.30064	-5.77881	-0.938813	-10.373	-8.61882	-1.83402	-4.39185	-8.35211	-12.4731	1.85601	3.0922	-8.24836
424.015	5.46943	-0.111302	-4.07144	-1.68478	-8.03201	-5.01858	4.76416	3.12893	-4.24902	0.90996	-4.55479	7.82405	-6.17942	-8.55572	2.77933	-9.5272	4.96094	0.385477	-7.44211	0.608207	1.80814	7.33794	2.647	-2.2852
424.015	0.914178	-2.73142	-7.06077	-3.15206	7.21995	-7.89317	4.12604	2.56538	0.52716	-1.51202	-0.018487	-6.11283	-11.7598	-1.75494	-0.590684	-15.1806	-0.87315	-1.92799	-8.59676	0.724114	-1.75641	2.51287	1.2095	-10.8401
424.015	-0.792816	-7.65299	-10.2075	4.44647	18.673	-0.820493	4.62865	17.4875	7.08053	-0.628084	3.16017	7.5977	8.02188	1.76465	-6.02082	6.04113	5.33941	11.9179	9.38851	8.80295	7.11513	-10.0822	-7.69176	11.5489
424.015	-9.78308	-29.3868	-29.1268	-0.113484	5.2885	-0.0824428	3.30728	11.3549	-0.0746366	-3.36747	0.656067	-1.25149	19.548	-7.04775	-0.722985	15.8979	20.7552	9.00937	20.0771	12.0607	18.2781	-7.1391	-8.68751	15.4663
424.015	-2.46548	-3.61173	-11.7321	-5.59761	0.502904	1.68064	4.06358	-2.85098	-0.537072	-4.48067	3.94199	-6.41712	-7.03684	-4.68176	1.88677	4.21376	-5.7929	-4.57687	-0.57364	3.50208	8.20743	1.57163	3.21017	7.58046
424.015	30.6253	32.9263	22.6456	15.568	9.7563	20.2983	3.06109	-0.579258	6.71604	6.3181	16.097	14.6773	-3.5905	15.7309	7.82914	6.92686	-5.15367	2.33824	-2.53639	0.885806	-5.5524	4.39094	16.0187	5.5638
424.015	4.86182	6.28161	12.6865	1.10887	-11.031	-1.03635	-6.66841	-17.5965	-3.42918	-10.2246	7.09305	0.875713	4.55616	1.84349	2.39077	-2.48999	1.36706	-8.05328	-3.65804	-2.78186	1.42098	7.33547	6.68327	1.25796
424.015	-24.3542	-18.0247	1.82866	-9.07528	-17.2199	-18.919	-8.61492	-10.8482	-9.84829	-23.1751	-6.52927	-10.299	-6.14411	-2.33304	-8.42925	-6.56691	-12.03	-7.47906	0.129187	4.91109	0.134596	-2.10743	2.6905	-3.6105
424.016	-5.40644	-1.51359	-14.707	-19.497	-13.0214	-9.54769	-5.52366	-0.809559	-5.36792	-9.77588	-6.84461	-3.03064	-7.98926	2.12767	1.73163	-10.8695	-9.24173	-7.86712	-2.09977	-9.83145	-8.75037	0.237419	-0.887336	-10.1259
424.016	1.8934	11.0686	4.67374	-13.4263	-11.2259	-8.33847	1.70352	-0.884257	-3.94595	0.0975876	-0.544065	-5.75119	-14.8864	-7.32137	-2.55742	-10.2138	-7.68898	-8.89555	-5.9017	-11.5602	-16.6766	-9.6336	-11.6328	-7.29841
424.016	8.06401	13.4394	12.1736	-10.7492	-6.23532	-9.05313	-0.864599	-5.42881	-9.186	6.57642	3.58709	-8.83121	-14.4442	-0.77449	3.34314	-11.674	-7.40229	-13.5431	-5.3686	-7.45492	-6.56084	10.1575	8.0214	-1.03188
424.016	14.6487	13.3512	10.1604	5.7044	6.08894	3.5194	-4.37665	2.968	-0.916386	5.9229	7.77891	2.13785	-15.8017	6.6236	16.9158	-8.11929	-4.42981	-8.91052	-15.7405	-19.9222	-17.2702	3.95741	0.590932	-11.3969
424.016	-1.17606	1.42858	8.25834	3.50892	-1.50931	4.21663	10.8252	4.1047	0.495766	6.48842	4.19252	14.5754	-0.980769	7.72518	1.38281	-7.32946	-4.42368	1.05907	-2.25423	-9.19243	-10.7888	3.30457	-8.82389	-8.43712
424.016	-12.2583	-11.6271	-9.6196	-6.33134	-12.1119	12.0555	5.8151	-13.1154	-0.244206	2.71642	-3.64954	2.62716	6.64809	-3.59458	-0.648592	3.02904	7.94561	5.19122	4.65725	10.6804	14.3613	10.2574	4.55146	11.7353
424.016	-8.19479	-11.9942	-18.2596	-8.42802	-3.04358	7.07105	4.76688	-2.67046	-0.763819	-6.93162	-12.4937	2.80831	10.412	-4.38205	-4.83746	14.8565	18.0015	21.3707	13.3906	15.0235	16.4897	-0.0127981	-4.67388	11.7108
424.016	-1.62182	-0.85804	-4.16189	5.6368	17.6242	-0.531083	2.74427	5.61913	11.4206	11.8905	2.66642	13.597	9.65487	2.83007	1.87498	9.49434	16.239	10.3248	5.09439	7.04213	-4.377	-0.761682	-1.0102	5.44982
424.016	3.40468	-1.49101	-5.11932	3.21773	14.4398	-4.0233	1.66	0.441884	16.3351	21.605	6.67069	7.48639	12.2577	6.86621	9.95494	9.76882	6.67825	11.4041	0.555856	12.2062	11.5724	5.06186	0.927667	4.22205
424.016	-16.1825	-18.9738	-18.5033	-12.0935	-10.2401	-7.5254	-0.348691	-0.133348	3.11609	-2.74912	-11.993	-10.5183	2.42073	-6.24829	-5.19315	10.911	8.53979	10.353	7.08099	15.518	11.6866	-3.84573	-5.90872	3.33281
424.016	-21.8581	-13.8143	-17.4264	-9.78383	-8.80358	5.94795	-6.68815	-11.0105	-5.68313	-12.6959	-19.1617	3.28761	-1.84099	-7.44331	-20.5856	7.83213	5.84938	2.61296	8.74033	-0.631915	9.82001	0.430495	7.63318	11.0231
424.016	-4.51844	-3.96013	-6.09446	-5.23808	-3.82076	-4.43716	-8.3243	-7.37358	-1.2926	-15.8328	-5.24585	-6.25107	4.97591	3.68462	-5.29905	7.40853	-3.80565	4.45805	-0.671671	2.85313	5.80649	-5.89204	9.55964	-1.22086
424.016	4.28523	0.782576	4.48338	4.92103	11.6424	2.33992	7.711	6.57193	7.93434	9.28372	11.6298	1.09599	9.30648	2.32934	0.402425	12.421	-3.07741	1.65589	-3.53521	8.53193	4.34836	-6.28292	4.56319	-2.57582
424.017	7.21595	4.70556	11.3599	8.22967	2.44164	8.6588	-3.99137	8.84312	6.81663	9.05871	16.138	9.81023	0.251302	4.63491	-14.4895	-1.28482	4.58667	-4.29733	0.464062	-6.43471	0.837682	-6.54351	-1.14162	2.4236
424.017	12.6844	7.642	20.3938	7.38863	-3.38392	1.39776	3.62946	7.40839	11.6132	3.84026	7.54665	-2.83166	-1.41875	8.60792	-5.77981	-3.96393	-6.53985	-14.435	-4.3104	-8.19478	5.57738	-5.88822	0.386883	3.04173
424.017	-4.8187	-14.077	6.12791	-0.796368	-0.553727	0.411533	8.85715	-8.26244	-8.0805	2.88241	1.56343	2.8442	6.05101	1.83619	-3.23714	-3.6849	-12.6758	-5.92765	-3.12887	-4.78979	-5.26484	-13.1048	-3.08067	-0.946768
424.017	-13.9728	1.33821	4.18728	-1.92823	8.80527	17.521	1.37719	5.76295	-4.81247	5.51841	-1.88636	14.9757	8.8426	3.84099	5.27966	1.19643	-0.95227	4.41734	8.67315	4.96011	-3.70734	-5.02599	6.71945	10.2002
424.017	11.4843	9.18913	7.76289	10.2098	7.38503	8.89098	1.1889	13.3987	4.12857	-4.79748	-6.36956	-7.1213	4.45079	-4.21123	-6.8898	6.46318	6.83602	17.6899	15.7458	11.5948	5.42178	5.67669	-1.03584	19.2265
424.017	1.43108	10.3976	2.08409	10.2529	-0.460339	-5.185	-2.98651	-2.12298	2.97442	-0.424977	6.60427	-27.8695	-3.37008	-9.01412	-5.45125	-1.32433	-6.12525	0.918545	4.60372	-4.55375	-4.59552	-0.41624	-4.10493	-0.893873
424.017	-3.08184	16.8263	6.61353	-6.6004	4.60564	3.23582	2.73722	-0.961097	-11.0308	3.96868	0.451761	-4.99596	-10.9622	0.977805	6.70908	-8.17447	-16.62	-15.33	-14.0122	-13.8398	-28.4572	13.4321	-2.77593	-16.9611
424.017	3.73458	7.95734	-1.92543	-7.9214	7.8395	4.01174	2.28691	1.81705	-0.960644	-5.83526	-6.5884	-2.99698	1.15064	1.15002	12.1974	-14.3628	-14.8065	-8.97339	-6.7575	-14.2677	-22.0537	10.8674	1.94606	-13.6603
424.017	-0.0422878	11.1708	-8.47352	8.62442	9.96324	4.34716	5.11283	4.83166	-14.8986	5.06413	-6.93046	10.0678	-2.0697	-10.5326	3.07511	0.338015	0.887936	-0.80205	-0.658074	-3.55294	-0.774815	2.91612	-3.09876	-3.28524
424.017	5.26853	6.78983	11.2341	15.4675	17.1157	4.86333	7.52533	2.94016	-11.6876	-5.36958	0.498093	6.56681	-13.2794	-14.2622	1.27915	-3.93928	4.08636	0.731785	-5.50809	-0.394359	12.6842	-4.69719	1.87429	-6.79289
424.017	0.281549	-6.11025	-1.66369	6.24644	-5.0003	-6.08157	-7.0603	-1.20137	-2.93349	-19.8328	-13.5579	-9.56102	-7.22965	-0.516267	14.1081	-3.45244	5.16995	-7.71439	-6.05979	-1.27645	-0.264858	2.59984	-2.33212	-7.43606
424.017	-0.319422	-3.08407	-2.53044	-1.8336	-4.9559	-5.32914	-8.54261	-4.3036	-1.82637	-12.5716	-11.0043	-10.5591	-2.29217	3.54279	10.4771	-3.89935	0.994342	-7.00373	-8.04793	-7.41415	0.0369734	6.04762	-4.08759	-11.5709
424.018	-3.03242	-7.88783	9.10388	-0.536794	-8.76449	-3.72727	-8.71955	-18.1195	-1.40301	-6.91955	-1.03408	-3.49074	7.68243	1.94136	-2.31505	3.06801	9.45241	4.23853	-2.01473	-0.247725	10.2738	-15.1904	-9.9422	-4.07335
424.018	8.85497	-0.199331	2.5463	8.67864	-4.11278	-11.3788	-9.3244	-8.29695	-3.36592	3.747	9.57052	2.59762	10.7852	8.15588	4.78305	14.0847	12.4923	3.24109	2.37077	10.6592	9.41777	-2.85737	-3.32775	-4.60461
424.018	8.50927	2.11834	2.20652	-2.46131	-0.4945	-3.80503	0.9054	2.23555	8.48406	5.35685	14.7241	10.2833	-3.62636	8.53458	-1.80444	-2.18862	-3.2002	2.77673	0.0838337	-0.0231507	0.720634	-0.49474	-0.456309	-0.465885
424.018	1.9136	-11.2945	-6.53178	0.124337	-7.71889	-2.91144	2.91262	5.13024	8.80429	17.4669	5.08689	-6.54122	-4.35944	1.39929	-1.52359	-1.89666	-0.414433	-0.446467	-1.19331	2.18393	5.79801	8.05399	7.02765	6.95872
424.018	6.37107	-8.5607	-2.16391	-5.28302	-6.82763	-0.662363	4.07009	3.42986	-5.96446	2.91195	-3.60279	5.44228	-1.51337	-0.486514	5.39404	-10.0582	-4.1647	6.04783	0.829267	7.73583	4.72446	-0.760116	5.32051	4.06541
424.018	13.0497	1.41871	-1.29757	-4.85014	-5.75917	1.34175	9.60192	8.09275	-14.1964	-10.1484	-1.12131	11.5285	-2.32186	2.41267	0.450353	-14.0392	-0.292956	5.61638	3.69217	-0.360199	-0.218544	2.28837	-8.6509	-7.13302
424.018	9.75206	0.432419	-0.400578	-2.80359	-3.76351	-8.91006	-5.52205	-11.0275	-7.996	-13.5639	-5.98428	-11.1764	0.277004	0.212839	-6.25632	1.02397	4.09393	-5.48412	4.43482	-0.0572964	-4.57909	1.13392	-4.28683	-0.138242
424.018	1.94868	9.74714	9.49243	1.30485	-10.9011	-2.0269	-8.66565	-15.7962	8.19167	1.36235	4.12685	-3.05642	-2.94577	-5.76048	1.06055	3.2708	-0.216687	1.8388	-0.84811	0.105977	-7.41098	-7.14331	-4.20768	7.13529
424.018	-0.020924	7.91456	14.0119	7.69571	0.469748	5.27118	2.6835	14.2541	9.14823	7.47874	8.6534	9.14765	-4.92745	-2.28234	0.34279	-8.62428	-0.837356	-3.95699	-2.54102	-0.853941	-2.37454	10.0743	13.4364	-3.95055
424.018	3.46624	6.71085	6.57333	11.0434	0.673928	5.00234	6.55396	6.97916	4.64581	11.0107	5.42029	7.4452	-7.99228	3.79643	3.90215	-16.2331	-13.3781	-17.3288	-3.22439	-13.9893	-12.7355	6.39641	10.2548	-7.06329
424.018	-10.6478	-8.79565	-9.6294	-16.8352	-8.40486	-10.6756	-10.0747	-12.0551	-1.47874	4.05106	-5.59404	-7.27653	-3.52843	1.58305	-0.325335	-2.84908	-4.15928	-3.31799	4.95824	-1.72944	-5.28914	5.85176	-0.63239	10.5101
424.018	-15.0612	-17.178	-15.3069	-21.1879	6.81101	-0.967765	-1.53856	0.444761	8.26749	3.17991	-0.238154	4.18424	0.545714	2.43476	-7.29653	-0.853164	4.51588	0.158928	3.68644	6.15204	0.569983	-2.28111	-0.187456	9.75785
424.018	-9.34129	-4.40777	-7.94294	-6.20689	-2.59839	3.14559	14.6052	2.78155	3.67142	-5.43043	-4.7632	8.29656	9.3804	-1.55903	-3.58247	14.1822	11.9724	6.76445	3.75462	2.16217	10.4611	-10.6787	-5.68455	10.5473
424.019	-9.93431	-0.0431631	-0.574778	3.49619	3.42537	-1.78421	9.25437	0.428249	3.56462	3.24676	2.1826	-3.50521	5.34493	-9.10031	-8.36959	9.91321	6.24552	8.25749	12.0602	3.51082	10.2588	1.40377	-0.895618	1.34328
424.019	3.90618	3.13155	-2.68999	18.6313	16.8905	0.155703	-8.53342	26.1718	19.2387	9.81378	12.3228	-22.6974	1.1048	-6.64779	-15.7095	5.07743	-1.01758	3.40127	5.10134	7.36836	8.83788	-4.66573	4.24938	5.11549
424.019	4.88151	-5.77685	-7.32858	10.7207	1.54063	-8.03177	-5.93643	11.9399	7.74611	-2.71486	-2.89761	-18.3231	11.4807	-0.0403724	-8.44096	21.1482	10.8915	12.1626	7.64039	4.21476	10.669	-3.17154	-3.15189	24.2612
424.019	0.0815148	-0.898776	-2.46204	6.24211	1.19731	22.8956	12.7448	13.0879	8.88647	11.4452	8.53653	23.4315	6.91554	1.52031	-4.90236	15.1974	2.37838	-1.86398	-6.69031	1.24105	-6.12495	2.82378	0.830015	-1.2424
424.019	-3.16181	1.20128	-2.69106	-8.5755	1.878	25.3249	18.603	5.44896	6.49073	-0.785745	1.18883	19.7791	-5.07742	-3.57111	3.03071	-4.57429	-10.4307	-5.33341	-3.28951	-2.51337	-5.71299	6.56548	5.45287	-9.79472
424.019	-2.68288	2.12568	-8.16036	-18.4395	-5.396	-25.1198	-5.5945	-14.6141	-9.35811	-1.18891	-8.56441	-5.86207	-5.55026	1.13634	11.7096	-8.53255	-6.33492	-9.29843	-5.65188	1.08576	-5.33537	-3.79121	-2.67518	-1.90282
424.019	8.52347	5.31973	-1.50841	-2.47752	-6.69074	-21.0904	-20.6307	-0.58469	-9.01025	-5.55115	1.36939	-12.6509	-0.915353	-2.83629	-0.127264	-1.96725	1.52188	-2.44244	-2.60538	-1.03609	1.05997	-10.0119	-10.1788	5.83766
424.019	-12.3372	1.19182	-3.4275	-1.92389	-8.60154	-16.2556	-6.74414	-7.18251	-8.55637	-0.08939	1.63129	-9.0156	3.38961	-9.16938	-2.92565	1.72607	-0.840252	9.81804	6.36897	3.6442	8.73569	-6.45424	-13.9413	-0.964003
424.019	-10.0878	-8.76597	-11.8598	-4.30496	0.922314	2.90949	0.917464	-1.32481	-0.979588	4.44601	0.375277	4.29846	2.4749	0.992946	0.0261556	9.59869	-4.20552	7.79181	-2.61364	1.70969	10.057	-3.175	-4.07238	-4.76906
424.019	-2.64555	-4.82163	-10.7327	-12.5764	4.82808	16.3743	-4.73318	-2.73735	-2.82978	-2.03929	1.11769	5.00335	0.205927	11.3816	4.94547	6.50548	-5.20509	2.75461	-12.3043	-2.71594	-6.85723	6.29377	10.6943	-6.21117
424.019	-16.7402	-13.1753	-3.59921	2.58751	5.48207	1.63696	-0.418996	-7.5994	-2.57081	1.32573	4.04466	3.84713	-2.37785	3.34756	2.34235	-4.02403	2.03838	-5.44141	-14.5432	-7.76492	-16.8117	14.6305	11.8667	-13.6969
424.019	-13.2331	-5.78186	3.85247	-2.09949	1.33765	-10.5749	0.749377	-16.7895	-5.92146	-3.36505	-6.15641	-0.80474	-9.01528	7.77522	6.77709	-6.25481	-6.60479	-4.25804	-14.8006	-6.92261	-18.8887	-1.21935	-2.1651	-14.0058
424.02	6.03166	3.46733	5.54236	1.68799	14.7222	24.7451	17.317	0.353807	-8.34832	-1.82706	-0.470849	11.316	3.52697	9.03744	14.4021	0.603844	3.31108	-0.331174	-6.19636	-0.887708	-7.15756	1.89914	-3.07151	-6.29883
424.02	3.00731	6.29435	4.96463	6.42571	12.9727	16.3452	9.92282	-1.27316	2.26804	-7.5559	-8.60104	11.1046	9.03541	-1.58894	-0.637978	9.91838	9.03259	7.18994	12.3383	6.70885	6.71682	-2.66548	-4.16983	9.01925
424.02	16.9983	8.9428	14.1044	5.55837	1.63759	-10.9941	-12.4169	1.31903	-3.40124	6.28039	7.29692	-1.22241	9.39461	-2.09433	-3.28664	5.98749	10.3935	6.86259	10.0804	10.217	5.95383	-10.751	-7.27803	-1.12517
424.02	15.8269	15.5419	9.7561	3.31291	0.187586	-1.55159	-9.07249	12.6382	-3.24878	-4.38666	-0.554109	-5.17003	9.92152	0.990752	9.0312	-0.912721	8.5098	-7.25443	5.85628	-0.853178	1.31472	-2.42637	8.33107	-3.30759
424.02	1.76745	6.66752	2.95941	3.9338	-6.86339	-10.5582	-18.101	-27.8566	-2.43465	-22.0821	-16.1344	-3.93967	-3.62965	11.2229	6.05247	-4.42473	-4.91327	-2.42179	-2.57208	-7.70725	4.46017	0.501564	2.25062	-5.78542
424.02	11.8632	9.72504	7.37452	-7.84025	-10.8646	-14.1945	-17.9007	-23.9905	2.91543	-4.63822	-5.20133	-2.09039	-9.17768	6.67416	2.86724	-18.7753	-14.3261	-8.77146	-14.1288	-12.0415	-2.44012	4.36753	17.553	-5.76942
424.02	1.22351	4.60143	2.64459	-10.5093	-24.6933	-5.5367	-4.90204	3.03554	6.0293	-1.81908	-5.4123	-3.56983	-10.7796	-1.67117	0.615965	-13.3799	-8.67403	0.981894	4.76091	-1.30815	-0.736925	1.88375	16.3009	4.04036
424.02	-2.1254	1.86848	-4.96095	-3.26015	-10.029	-6.68308	4.87087	12.9368	-0.321621	-6.2127	-8.4453	-4.52498	4.31733	-0.981609	-3.77715	-0.685509	0.329393	13.6108	13.8288	11.0678	11.7486	4.19627	0.487215	2.81255
424.02	2.84901	4.94274	1.40431	18.5296	13.6531	17.1831	5.72596	10.6153	6.91283	13.2865	10.2898	4.45499	-1.63259	-0.98367	-0.934879	-9.98542	-4.50459	3.52686	-0.865301	2.08212	4.64411	7.01782	7.15025	8.42343
424.02	-10.4999	-13.9015	-4.1364	5.75252	7.37171	17.7209	10.9685	11.5022	0.0107898	6.13556	-1.72379	-6.11538	-9.32576	-3.85703	4.64358	-6.80768	-9.75139	-8.15212	3.50333	6.49423	-3.17801	-1.1725	-0.509842	10.6134
424.02	1.7282	8.31947	17.5455	7.14826	3.24936	10.0151	15.0903	8.93414	-3.27869	-0.0884946	0.901405	10.8075	-3.80358	-3.96645	-7.07458	-5.69044	-0.841787	-3.61917	5.99255	4.32514	-0.292145	-6.40267	-4.10746	-0.219738
424.02	17.1835	16.8211	20.4144	21.4859	11.773	15.4357	12.6604	-1.04442	-0.806659	5.7683	-1.27048	-1.71222	1.49299	-1.91263	-10.0505	-4.43216	3.04715	-0.742107	7.12787	2.67857	-1.17508	-12.6458	-1.54555	10.2821
424.02	21.4645	9.543	17.6993	14.204	14.7063	8.55175	8.16614	7.73704	-5.0345	-1.3471	1.18527	1.1896	0.673839	-7.93739	-15.0726	1.08015	7.62937	1.51922	11.1551	-3.11815	6.3615	1.56496	-7.47119	5.33472
424.021	3.07816	10.3611	10.4277	0.598674	3.95663	-1.74013	7.21183	-5.07683	-11.5721	0.00235051	-1.45084	0.71526	-3.43652	-8.99824	-2.62386	10.4234	12.9355	0.242292	3.90123	3.24383	10.4596	4.28355	-5.70971	-4.53299
424.021	-6.1921	-7.91706	-4.19363	-3.29644	-5.38197	-5.54618	8.30697	-11.1928	0.282241	-4.88827	-5.66957	-9.59813	-3.89613	-3.26459	0.117077	7.63322	3.01287	-11.9498	4.1425	1.16953	-0.161423	5.15003	1.51035	-1.4952
424.021	-4.44011	-17.4957	-7.84856	2.2721	-0.38441	-4.79242	-1.70814	2.12646	1.86501	-4.20914	2.08384	-11.9067	-8.53923	0.234546	4.76462	-5.78897	-9.90934	-11.4662	-1.02168	-2.94032	-8.64287	14.0581	6.12666	-10.077
424.021	-12.9596	-16.5301	-9.6253	-3.0196	-9.21043	-12.1806	-7.33813	3.90731	4.74685	1.53966	1.23222	-19.8755	-2.73987	-0.649833	2.33766	-0.214348	-0.833172	-0.692027	-3.33339	-3.39844	-7.90398	0.248213	2.35905	2.77241
424.021	-8.31643	-3.06567	6.16638	-1.07694	-7.41561	-9.73797	0.680304	0.239309	3.40394	8.92602	8.56417	6.21471	6.3058	-2.89037	-8.61475	2.66949	4.18668	-1.82629	-7.72845	-11.5895	-1.60665	-0.530838	-12.2715	-7.02344
424.021	-10.9545	-4.69335	-6.9253	-2.89602	-6.38547	-5.17042	-2.4433	-0.857893	-2.59387	2.33898	8.52738	13.2265	3.49502	-2.77317	-10.0842	8.51966	7.63181	6.45794	-5.41426	-2.16898	5.09831	-0.913828	-14.4247	-0.0209875
424.021	-9.54023	-10.3746	-17.7798	-20.8253	-3.26851	10.7394	-3.86151	-2.81961	1.15937	0.268119	-2.79193	12.8462	5.75012	4.28473	-0.424802	2.86445	3.5396	10.2397	-5.45224	-2.70021	-7.69835	-2.49885	-4.50205	-0.0989255
424.021	-5.99902	-10.739	-21.4238	-19.7526	-6.82213	-3.74664	-5.08866	8.60109	0.367927	10.1437	11.9343	2.58684	-9.8927	5.28923	9.70791	-3.5783	-5.71877	0.723357	0.528223	-16.3197	-12.6593	1.34573	-8.77096	-11.4633
424.021	5.21736	-2.52796	-3.5356	-13.3393	5.94466	4.3989	-12.0758	9.08186	7.66163	15.8165	15.8103	12.7247	-7.05728	-1.7183	5.65696	3.6187	-1.34447	2.42058	-1.75982	-5.94976	-5.21268	-3.05934	-6.0757	0.358414
424.021	0.549157	2.72957	-6.86198	-14.2159	-6.74728	-5.75537	-10.9234	-0.805824	3.0122	3.97602	4.3493	-2.42991	4.61262	-2.75976	-2.28309	8.82466	-3.22916	3.63656	-2.04396	11.9104	3.02238	-0.871792	-12.9516	4.14747
424.021	0.659229	-8.80947	-9.24444	2.62979	-8.40726	-4.82533	-13.218	-2.37156	3.63188	4.20804	6.05509	-3.47755	9.4222	-2.52287	-1.88544	3.88605	2.12231	0.391631	1.21301	7.49607	10.1593	-2.19318	-4.43747	9.05163
424.021	4.82137	-4.69112	-4.04859	-1.47904	0.952656	-12.9151	1.35959	-0.473614	-6.18778	-5.67901	-8.39711	-2.48597	4.29679	-6.02745	0.499534	2.13577	2.39923	-2.5243	-5.63373	4.63794	-0.892842	-8.03614	5.53431	5.02649
424.022	1.18351	-5.44913	2.45114	-4.35525	-7.45383	-9.89806	-1.15598	-10.2718	-7.15858	-14.4347	-14.5581	-10.9581	6.72432	-1.6061	0.960917	2.62613	8.83535	0.413863	-6.90359	-1.24933	-2.36724	-4.66443	9.19874	-0.293563
424.022	-8.97591	-11.0261	-8.23504	8.94427	-3.27439	-5.70395	-3.14766	-10.253	-5.38759	-14.9028	-14.7786	-12.7181	15.9369	2.91726	-2.00037	10.3558	12.6785	17.9949	8.40499	10.3156	13.9147	-10.9269	9.27326	18.5567
424.022	-18.0374	-13.3192	-17.9028	-0.632855	-7.05056	-9.67673	2.28222	-20.146	-10.2052	-18.7519	-11.8722	-3.17528	6.95344	-1.13788	-4.87999	12.0114	-1.5147	2.40114	7.33365	4.32438	12.6373	2.75669	2.72687	15.4443
424.022	-2.82809	-0.0124622	-3.03657	5.18952	3.79335	4.00724	-1.30044	-4.63684	-1.12167	-17.3165	-3.56633	12.2532	-1.50642	2.7178	7.02211	-5.33704	-11.0451	-4.69304	-8.95801	-4.13654	-1.67356	9.94662	7.34526	-7.51004
424.022	6.30583	-0.108107	2.23885	11.3568	5.03612	6.77463	6.55199	12.6782	1.16134	3.24443	-2.73973	10.9625	-3.69239	4.55495	14.7589	-12.9197	-6.25429	-7.4627	-10.9257	-9.09153	-9.36268	3.31164	4.19604	-10.2699
424.022	16.4431	9.56358	2.53583	11.8643	9.48732	1.27546	10.2883	13.6896	2.42022	2.31022	0.0589084	-4.29648	1.82244	14.3126	4.35383	-0.0243916	-9.87974	-10.929	-6.53007	-7.21843	2.81861	-0.020553	14.9662	-1.19721
424.022	15.0359	19.9072	17.5355	15.5521	16.4742	0.842992	4.73113	19.3394	18.7901	12.6889	21.2339	-3.51232	-11.1504	6.83828	5.25137	-1.70597	-9.76677	-6.61088	-7.73716	-3.98923	0.977994	-1.4746	-1.70442	-9.35792
424.022	-3.0604	0.907108	4.51181	2.51203	2.38576	4.57562	-0.584066	-0.407236	7.41837	5.38238	7.09005	-11.9598	-1.75155	-3.61816	5.22215	-5.27669	2.79101	-4.26446	-3.57909	-0.968359	7.18656	9.24009	-10.2223	-6.97452
424.022	-11.7384	-3.4585	-5.47752	-16.7383	-6.00276	3.83071	4.01144	-7.92461	-6.96135	1.60593	-2.12303	5.43928	6.76281	-1.19124	-7.89552	-7.48689	-2.18331	5.95158	2.66563	-0.137991	3.3685	5.26494	1.91049	2.417
424.022	1.65852	9.25642	10.0504	-18.5062	-3.44765	2.0231	1.41457	-0.0107503	6.79291	11.4757	6.6597	12.3344	-4.24046	-3.44293	-3.45779	-7.16629	-4.83377	3.05389	6.82211	6.91217	-1.91896	-6.98307	-4.85047	-2.80182
424.022	-1.94293	5.74544	9.09035	5.27991	13.324	3.0701	5.08275	13.4894	7.34077	8.89898	-1.62873	-0.803305	-11.3082	11.0374	5.16714	-11.8445	-0.747588	-5.31127	-9.89366	4.32375	-5.25687	10.45	14.5964	-13.0967
424.022	3.75591	-0.663467	5.3705	6.49069	10.7666	8.51952	5.24601	2.42725	2.00275	2.55245	5.73564	-0.831176	-6.00806	-1.40455	5.94212	-3.28257	-3.35054	-5.91509	-2.77196	3.24425	-8.35423	4.38456	2.02411	-12.1846
424.022	1.47239	11.054	6.57135	5.18368	2.4199	15.7869	-3.47159	-4.7478	6.01347	12.5194	10.8802	10.9086	3.61518	-6.71874	0.537248	10.4233	11.3898	4.56713	13.4744	12.6065	-5.33427	-15.4559	-15.6109	2.15547
424.023	2.268	9.91456	-8.6032	6.01762	-4.59142	10.4603	1.68124	-4.91622	-1.07429	-3.59395	-5.95623	12.9424	6.61888	-4.72518	-12.6466	12.2262	6.21844	10.6154	11.6023	16.0637	-2.76025	-2.98087	-5.38859	9.0588
424.023	8.33822	6.10329	0.0323353	5.83767	8.8921	8.75549	2.52151	-0.296889	-0.0701103	-1.98429	-6.1191	8.72672	-2.19619	4.73301	-8.78144	-2.28189	-0.935178	-1.96236	4.4582	-4.93903	-11.5354	-5.34711	0.640034	1.33506
424.023	2.85324	11.9688	8.50785	1.01679	7.87891	4.49872	8.5692	3.78361	-0.507376	-7.70829	0.143211	0.417233	-1.66602	13.3277	1.47286	-8.09427	1.77213	1.36796	0.128922	-13.6854	-8.90617	-7.38024	-0.938768	-7.57123
424.023	3.02306	5.68874	1.94395	-1.02671	-1.51037	3.13383	2.85277	11.8856	-4.97601	-10.9108	-1.45628	0.905696	5.77034	4.62029	3.15786	1.45764	4.6475	5.29487	7.78275	6.34294	10.4925	6.71637	3.81305	8.12312
424.023	-0.623058	-3.25408	8.38554	-1.29406	-4.63417	-7.2	-9.8194	-0.653921	-11.7076	0.0721489	-1.70764	-7.83932	-5.34551	-1.84676	-6.01173	-4.41149	-0.144274	-4.75537	3.38061	-0.963	5.69501	11.0024	7.40069	5.09897
424.023	5.36398	10.5282	8.18611	2.87187	4.04661	-8.41222	-5.77847	-0.843378	6.65694	6.32335	13.3925	-13.1365	-8.94404	-8.00601	-1.42577	-7.24553	-13.1174	-5.56453	3.63817	-10.8507	0.518387	2.61249	-0.319095	-1.20198
424.023	3.2803	11.5555	7.00243	2.18633	1.54293	-0.911872	13.4082	1.01228	-6.4465	5.51613	-10.3479	-1.60444	7.59956	0.236952	2.59953	-3.96392	-3.97544	2.13332	0.930787	-3.28248	-1.94814	-0.764851	-8.01558	-9.16214
424.023	-6.61393	-3.26622	5.35278	-8.70659	-12.0938	-6.51752	8.50868	-3.21044	-6.12393	-3.43383	-13.197	-0.868892	8.13073	0.948379	-0.551378	6.14774	18.5568	12.882	11.6195	5.48183	16.4393	-6.15338	-9.1936	7.86073
424.023	12.3453	11.6058	8.32676	5.36964	-3.13986	-5.07497	-5.33677	1.64127	7.15771	2.09397	-0.694822	-11.8	-1.52079	-7.70391	5.4796	14.3446	14.0497	4.29544	3.81287	-0.23721	13.9661	-1.97975	-6.69536	9.18713
424.023	12.2995	16.3856	23.5067	8.45261	-0.792463	-11.6837	-4.15116	-2.93374	1.28148	1.31718	-3.39908	-7.67029	1.47438	-4.86136	-5.17395	-1.57048	4.62969	5.39449	-5.2556	-7.55181	-9.25915	-5.23076	1.68735	-0.878855
424.023	-2.31444	2.39025	4.45836	-1.56788	-4.65475	-7.10925	-0.301242	-10.7217	3.46039	11.4197	0.196832	-3.31005	-3.48702	-0.255993	-9.20045	-6.99243	-2.55101	5.51348	4.21906	-0.75518	-8.39645	-0.707691	12.8378	6.30558
424.023	-6.3279	-12.7788	-5.5749	-1.00441	-11.7945	-4.72074	-4.40383	-4.62077	-0.57484	1.48548	1.69448	-7.60005	-3.96239	-1.70022	2.75672	13.23	-2.04606	-3.80712	4.12084	2.76485	-4.48694	5.10694	9.01666	7.97826
424.024	-15.3541	-22.1776	-16.112	-4.26813	-2.47834	1.78727	-18.6657	-9.44143	-4.41316	-7.32238	-4.5524	6.39411	0.763614	-4.85337	3.1424	8.80473	-4.72433	-5.38522	-3.52863	4.85194	2.70245	5.48937	5.00653	-3.17838
424.024	-13.6755	-15.6608	-22.8741	-5.01011	2.58205	-6.33067	-6.02383	-7.88845	3.29565	-2.13721	-3.19835	13.9668	-0.737176	-6.19902	1.19375	2.62589	-6.75303	-9.13337	-10.3037	-0.00177853	-3.03234	3.79715	8.9037	-4.80459
424.024	1.12999	-5.40978	-6.31819	1.90435	-7.14009	-6.62715	-5.03992	-9.1513	-3.12938	-0.662106	-3.9712	2.41233	-1.22375	2.87282	2.05445	-0.554345	-7.48342	3.00424	-4.53207	3.27341	-9.78787	-1.94353	8.41247	0.35205
424.024	-14.048	-14.4786	-13.7192	-5.49503	-7.35503	-3.59821	-5.97136	-3.63356	-7.16234	-4.28933	1.38061	-4.69317	1.15926	-3.8638	-3.18991	1.40092	3.33906	-0.986511	-3.89576	3.27377	-4.12913	4.16707	-3.45786	5.48567
424.024	-26.6989	-38.4168	-32.3396	-14.2296	-2.72372	-1.47566	3.68452	-3.13789	-5.20173	-11.2853	1.42545	-2.1911	9.10422	-5.6109	-3.7293	7.84859	7.48799	-6.07667	-5.46818	3.68076	7.01503	1.03779	-4.88896	2.68169
424.024	-9.54681	-24.7511	-21.0719	-9.83638	-11.518	-2.37136	-9.10562	-5.60333	-16.0567	-3.33476	-2.16993	-8.77244	6.0904	-3.54066	-9.52283	-2.03372	6.82751	1.50861	2.4516	6.64615	8.69948	-7.96633	-6.00641	2.81543
424.024	3.30864	1.0751	0.231397	0.542691	9.51461	4.6547	4.6937	5.20102	-0.980071	-3.48924	0.232808	-13.5134	1.7688	-3.09965	-5.18302	-4.39488	-1.53707	9.13109	5.05137	6.01859	10.879	-4.83257	-12.7616	-2.12827
424.024	10.3528	2.1259	9.68603	-2.93877	8.31164	9.0109	4.57801	10.4917	-1.30458	-7.61326	-7.93079	-12.405	-5.19946	6.99265	11.5546	-11.3502	-12.3475	-12.0491	-10.7669	-13.1445	-11.6271	-1.09964	-0.71879	-8.98153
424.024	16.4473	10.5795	10.4315	7.41538	5.97709	14.7869	9.34305	2.09848	-8.22008	-11.087	-4.20813	12.2693	-4.99607	-0.409117	6.92517	-1.98737	-7.10508	-10.589	-15.3885	-19.1111	-11.2697	-9.73359	-3.67705	-17.0596
424.024	14.982	2.64373	5.75525	11.018	12.7133	9.74475	1.0556	6.81785	12.6784	1.20388	13.995	21.1292	-8.86555	5.91731	8.18154	-2.9765	-3.8633	-5.11407	1.26811	-13.6157	-7.08489	-1.25947	-4.88152	-6.62729
424.024	10.055	5.47334	-2.83119	9.92663	-4.15167	-0.355199	-10.1197	3.27695	15.5779	11.9236	8.21351	7.20251	-2.11869	8.31364	3.43084	1.72973	2.80759	-4.12075	7.81917	-1.45528	6.60804	-3.70903	-12.516	6.18471
424.024	6.45567	6.40945	4.99825	-1.01492	-7.227	-1.24687	8.48002	0.404085	2.38975	7.32324	-1.95038	0.822119	2.30232	4.80802	2.23698	8.51502	9.04471	9.12271	6.76827	19.826	19.0733	2.42964	9.54832	9.07364
424.024	-1.71845	4.29577	-8.96315	-15.4739	-5.26271	6.09379	10.1858	-2.47919	-6.58073	-6.57048	-5.11408	5.97342	0.923877	5.56928	1.72401	-10.4156	-4.08879	-3.32758	1.82003	-1.26368	5.11567	4.75144	7.5558	2.1648
424.025	-4.50602	-2.28132	-4.29618	-6.86724	-7.51238	5.50441	3.34305	9.96548	-1.88565	0.861363	-0.0273629	5.51961	-5.84508	-1.21894	-4.70823	-5.66237	-10.7668	-11.7085	-7.07533	-17.5814	-6.01851	13.2587	0.199968	-6.9535
424.025	-0.0137467	0.517201	5.37752	4.07363	4.879	10.2857	8.41548	11.2366	1.85481	5.02896	2.19858	-5.18992	-2.32646	8.10724	4.86113	-3.99018	-9.88967	-3.81455	-14.4102	-7.9625	-6.32094	10.5422	1.82737	-12.0779
424.025	6.56561	17.698	10.605	8.35815	3.457	-7.62399	-4.29448	8.2065	9.13161	3.59473	7.13071	8.50126	-10.7854	1.31311	5.15454	-12.4794	-0.194643	5.5644	-0.89781	1.10925	1.98468	5.58945	12.0472	0.724904
424.025	-1.11964	5.23048	11.3622	-0.110733	-1.28686	-19.5655	-10.6437	-6.32632	9.37149	-2.82112	6.73354	-5.41772	-1.38956	-9.75969	-4.39355	1.68735	6.201	9.87025	4.93968	13.5623	4.75624	-3.07808	9.23273	17.1198
424.025	4.05256	5.32682	19.4137	2.25756	12.9464	7.08436	3.71312	-2.28357	4.17373	3.27756	5.20631	-3.09663	6.09749	-0.202879	-5.21106	7.71972	0.617759	8.36827	0.710511	6.25356	-2.37894	-8.12491	-4.17388	0.970255
424.025	0.0869852	7.40533	-4.60373	-3.31438	5.19887	17.0247	8.07656	2.06988	-1.5196	2.58814	-1.26249	-0.218256	-1.35853	-3.50773	-1.22841	-0.209205	0.679695	9.27671	0.129857	8.38148	4.30718	-3.81009	-10.6523	-0.284259
424.025	-10.4929	4.33708	6.00511	5.60382	-4.15968	-3.03887	5.52428	5.4428	3.20389	8.24105	-3.12721	3.87897	6.76097	0.650633	3.59676	14.6954	16.9299	17.2334	10.2422	16.267	18.9786	-3.24973	-3.10938	13.4685
424.025	-11.7104	0.243638	1.71637	-8.53101	9.57431	0.633422	-0.491884	-0.456591	3.32532	0.0620135	6.93065	-2.02804	7.98496	-5.53697	-4.67954	4.82029	5.62768	7.24294	11.0832	0.291813	2.68107	3.80392	4.76845	12.9011
424.025	-9.5252	-14.6862	-27.0251	-7.76093	-2.35696	-10.134	-4.9067	-15.4236	-2.50904	2.40929	-0.0168042	1.62804	0.119772	-5.16174	-4.82439	-6.22779	-1.34788	-1.94901	-8.68954	-7.28718	-11.1072	3.62896	6.87034	-3.98595
424.025	9.16063	-0.797276	4.26949	4.65272	-5.91341	-11.6162	-2.88639	-1.68197	-0.772982	-4.19567	-2.55825	6.04043	-9.41235	-1.42339	3.42551	-0.479515	-2.74306	-3.16751	-8.65516	0.869727	-10.4356	4.42736	4.84697	-11.1215
424.025	0.288123	-4.46369	4.94894	0.806682	7.0269	-9.50394	-14.3342	10.3565	1.5026	2.12075	-2.86326	-4.99017	-1.32069	3.74555	-0.482728	-5.34659	-0.753397	-12.3219	-2.02976	-4.29253	-11.1125	3.97018	-3.21122	-8.01527
424.025	-0.913415	1.97462	-1.1702	7.39964	-4.01185	-0.199488	-8.28098	-10.4582	-5.08651	1.85243	3.39011	-5.18451	13.5419	2.72671	-12.3838	2.66606	9.06317	-9.72081	1.58631	-8.05927	-2.753	-5.48949	-3.91487	3.89359
424.026	19.8015	16.9812	19.1016	19.4598	6.94918	6.92773	6.0459	5.60066	-4.32912	6.61264	5.93036	4.82457	6.3542	0.850846	-9.17768	3.02627	6.09287	-0.114817	1.36911	-4.52299	-2.63723	-10.4527	-6.42141	5.68822
424.026	8.12408	3.41354	13.3779	13.3038	14.8381	-7.99755	-0.833094	4.58609	1.38146	0.463019	-0.407606	-9.43024	2.1906	7.88937	1.50797	-1.92434	-7.81515	-5.23575	2.84354	5.34377	11.7461	11.1552	1.61603	3.12083
424.026	5.11683	10.9112	11.6089	8.93753	16.7071	2.21144	1.08782	3.66758	-0.135613	-5.0538	-5.12418	-11.0725	1.57759	4.17474	8.46585	-10.2263	-13.0063	-2.64397	2.60822	5.16846	-0.313308	12.4755	9.28254	-5.65958
424.026	2.37487	4.9814	-5.15165	-13.2778	-1.58399	0.113632	0.850699	-10.7793	-5.50351	-8.45823	0.134108	-1.77548	-7.7118	5.3789	3.77354	-5.6675	1.7256	-8.18975	-11.3877	-13.712	-15.1875	-3.00305	-0.36426	-20.7303
424.026	-5.69667	-6.16172	-6.47641	-6.34742	-12.4162	-3.16646	9.55368	-21.7179	-9.54211	-17.0813	-8.71431	3.89472	1.66201	2.72295	3.70379	8.10669	1.90771	1.77976	1.87723	1.20706	3.95226	-4.7354	-15.4069	-5.95057
424.026	-3.99439	-1.32417	-5.54559	-0.763232	-12.4855	2.31067	-9.83512	-2.966	-3.26057	-4.37712	-5.27056	-5.45536	5.14068	3.74114	4.62959	8.14439	-1.33399	4.32994	4.04618	6.2334	-4.24386	-17.9339	-13.62	0.655822
424.026	-5.55363	3.257	-3.41051	-9.68885	-17.7061	-11.1423	-10.1059	6.60899	-0.282234	-1.7142	3.01738	-2.75105	2.75549	2.1332	6.23212	4.47987	-1.50036	-2.26811	9.48733	-5.43545	-0.0357428	-7.38423	-17.053	-2.46006
424.026	-13.4302	-7.94502	0.468234	-6.33346	-4.85722	-6.93425	-4.03176	5.8704	-2.84412	5.45465	-3.90142	-9.73054	2.42873	-6.401	-3.50723	8.68183	3.05036	8.33063	6.29186	1.91011	6.79727	-1.93586	-5.16875	11.2129
424.026	-3.19473	-22.2709	-9.53269	-11.7031	-20.6407	-6.00765	1.06191	-6.68128	-13.3049	-2.55214	-14.715	-8.77208	1.90513	-10.9245	-5.63038	-1.55166	1.53726	9.59694	0.811523	-0.338187	1.41245	-8.57307	4.78271	5.02045
424.026	-11.8479	-13.404	-30.4326	-12.8287	-22.9802	-1.14642	9.47327	-16.242	-7.41337	-5.47481	-11.1078	0.486156	-4.3976	-2.817	6.59359	3.59914	-1.27535	-3.65044	11.943	4.75832	2.46018	-0.679788	8.50006	-2.76126
424.026	-14.6843	-6.84527	-16.9724	-5.47025	-4.45248	-0.194168	8.05078	-6.53204	-8.85012	-2.70676	-3.09565	2.09652	-2.80743	-4.88759	-3.40973	-1.46923	-2.48708	-3.57352	5.1057	-0.601429	0.160507	1.83523	2.83859	0.539038
424.026	3.90803	5.42605	4.13687	13.9448	5.73148	9.91939	-1.40648	18.2797	12.8938	8.51495	6.14928	6.31002	4.42176	-8.54897	-7.46079	-2.11509	4.15366	9.03379	3.03715	10.4271	3.61269	4.8694	1.25097	13.2828
424.026	7.89783	14.2287	11.7061	17.2198	11.5936	11.5883	10.6603	25.1362	18.9554	9.47606	6.70957	8.47156	2.33995	2.05542	1.18533	5.56307	-8.00729	-0.256083	-2.78159	2.5014	-0.600413	3.45797	-1.52876	-2.85085
424.027	3.42082	8.80082	2.85744	9.12653	15.9379	10.0671	10.4918	6.35483	2.29333	18.7442	5.09931	19.2116	3.86351	-1.23335	-1.77832	0.0453806	-2.24177	0.328936	-0.605013	-4.24606	2.23315	-0.945447	1.97226	-3.69348
424.027	4.35972	0.478076	0.323758	-0.63232	8.51853	3.32633	-1.54911	3.10986	4.64193	15.3351	12.4691	11.8468	0.111458	-6.16351	2.00537	-7.92381	2.44252	-1.70619	5.38139	-1.01285	-0.42047	0.917694	-0.274217	1.61427
424.027	-2.59059	-9.08697	0.794353	0.34638	6.95886	7.22275	1.24524	3.16691	9.10815	-0.0687534	9.85901	6.15123	-12.4011	3.05563	1.21876	-7.57046	-5.8539	-2.27765	-3.16814	-0.979609	-7.79493	12.0461	17.7468	-5.33024
424.027	-4.4178	-12.6732	-0.917465	0.904699	-2.88035	7.6821	1.47748	5.10624	5.94917	-0.494337	6.99587	12.568	-8.86327	-3.76365	6.73053	-5.57889	-7.88687	-11.5228	-12.8185	-5.37468	-6.86451	9.49998	11.9842	-10.1815
424.027	-3.57238	-9.94649	10.2218	-2.77807	10.03	9.21218	1.22088	4.06651	4.59976	-0.155298	0.7612	12.4991	-5.91216	-0.0100317	4.52904	-7.25602	7.39055	4.51841	-4.49955	5.05499	1.86117	-5.4534	1.59391	0.927449
424.027	10.5592	5.62788	3.36373	-4.02839	7.19178	1.67289	2.96186	-2.15899	0.69012	-1.2957	6.1077	-6.76565	-4.38966	-0.21862	-3.17228	2.5325	13.1082	-0.788141	-2.42691	1.6732	6.98457	-7.50546	-0.140679	-2.41116
424.027	5.77636	11.491	7.51874	4.71808	1.44836	0.61737	-2.82185	3.3174	12.6224	-2.31108	-1.27411	-17.557	5.95521	8.61021	-5.81472	-0.0987651	1.04467	-4.49973	-4.9009	0.0253101	7.50471	5.76786	8.45535	6.04016
424.027	-9.16729	-4.57166	-0.848439	-11.1161	0.793336	-2.61006	4.45596	-6.52542	0.148431	-4.5777	-12.744	-5.46124	3.21706	3.90144	-0.122999	0.134416	-5.7984	2.81066	-5.6489	-6.00232	0.126488	-2.7533	2.14189	5.59616
424.027	0.132757	2.65893	2.15703	-10.6208	6.0012	-10.4227	-8.10219	3.78062	3.49501	4.71441	-4.46333	-13.2468	2.68163	-2.11453	4.77112	13.1731	10.063	13.2625	-3.94893	-5.44205	-3.31755	-6.77233	-5.90911	-0.741971
424.027	4.44118	1.2996	1.782	5.10586	-1.34109	2.43678	-16.0333	1.31819	7.29787	1.48858	1.18008	-11.8162	11.1004	-0.960047	-7.3767	4.53524	4.42266	4.17029	1.51635	8.16852	3.69725	-5.97211	1.09719	10.3355
424.027	-2.4631	-2.40944	-6.19939	-3.21248	1.26879	-2.99272	-5.35401	-11.5137	-8.68995	-11.4112	-4.60155	-5.22379	-0.153962	2.24502	-9.8633	-0.474694	1.39621	-1.78321	2.46485	-2.19334	10.3383	-13.3496	-7.43819	7.85669
424.027	-0.994017	7.43324	0.328921	-11.978	-1.20241	-6.79389	6.37309	-5.16616	-16.9989	-13.6194	-5.03033	-4.13325	-6.85984	5.91767	6.71155	-1.53248	-1.4837	5.77071	-3.74358	-4.07395	1.38604	1.00572	1.63139	-3.778
424.028	12.5073	12.1003	1.92471	7.26853	5.23225	-3.7597	4.16602	-3.59077	-2.5244	2.32358	11.1109	2.21322	-14.8026	2.55235	0.239694	-6.69669	-10.1742	-11.0691	-7.99371	-7.8794	-21.4357	17.3029	5.66435	-12.96
424.028	10.7978	1.34538	-8.5524	-0.230276	-7.3366	-21.8971	-18.1266	-12.7914	-5.52066	-6.97599	7.93244	-13.5671	-6.68724	-2.00906	-0.575976	-6.64773	-13.656	-10.1376	-1.91597	-8.14985	-7.60447	15.4327	2.28857	-4.25573
424.028	9.99569	-2.0924	3.0888	9.58619	-0.00336831	-0.264556	-11.1828	-6.66214	-5.54905	-1.54946	3.12364	7.04556	0.853233	-2.60043	1.20449	-3.84188	1.39126	-2.6336	-2.52033	0.974999	15.8318	2.01585	3.89932	-8.45519
424.028	8.85175	0.316098	-4.49607	-2.42615	-11.091	18.9784	11.8857	-10.0749	-7.19579	-1.322	-11.6588	28.5169	9.49078	5.32846	-5.3428	5.75725	8.08405	0.247395	4.9781	8.21447	6.28757	-4.97258	-12.0556	-1.29809
424.028	-1.99949	-0.304922	-10.4039	-16.4171	-10.6872	5.94388	14.6228	-10.8581	-1.01407	0.131467	-11.3064	18.3716	6.96255	3.98663	0.700288	5.87858	10.5264	-1.14803	8.36342	7.83908	-2.79876	7.00304	-9.40491	7.35763
424.028	-3.6213	-5.00274	-0.843527	-6.00839	-3.40235	0.47093	-0.120367	-5.52504	-3.79979	-0.972599	-8.68873	3.89672	3.62222	-0.437045	7.06853	4.64565	8.36792	2.69925	1.31675	-3.21694	-5.22683	15.0039	-2.68948	8.34407
424.028	4.92155	3.18813	7.81071	14.4041	13.9225	3.21405	-1.36525	15.8646	2.30795	3.37852	4.70434	-3.45805	5.59162	4.49876	6.74179	-3.09235	3.74662	4.64176	-0.0923478	3.81828	-4.029	-8.12072	-3.56244	-0.0496149
424.028	5.84037	6.58997	7.16957	12.8293	4.6676	-4.93163	1.909	11.5021	3.05381	4.33813	14.517	-7.91044	-9.84626	7.41305	2.67384	-10.2805	-7.2801	1.04105	-1.74297	2.99132	-5.24906	0.197138	9.86055	-6.59448
424.028	-9.5181	6.74867	10.9683	9.52127	-6.63111	0.179869	-4.22871	5.44573	2.58764	-6.10247	-3.54512	-6.26897	-12.873	-0.043106	3.53211	-10.1528	-10.9494	-6.23674	-5.07967	-1.42981	3.46753	5.03681	2.72362	1.19832
424.028	-9.42363	-8.71188	-0.84522	-4.7075	-7.48565	3.91383	4.3591	-0.211551	-16.9461	-10.7142	-16.5444	5.6682	1.47092	-3.05652	-0.58568	3.91595	-2.91867	2.8725	5.53218	8.08866	4.3737	-4.70389	-1.83845	8.44177
424.028	-9.6386	-15.1154	-7.72796	-11.3887	-10.1414	-0.3159	4.96405	-15.6567	-9.84058	-8.80887	-9.92583	-3.80084	5.03193	-3.63022	-5.12073	10.596	-0.809957	6.99586	3.25825	18.759	13.7335	1.32314	0.571919	12.2687
424.028	1.90173	7.56074	4.41783	14.2077	2.08096	-3.43139	-8.68468	6.43952	-5.10677	1.53546	-4.87852	-15.9454	-1.43814	-0.607917	-1.91048	4.69819	0.55244	3.51969	2.36985	9.51705	2.75906	-10.3678	-13.0584	3.67745
424.028	5.34934	0.814008	12.8163	0.272348	6.71705	-13.5252	-15.9278	-3.6525	5.11844	-2.23273	-3.70449	-13.7567	-8.29735	-7.53119	1.54412	-4.2516	-11.0691	-14.6173	-1.68377	-20.565	-11.704	-4.39354	-18.4303	-14.3263
424.029	-11.2715	-7.11984	-15.0158	-1.52822	-14.1843	-7.60601	-10.7871	-9.14068	4.08818	4.32322	7.37274	2.20797	-1.01428	-12.4879	-1.71493	4.41879	5.42136	-2.50662	5.49028	-6.20191	-4.41194	-3.75029	6.28363	4.90383
424.029	-7.40534	-3.32013	-2.80608	6.57844	-0.474499	-0.359243	6.82673	4.51729	2.29688	9.71684	14.6066	0.718019	8.88122	-3.23469	0.50655	5.89251	9.59305	4.61465	2.99087	-4.32818	-6.09098	1.65657	7.97424	8.87334
424.029	0.35925	-1.38378	5.68201	-2.73006	12.3611	-2.41995	13.0673	9.50718	17.7232	0.716748	9.16855	-9.02866	1.9854	4.7321	4.75349	2.09017	2.07357	2.48776	3.11713	-1.37933	-5.27367	5.19747	0.415882	-6.62959
424.029	9.94867	14.0872	7.28382	7.22652	10.5585	-1.14105	6.88292	16.0907	15.4381	17.182	19.389	6.8407	2.52589	-3.57666	-0.492418	1.88096	-7.84832	3.63692	4.24102	1.28915	9.53751	-2.5029	-5.93639	-6.88439
424.029	1.17515	2.83136	8.00361	1.48281	6.7706	8.7193	0.631418	12.3869	8.39374	12.0492	10.7775	1.85548	11.0823	0.591665	1.0846	-3.57367	-10.6397	-3.62039	1.30894	-5.73532	0.0723543	5.25187	-0.434821	-5.10839
424.029	-8.67237	-4.10357	-7.81631	6.14591	-5.13097	7.74068	-4.38361	-5.17585	-2.99889	-3.31781	-13.9436	-8.89557	0.694994	2.55526	-7.89971	2.47609	3.99451	1.81933	1.72455	-1.72568	0.0273389	-1.47934	7.32798	5.62179
424.029	-8.01042	0.257151	-5.20106	1.55713	-1.08303	4.50424	6.39771	2.04497	-7.45331	-2.65528	-5.44523	8.48506	-0.899381	-9.20999	-10.2579	0.917	5.40511	13.8782	3.32508	-6.0247	8.13115	-1.91936	-0.85257	4.48761
424.029	1.81824	-6.9805	4.50697	4.50486	13.8115	10.8305	14.757	23.8281	4.77038	0.718063	-2.00088	11.859	2.05902	-1.80421	-4.12306	3.71144	9.22886	4.84056	4.8952	-0.584233	2.73596	-4.65616	7.06021	-1.0271
424.029	2.53963	9.21688	0.72414	2.28375	-6.41009	4.11968	-0.482483	-1.7858	-4.19657	-7.38556	-2.78729	3.02673	0.75629	-4.70955	-5.51129	-1.86762	-1.76219	-9.59343	-10.7593	-12.8135	-9.5699	-5.05066	9.25355	-1.06548
424.029	5.0277	10.2279	9.6655	-6.91458	-5.16957	-6.32086	-2.66877	-5.25473	-4.64932	4.41785	3.62521	3.82416	-3.66379	1.52719	7.08077	-11.6006	-6.76666	-12.2246	-19.0286	-7.87087	-14.7615	-7.42964	3.10289	-4.95619
424.029	-7.4272	-11.1742	-4.22678	-2.96104	-2.18806	-9.1344	4.99249	-2.59715	3.87259	2.58911	0.439319	-3.07779	-3.09294	11.0472	5.96745	-6.88713	-4.02735	-9.04284	-9.95328	0.205029	-7.81812	-10.2373	-6.67883	-20.0854
424.029	5.31114	4.2683	2.51097	-1.33416	-7.43958	-5.69945	0.263253	-1.18053	0.126671	-2.93547	-0.470593	0.566587	1.6778	5.98424	10.7176	-2.07075	-6.07392	0.890427	-2.2614	-1.18956	8.30609	4.07058	3.1442	-5.63447
424.03	2.57664	1.16448	-3.96177	2.32672	2.96489	-0.300157	-3.75987	3.14881	-4.02298	7.90668	-0.513143	1.59238	1.71711	2.03214	-2.56456	-4.24987	-1.17976	-0.278881	-2.52897	1.93462	14.2957	1.99278	9.61361	5.64883
424.03	-2.01676	-4.70395	-10.9015	-9.19079	-1.18307	-0.974523	-9.45143	-9.89765	-2.10217	-9.23584	-8.17794	-6.6282	12.9564	-2.38418	-7.14239	14.8446	7.79698	12.691	11.1374	20.5852	9.817	-13.8854	-2.62	9.55802
424.03	-11.3928	-12.9919	-12.6199	-18.1122	-7.30534	5.32479	-3.33474	-17.9947	-3.512	-5.63583	-0.878697	9.10295	1.42283	8.15406	8.03923	8.02404	7.73527	-0.907189	5.57393	6.80907	-5.06695	-9.83272	-14.6894	5.41578
424.03	-12.1604	-9.35856	-17.3362	-23.117	-5.99852	0.559071	1.10134	-6.82912	-3.95709	2.48897	3.99551	4.90893	-4.19906	8.54038	-2.52665	-5.81536	-4.99403	0.584364	0.430957	0.628379	-15.0511	7.26571	8.90498	3.34248
424.03	3.75836	5.44804	4.80036	-2.80099	7.56445	3.60451	6.4939	1.52865	18.9288	12.5726	3.5582	2.99549	-10.1677	0.776149	0.123846	-7.33253	-4.36904	4.05356	10.3935	8.72678	-2.90511	4.44486	5.33678	-2.30587
424.03	1.04438	-6.29686	2.15875	4.00021	0.579064	-13.5888	-7.37142	0.445839	4.91632	2.01308	6.51712	-9.80161	-4.99466	-2.78161	-9.85553	-9.00543	6.27022	-5.73958	5.6354	-0.342251	-2.34188	-0.265683	-12.0933	3.44609
424.03	3.77644	-9.28906	1.81422	1.36437	2.42789	-7.78912	-4.01335	5.38046	-1.85932	5.47843	0.903126	0.782366	-5.42413	-11.9572	-5.83179	1.42872	0.177571	-1.81921	-6.90062	-0.382594	-0.0583526	-2.92189	-5.44505	8.11329
424.03	-1.12659	0.359374	2.57638	1.13521	6.02684	2.7157	2.73105	-1.11394	-5.65705	0.179207	-9.29888	5.3681	-2.45446	-3.53438	-1.95913	5.20851	4.29421	8.55569	0.0426001	2.54811	18.4598	0.556407	-5.63735	-3.76701
424.03	6.25396	2.7778	-6.32405	0.975608	-3.05576	8.62121	-2.49677	-1.0399	-7.41105	-5.36073	-5.24273	6.70881	8.04004	-3.2995	1.38538	2.88393	3.30746	2.33611	3.52173	6.32165	13.9078	-4.14133	-4.14855	4.62775
424.03	9.02549	5.03342	-11.8748	-7.07176	-5.23142	3.4406	-3.66259	-3.87596	-12.0389	-8.75612	-1.88276	1.65435	1.19291	0.0491154	8.44694	-0.192635	-0.0327917	6.92829	-7.498	-0.0468166	4.09561	7.7469	5.44821	-7.06514
424.03	5.92107	8.76803	2.57702	0.600105	2.72866	-1.11505	-9.84208	-4.63491	0.648894	-3.03451	-3.31788	-7.01826	-6.28838	10.9144	16.2961	-3.28661	-1.54188	-7.1186	-6.94767	-9.7973	-14.4491	20.2874	-5.59382	-16.8065
424.03	9.16971	19.2786	16.5812	25.7938	4.5376	7.05902	9.2874	16.3833	11.4954	-2.90996	3.79244	-5.58333	3.79234	10.8954	16.5	4.72482	6.11827	0.0979311	-4.45176	-0.926424	-16.3712	7.89338	9.30869	-5.34833
424.03	-4.69551	8.05051	14.2738	6.02053	13.6298	0.791614	1.53518	4.94476	10.7091	-1.26626	5.16456	0.272143	-4.51604	3.4484	2.45088	0.475985	-7.15739	-4.88298	-8.07038	-6.26503	-3.50442	9.43795	5.94311	-10.416
424.031	3.25777	-3.36844	8.44238	-2.77815	-2.58793	10.163	-4.31343	-12.8731	1.35958	-8.8752	-7.93005	-1.9791	1.89172	-4.0841	-3.05689	7.50828	2.1194	2.67528	5.36059	6.27953	16.1945	5.80215	-5.17099	7.8099
424.031	0.700674	-2.57079	1.39126	-0.296805	-0.0806845	0.250142	2.79347	-12.6498	-12.798	-10.4423	-6.00191	-7.56582	2.7614	-3.64943	0.910365	4.82344	5.09584	0.811733	4.37683	0.194934	-3.061	-0.318602	4.1599	11.7841
424.031	-9.83637	-1.27806	-10.9466	-2.38572	5.48618	-1.71088	-3.8798	1.22741	-11.0692	-6.37818	-4.90647	0.735887	-1.43475	7.77573	-5.43328	-7.0545	0.424813	-1.97881	5.35935	2.44925	3.24234	12.675	9.99622	-4.52811
424.031	-3.15901	-3.15001	-6.79994	-7.55855	3.6284	10.3416	4.55332	8.36449	1.56027	7.38242	4.96694	7.96597	4.09775	-1.68113	-6.4628	-4.70593	4.12524	1.51873	8.58476	2.11538	4.66356	3.45066	1.88282	-0.0760283
424.031	8.94012	0.886822	14.4153	-1.46073	11.4548	-0.00597267	6.50782	1.44757	12.7198	5.48885	8.09444	-12.0549	2.96948	3.06225	-5.33476	7.42515	7.09424	-0.342799	0.577889	0.535303	-10.5004	-4.25317	1.77721	12.0808
424.031	10.6673	-0.872049	2.43056	3.6884	3.75249	-18.3575	-11.5532	4.4826	2.41277	-4.82853	3.6888	-20.1276	9.22846	-1.56362	-12.0896	6.34318	8.05735	1.36267	5.4116	5.1115	9.31172	-4.22261	-7.19057	10.6308
424.031	15.1121	-4.67467	-8.0995	5.75442	-10.9769	-9.17397	-11.6753	-4.93723	-3.80967	-6.77798	1.15515	-16.4031	-3.42526	-6.29394	-3.54626	-1.49576	-7.22339	-8.4226	-6.29178	-4.11538	4.91665	0.947867	-1.74798	-1.17539
424.031	-3.30991	-23.5657	-16.5087	-5.12628	-18.5451	-4.77931	1.5659	-1.27539	-3.89143	-2.4949	-8.83496	-0.415304	-7.99081	-0.662708	-6.77348	-9.93646	-8.61943	-10.6023	1.08836	-7.03824	-0.663884	5.08046	9.4285	-3.6019
424.031	-3.66156	-0.183963	-10.6824	-1.39543	-8.04889	5.0062	12.5155	-4.40816	-13.5055	-1.32967	-1.08351	10.2531	-8.24238	-5.25028	-3.5333	-10.314	-10.9417	-4.58751	-0.173779	-12.4246	3.05123	2.56333	-6.76329	-12.5171
424.031	-2.81264	2.11755	11.3719	14.4342	0.78271	3.85149	4.2461	1.51192	-5.84253	7.07059	4.48766	10.1068	2.62066	-9.50246	1.06802	-2.69207	-3.84905	3.56662	0.680315	2.8554	5.49425	-6.2308	-13.376	2.42785
424.031	-10.0676	-0.0159489	3.7924	1.99665	-3.98348	0.332975	3.78595	-7.48272	-6.40613	4.44694	-2.98045	1.23273	-10.8196	-7.98605	4.05566	-2.52359	-5.84671	2.40568	-2.67314	4.58138	-4.121	-7.38021	3.15232	0.476231
424.031	-7.07622	13.9153	5.78735	8.88534	6.02181	1.59423	8.08732	0.510488	9.56137	9.52106	6.28514	10.456	-2.08896	-1.69521	2.75371	-7.96355	-13.9497	0.928242	2.99344	-1.91526	-14.339	-2.57372	8.64087	-4.67833
424.032	3.08206	6.74875	17.1241	9.92523	0.931509	7.97679	13.9704	8.77417	16.4102	17.1537	14.9334	18.8656	9.73126	-4.10438	-6.97804	-1.47663	6.51297	8.90999	11.3493	13.2146	4.5593	-19.0121	-0.627096	14.2701
424.032	-2.87904	2.33202	6.19146	10.9273	2.0724	6.49337	0.578051	10.8541	8.08124	9.95586	4.53064	12.4785	5.90733	-4.75839	-7.53603	9.90002	14.44	5.20003	3.90514	0.663155	-0.58826	-6.60211	-2.9514	11.2689
424.032	-10.1975	-0.510008	-1.54858	-7.65897	-17.0294	-17.407	-17.7988	-2.65987	3.33764	-2.05473	-7.75873	-10.4681	2.19756	-0.895641	4.11822	-2.08756	0.849923	-3.33417	-3.30308	-10.1181	-10.9164	-1.56435	-2.87502	-1.74931
424.032	-7.36713	4.49692	1.46982	-6.55929	-0.710328	-11.5839	-8.58758	-3.32526	-7.25483	-3.20582	2.85173	-3.21625	2.84027	-5.49799	3.53756	-1.88169	-4.1175	-3.12196	-2.48849	-8.11047	3.50733	-8.30536	-13.1593	-2.60854
424.032	-0.710045	0.737547	-1.5852	-4.60741	-0.698285	0.888779	4.55771	5.99324	-1.11628	-2.96541	-9.50484	6.90197	-3.87217	-0.947406	7.83041	5.03156	-10.4192	-3.92009	-6.09662	-9.50117	-4.48333	3.75467	9.96595	-0.866494
424.032	-3.99867	-12.517	-7.36518	-4.97271	-7.96522	4.67373	6.88511	-2.29284	-0.537479	-4.86927	-10.7023	14.7531	-10.5895	9.36844	10.6772	0.842863	-13.3652	-2.59189	-12.66	-5.10721	-15.9373	1.37035	5.77022	-4.61248
424.032	1.13138	-2.44664	1.43826	2.43526	9.50693	2.41842	3.67816	8.65437	-9.432	-2.81928	1.83124	8.68333	0.719364	5.63512	7.25043	5.5772	-9.13012	-1.71879	-6.78156	-7.08401	-0.0978541	-3.32326	0.511188	1.22186
424.032	0.991345	6.00405	-1.66617	1.80135	2.56992	3.41765	13.1189	11.9425	16.3945	2.52031	11.5918	11.4204	-1.45082	5.85825	-16.7273	8.59421	8.99733	6.36241	-4.2325	6.75681	8.03177	-1.95896	0.814677	6.10969
424.032	-0.611081	0.539609	-7.31943	-4.46352	-4.88014	-6.00838	-7.34857	4.63424	-3.73076	3.36814	-4.42337	-11.9293	5.6036	4.25811	-4.43471	8.87611	5.37905	11.4014	-10.8015	4.1033	3.72265	-1.07171	0.637817	-0.355235
424.032	3.51146	-0.870518	2.06048	-12.5814	-3.31681	-12.5463	-14.7625	-9.2848	-12.5729	-0.484325	-8.38679	-16.9751	-7.69691	-2.47425	9.96348	10.2817	4.85808	3.85409	-10.2122	-0.555821	-10.4724	0.787595	8.42216	-6.88162
424.032	7.96582	16.1988	-3.73186	-6.15747	4.38805	8.12855	4.78412	-5.42313	1.36291	0.208631	3.84367	-0.541848	-0.75071	8.28854	10.2592	-3.12936	8.63613	0.725726	-3.66234	3.36181	3.03218	-4.08998	-0.463344	-4.48809
424.032	-5.92109	-9.98859	-9.19896	-13.3435	-6.91244	0.490036	-6.96627	-15.3334	-11.0179	-3.50631	-6.04313	-5.03793	7.55768	10.1943	5.54874	-2.13429	7.60926	-4.02363	2.80954	-2.29873	3.67237	-1.03764	-14.341	-5.60829
424.032	0.0525697	6.27102	1.70161	-6.23701	3.44783	3.23061	1.29164	-7.25501	-2.52321	3.70661	2.41844	8.64229	-1.24031	11.9791	2.65862	-4.32814	5.798	-2.19762	9.8844	-3.23988	-4.75338	2.08763	0.780481	-0.965051
424.033	7.05929	6.2581	2.56003	-5.59507	9.77389	-0.602078	1.90522	1.33314	20.3101	4.94353	10.5017	-8.786	10.7302	-0.27523	-3.3893	-8.47077	-1.9791	-3.49013	14.2643	1.20327	2.65448	8.45597	6.10522	-4.65009
424.033	10.9905	-4.53895	0.750345	8.79128	1.95713	8.42158	-8.57012	9.86288	9.49525	0.621378	14.893	2.31898	3.32607	-4.86833	0.111743	7.0822	6.51783	3.03125	0.276512	12.6277	20.3814	-3.14557	-9.98651	3.11921
424.033	-12.2486	-8.22607	-5.79682	4.98419	0.609718	23.147	7.52066	10.2492	1.26982	-0.481783	-0.827713	5.23218	3.16888	-1.26075	-3.0497	3.39308	4.94857	5.96873	17.9425	17.5172	9.76413	-2.26181	-0.614978	6.79381
424.033	-11.0777	-7.78445	-13.6791	8.23376	10.6003	-0.262037	9.95381	7.7875	3.39802	-8.34252	-12.1399	-3.90353	-0.190447	-2.01898	-5.08176	-3.29095	-1.74848	1.84648	6.97656	7.5307	11.9192	11.4516	7.30035	-1.21737
424.033	1.65192	-1.15805	1.17372	5.38409	3.2586	-1.84348	-0.891639	2.53592	-12.4482	-6.13036	-2.71965	-23.5069	-7.5387	4.56197	8.35346	-0.781014	0.762892	-3.17592	-3.06683	-5.28535	1.86388	7.6845	12.4712	2.15897
424.033	6.45407	2.93763	7.45394	-1.17362	5.4368	-1.95586	-2.18235	-11.1795	-4.10584	-3.74501	-10.2434	-21.8352	-2.71209	2.70597	7.44887	-7.7497	-7.24544	-4.96959	4.56771	-5.70307	-7.53005	4.99914	3.12522	1.80294
424.033	3.69323	-4.69488	2.4119	4.11154	2.25615	-5.13866	-9.00184	-1.11328	1.9041	-1.5744	-7.89582	-15.4735	2.33396	-6.55552	-8.62473	0.914885	-3.6321	-3.96982	5.98763	2.78497	4.2238	3.2394	-20.4674	-3.6901
424.033	5.92929	-6.60528	-6.1375	-0.0655477	11.0442	0.609354	-8.88648	-5.67477	-4.60586	-0.64992	4.34694	-0.762844	6.31053	-1.23479	-6.15497	0.916064	2.5133	-1.49418	-1.98771	8.53455	8.05325	-3.58275	-13.0893	3.07617
424.033	6.2228	-5.32766	6.06793	4.2333	5.31168	-11.8869	3.41968	-5.24053	0.0214689	-9.31934	-0.339541	1.42788	7.49122	-5.5799	-9.32829	2.40949	6.18009	1.28984	-8.51343	-4.05755	-5.60397	-3.28662	-12.8633	-1.08321
424.033	11.3513	6.88591	11.751	13.5878	-1.29913	0.497663	4.59278	2.22481	10.4383	-7.14695	5.96311	6.58889	0.55168	-6.0908	-5.19866	1.24707	-1.97972	-4.91276	-5.42619	-4.57058	-8.92738	9.0737	1.60862	-6.7381
424.033	0.915448	5.34174	5.06186	0.560544	-11.7428	4.42545	3.58296	-4.94834	-11.9231	-8.54937	-1.85596	2.30301	-4.14307	4.46735	6.57332	-0.806645	-2.06561	0.566496	-5.64381	4.25243	-7.34037	0.182545	14.8789	-10.2351
424.033	-4.35591	-6.04639	3.11733	-6.86229	-4.0822	5.74564	-2.32986	-4.51374	-8.52485	-10.8642	-5.30799	6.43479	0.543805	-12.1036	0.825769	3.89031	2.21279	-1.51052	-0.721609	1.72862	-10.7263	6.53471	-5.32595	-5.7188
424.034	-7.34157	-1.36798	-2.71666	-19.4015	-0.403853	10.794	-6.66336	-12.7629	-2.63404	-9.37939	-11.9087	6.03683	-2.23926	-9.55302	-4.9827	-0.161118	-1.55953	3.64344	8.76191	2.31869	-0.209428	-5.1093	10.2314	7.92958
424.034	4.41631	16.9186	12.4458	20.0374	15.3125	3.54498	0.678999	9.78932	13.1628	17.5481	6.06197	9.67981	-0.445761	0.587389	-6.54992	-1.39974	3.39511	4.27918	0.143891	-8.72957	-0.117109	-16.5019	-2.41926	5.62906
424.034	7.3038	17.5885	9.41678	21.019	6.2699	-16.7375	2.69067	15.1147	4.85026	18.3898	16.3298	15.6818	4.77223	7.86321	4.15609	-3.4789	2.00252	0.633117	-6.11995	1.51587	-12.9044	-6.81984	-0.572968	11.7352
424.034	5.6853	4.49942	0.24128	-1.30477	-6.86768	-19.5389	-7.27812	-0.605927	8.63768	8.76013	10.6154	2.72615	-0.369543	3.62095	4.85867	-10.8394	-0.758885	-0.836783	1.21316	-7.32447	-1.60517	-1.4729	13.595	5.08091
424.034	-3.69216	-0.204052	-3.48229	-15.4708	-14.6401	-10.9359	-1.13523	-4.78202	9.48499	11.1587	8.96899	-7.02544	-12.7299	3.84774	3.5847	-13.9767	-9.65556	-6.88588	-9.75792	-4.00375	4.04381	14.2132	12.8469	-0.486013
424.034	-20.4968	-22.092	-15.6752	-14.7198	-12.8712	-12.6752	-5.87389	-14.1726	-3.76745	-1.70648	-9.02374	-1.35251	-10.4478	0.084079	6.97484	-10.1468	-4.9403	3.54021	-0.524394	3.3165	-6.65328	3.36041	10.2733	-4.32761
424.034	-1.18641	-4.32236	0.942315	-1.7914	5.50938	12.7819	2.54276	1.7735	-3.49223	4.57027	2.74993	10.8652	1.52136	-6.47937	0.76763	7.73113	5.84645	1.49186	2.22442	-3.16639	5.79109	-14.2686	-6.62748	-5.0928
424.034	-4.95217	2.57793	5.33708	-6.22355	-9.97652	1.31078	-0.403948	4.03742	-12.0954	-0.334977	-2.53593	3.7323	0.921698	-6.77298	-6.5913	3.71768	-2.95096	-1.1017	-6.44234	-4.45472	11.4246	2.92218	5.33193	-2.16628
424.034	-1.11807	1.40221	-2.99613	-1.29939	-10.7165	-1.77364	-6.52147	-8.65588	-5.13717	5.32544	1.93036	3.9257	0.460898	-7.89408	-16.0228	-6.04525	-3.26991	-0.0497558	0.969365	-3.4083	0.625805	6.13309	-3.51064	2.55662
424.034	3.55842	-1.32806	-10.2754	-4.12461	-4.74798	3.33211	8.97825	0.704677	3.1077	5.48545	1.81042	13.6186	-1.52571	-5.80814	-11.0645	-6.59038	-3.73266	0.914425	4.10975	-7.06883	-1.78019	0.844096	-5.89225	5.34737
424.034	-3.63145	-14.8149	-6.99547	-2.73435	-3.49966	7.98379	11.5167	0.110553	5.43024	0.5365	-7.89074	4.65714	-11.287	-2.19064	3.56	0.611707	0.675032	-0.0582018	0.13658	-1.05037	-6.97241	4.93693	2.23471	-1.40871
424.034	5.36438	-1.73633	-4.43042	9.32843	3.73944	2.85937	5.47528	1.72773	-0.835436	7.07307	-2.46156	5.59886	-6.92707	-9.27561	4.143	13.4673	0.384998	-2.35991	3.48094	9.66898	-4.79623	0.302255	-8.9637	-10.2021
424.034	7.46143	-0.0507298	12.0402	4.77116	-4.49665	-10.1361	-7.28819	16.3435	-3.36948	-2.48887	3.42936	-15.0422	4.52372	9.66562	7.57278	3.74654	-6.95678	-1.84672	1.50824	0.16012	8.6122	-2.57542	-5.585	-3.36286
424.035	-8.12975	-12.4915	-3.77535	-11.109	-3.39187	-0.48233	-9.14754	1.91892	-7.2903	-13.404	-9.07041	-22.4131	1.40262	21.7804	10.7782	2.28514	3.55227	-7.33429	-4.54187	-4.1223	11.3936	-0.020202	6.80627	-6.52368
424.035	-19.418	-4.82131	-18.5617	-7.22231	-5.11593	7.93055	5.07623	-7.96181	-8.73967	-7.76941	-9.49916	-2.55402	3.01033	11.4609	5.37813	6.79313	1.46311	-5.37515	-3.92795	-11.3172	5.86936	3.4278	-3.59814	-4.75689
424.035	-2.74411	-1.76695	-5.45812	-4.02204	-9.82056	2.34392	12.36	4.49222	-1.64264	-3.60499	0.785661	3.16975	2.24763	10.2691	2.21469	0.736598	-10.1299	1.08366	-3.46231	-5.09761	-4.45012	-16.6298	-3.28738	5.94342
424.035	5.80215	11.7685	-2.08291	9.12892	9.03513	5.34876	1.50119	10.0012	7.68455	-7.66279	6.25262	-2.91952	7.01476	5.39021	-0.247425	-1.33813	-2.76566	-6.10805	9.87239	7.96166	-4.42038	-4.75588	1.19645	3.13081
424.035	-0.822961	4.13948	4.28366	7.5318	5.32989	3.67788	-7.78269	4.8331	8.92108	6.81597	5.76279	-3.68754	-6.2476	-4.65246	-5.19568	-0.0847026	0.874017	8.52744	5.15831	17.9107	6.93159	15.8784	7.96072	15.334
424.035	-16.1383	-4.0364	-10.3224	-6.84551	1.85373	0.826102	0.0741773	-5.26655	6.55575	-3.61771	-7.7164	-0.415316	-2.08166	-10.4522	-9.18116	1.39411	6.88404	8.69844	12.3095	10.0916	-11.8895	9.39044	0.885999	11.3739
424.035	-5.64541	0.808363	-3.33226	-6.26621	17.1178	2.7297	11.044	-2.23448	5.15711	-8.45159	-7.43892	-0.507588	6.65099	-0.391208	2.53797	4.21621	4.55243	1.54197	4.90324	7.73224	-5.3033	-3.33569	-2.6161	1.24804
424.035	11.4683	12.1165	15.4543	12.1269	18.7737	4.33742	0.926441	11.5743	10.5615	8.10384	13.5934	-5.37558	7.55261	0.78683	4.8263	3.92557	4.19788	-0.899316	-2.0581	3.83337	0.8279	6.71118	0.824612	5.56309
424.035	13.052	14.8507	17.3932	22.7893	8.12789	1.20574	-3.53708	9.05144	3.73598	13.4331	12.6832	5.78581	4.60992	-1.93553	4.80655	-1.6846	-2.17927	-1.16101	-9.31748	-3.17399	-1.19053	4.23356	-4.91838	0.046322
424.035	0.117312	-1.4922	1.63225	-1.57005	0.738609	-4.37495	2.12194	-7.35575	-1.23286	1.72165	0.048571	0.771581	-5.02727	0.094793	-0.475474	-4.31482	-6.14098	7.30374	4.20343	-7.10515	4.73911	-7.23437	3.31124	1.22244
424.035	3.01821	5.3755	1.53533	-7.20581	-6.37256	7.50712	12.9002	-13.2088	-9.39571	1.60183	-2.78305	0.636109	6.16324	0.97476	-1.70191	-6.15383	-3.54036	10.514	-1.19758	-4.52432	-9.18379	-5.03886	-1.99441	0.821365
424.035	15.6777	9.36296	6.52454	8.47725	9.98532	12.4138	0.972281	1.26154	-9.44565	-2.516	-2.29057	-10.2571	-0.13124	3.29317	1.89156	7.30865	-4.7807	-3.37455	-7.50704	-10.9599	-2.77421	-8.63757	-10.1652	-5.15749
424.036	8.74008	3.06866	5.65263	-7.79027	5.39059	3.04463	-5.08874	5.02058	-13.4834	2.15491	-2.84213	-7.76736	7.90177	8.16761	3.71447	5.36634	6.41798	0.8007	-7.6149	-9.43144	-0.268807	-22.2132	-28.7338	-22.1011
424.036	2.64667	3.4818	-2.50109	-0.487137	-7.21971	5.01677	0.710871	-1.65809	-8.68178	-1.56416	-3.89093	11.2206	6.99252	4.02477	-4.51381	-1.08938	-0.523391	-1.26243	-15.5462	-6.39272	8.85999	0.806968	2.97192	8.67945
424.036	5.71272	-6.91503	0.973519	3.05144	1.15711	-9.30285	-14.7716	2.53807	-2.582	-11.355	-8.98936	-1.76881	3.10532	-4.70502	-0.353424	5.40063	1.77361	0.199014	2.44829	-1.56218	5.09096	-1.62614	13.8084	4.62908
424.036	-1.17352	-3.91272	0.399561	-7.2926	-6.43585	-13.7105	-5.06513	-3.64086	7.44189	-5.99737	-13.0161	-8.92345	-0.867292	-3.54255	-0.707891	1.97577	7.90051	10.3807	10.5057	8.02458	1.46331	-0.128916	-12.9504	-29.8617
424.036	-4.14308	-7.3363	-5.39844	-0.327285	-8.26091	-8.08588	6.09939	-0.356777	5.19062	-3.9164	-1.93777	-0.862995	-4.94881	-1.36651	-4.99079	8.51871	15.5643	3.40867	5.21742	1.90213	3.23919	-14.5074	-16.3351	-20.4283
424.036	-5.66826	-4.46451	-2.04746	10.3746	-3.28603	-2.05971	-2.04854	3.70301	0.335114	-10.276	5.03218	0.114216	-0.0104739	8.35653	6.2736	8.59187	9.66084	-5.68822	-3.97671	1.88423	6.37993	8.29818	11.1788	18.3943
424.036	1.76662	3.99217	2.32645	-1.37265	-2.04694	-3.52124	6.19633	-0.699584	10.4836	-1.95746	2.72958	9.69121	-7.60415	-8.96758	0.661583	5.31535	8.97627	-6.08226	-0.856798	5.14261	3.47244	17.2535	8.75349	9.50444
424.036	1.55758	6.51775	7.15167	0.893965	8.25317	0.806747	7.65868	-4.82206	-0.257056	11.3405	-3.58526	1.68905	4.21324	-10.5154	-12.0236	6.95777	16.274	9.16494	7.69675	12.1839	6.08771	4.90677	7.53594	12.302
424.036	-10.4621	-6.00878	-4.04813	1.08857	2.76243	8.86735	-2.75387	-7.49487	-1.89628	10.3885	7.71816	17.3859	-0.0985318	2.17525	3.79971	0.332985	5.73847	-3.42151	5.49274	3.12642	5.04148	14.4244	18.8156	3.40636
424.036	-5.78724	-8.66569	-3.41701	6.84676	-0.90399	-0.457687	-8.37674	-1.9551	8.39243	6.72263	4.11962	14.2136	3.44988	8.68718	13.9802	-12.124	-5.3057	-7.78632	-2.87836	-0.169248	-7.87321	8.26536	14.2514	-1.64414
424.036	4.28031	6.54905	7.95849	2.39744	-2.17447	-20.279	-20.1965	-12.6364	3.38453	4.70435	7.46264	1.03335	-0.51583	7.06953	7.46968	-12.2	-9.14599	1.05493	0.11827	1.40658	-5.38121	1.63109	-2.12413	-6.67067
424.036	2.79027	-3.42608	5.25637	-7.17075	-7.4222	-9.12302	-5.46283	-2.30151	-5.5157	-2.95543	12.5272	6.01846	-7.09778	-11.1002	-4.86895	-10.4077	-17.6226	-1.45985	3.46135	8.76577	-5.86496	0.501297	-10.612	7.77623
424.036	-1.79531	-15.4808	3.3977	-13.4589	-7.43097	4.99884	2.47648	12.0772	-2.21077	-4.56936	2.48987	7.21236	-4.32601	-10.0911	-7.58132	-14.2254	-13.2333	-7.83469	-9.11552	-5.57624	-5.18008	4.22859	2.1315	-3.40629
424.037	5.84725	-0.201363	-9.87286	-19.5261	-13.3387	-8.47411	-5.36838	1.25223	-5.65742	-7.80527	5.33018	-5.13171	-16.4428	-7.72706	-7.0924	-9.28851	3.73901	-7.91174	1.8046	-17.9532	-14.7767	4.49045	12.4559	-15.9138
424.037	9.38854	15.1165	4.43275	2.18676	-3.58195	-9.0406	1.99888	4.39937	4.09265	9.71989	11.6529	-4.23973	-3.23643	-7.86294	-8.83043	-9.05626	-4.79571	0.993301	7.47917	4.88371	7.17265	-2.69721	7.08326	6.7682
424.037	8.79953	14.2689	8.21461	8.75092	7.05577	10.0918	4.57465	10.1072	5.49384	20.3758	22.4782	1.07582	2.72701	-9.86858	-9.19926	10.0996	0.796635	-0.587867	0.155479	4.5821	10.5162	-11.6104	-7.66498	12.682
424.037	-7.28783	-4.58161	-14.4759	2.23413	0.319765	5.11634	-2.84291	-2.38439	-4.9534	-0.939327	-1.11572	4.68639	5.0075	0.191236	-2.73576	6.10224	4.50504	-2.5131	0.468675	-0.820268	-3.68925	-7.42369	-6.34307	11.2435
424.037	-6.39411	-6.81388	-8.9898	7.97483	-3.69642	12.5615	2.70639	-2.4179	4.38522	-13.8028	-13.4839	1.39837	-2.43629	1.10747	0.97068	-8.58855	-12.9045	-0.501945	-6.59973	-2.33704	8.15696	-2.55229	2.26943	-1.39123
424.037	1.36835	-0.300953	-1.14134	4.4296	5.44409	10.9102	10.8027	-2.52647	-3.00539	5.11442	-4.28866	-8.19712	-7.69529	4.91901	6.74793	-16.0742	-15.6742	-9.57422	-8.51707	-16.0665	-5.49282	4.705	9.73323	-7.76927
424.037	-3.43516	-1.47592	-9.46715	2.80827	5.60538	2.50195	4.74974	-5.84297	-12.4362	-3.79328	-18.2987	-12.5235	-2.90247	-1.02559	0.901604	-8.39619	-4.91473	-4.14857	-2.48574	-4.44164	-8.05688	-10.4018	-6.8006	-18.0971
424.037	-4.37922	-6.19571	-3.71361	-6.12881	-3.94608	5.36437	20.3568	-6.02979	-9.70417	-9.85655	-21.4314	-11.9438	4.56045	-3.0662	-3.97219	10.4775	5.3096	8.80366	8.6287	14.0937	17.355	-11.9123	-6.81945	13.0251
424.037	-9.06714	-3.72328	-0.870709	-0.548385	-2.29647	0.147422	-4.17933	-3.04313	-6.82367	-4.59613	-11.0232	-15.5063	6.92614	-3.11964	-6.32014	11.6513	5.98804	12.2665	6.77831	12.9418	13.4651	6.00938	-1.02483	11.0762
424.037	-10.6651	-1.66595	-9.27072	-4.88416	-0.946353	-16.4446	-14.2778	-8.05903	3.15693	-16.0583	-6.44094	-19.1926	-2.68167	3.1517	1.41199	3.78151	0.620177	2.00089	-5.10969	5.86662	-4.88278	5.61819	-5.34979	-3.05519
424.037	0.774824	-3.79157	-4.37912	-8.85716	6.35212	-8.51026	2.94573	4.45087	-1.42272	-0.565933	-2.23969	-3.85841	-0.690385	7.16201	10.6071	-2.56821	-7.55636	0.691006	-4.60283	-3.83905	-8.71028	-2.40655	0.603463	-4.68454
424.037	14.0034	-1.2173	14.2216	1.926	7.00292	-0.350355	-7.03619	12.5254	6.00928	5.41928	13.3686	3.5052	-5.67642	6.55464	15.0341	8.25919	-0.44508	-4.41629	-12.537	-15.4801	-10.4465	7.96036	3.51104	-14.3824
424.038	6.84724	5.18387	9.73179	-6.26997	10.1031	8.20994	0.543099	2.39964	-4.60625	-5.60855	-7.99406	0.914326	2.57247	8.34691	5.90666	4.59703	-7.97372	-7.17571	4.81098	-9.16878	-12.183	4.00909	-1.33183	7.96646
424.038	-11.0704	-2.33731	1.76102	2.69793	-1.57986	14.8036	11.4905	-8.56925	3.5155	-1.8287	-10.6006	6.83467	16.8369	-1.00675	-1.37109	6.34806	-1.79214	5.90336	14.0869	9.38265	20.8397	-0.544482	0.138926	11.9758
424.038	-8.43305	-3.96926	2.74644	7.82494	1.81291	4.65936	3.67351	-3.60119	16.6779	2.14511	-2.94736	4.42736	8.31218	3.86236	-1.10147	6.6839	1.11557	6.87886	10.0877	10.983	4.89082	-8.38381	-15.6267	6.27348
424.038	1.16215	-0.867729	2.92818	3.28912	7.96951	-4.79552	-10.8264	-3.95923	-11.6529	-14.13	-9.62656	-10.3324	3.49952	11.4993	0.500986	-5.23263	-1.33931	-12.1811	-9.59692	-13.2521	-23.4529	2.13209	-4.28361	-4.77934
424.038	-13.0817	-2.37059	-10.0309	-14.5383	-13.4082	-13.5371	-11.4314	-10.2805	-8.97119	-13.0338	-7.89991	-11.7314	-8.33445	5.03591	5.23221	-12.0025	-4.25779	-8.94314	-18.2416	-14.2124	-11.8131	7.35825	5.01093	-12.5819
424.038	-14.3449	3.22277	-9.3948	-3.146	3.47986	-2.55471	1.85091	4.06587	5.02187	1.16589	0.8529	-2.98746	-22.104	-7.17203	2.71438	-11.8557	-10.7145	-0.93407	-0.475263	-1.13972	-3.07394	3.38607	6.38038	4.10639
424.038	-3.20536	4.14015	7.24889	14.6125	5.32416	13.1753	5.7993	10.8464	6.24498	11.4249	9.31423	6.64497	-2.23225	2.12252	3.99247	1.72181	12.5416	5.11507	9.40774	7.72492	2.53195	1.30531	-0.920266	1.74872
424.038	4.25716	-5.49375	5.17685	2.4895	1.77182	1.95823	-5.10647	8.55079	10.0826	15.0066	16.2478	9.38454	2.452	-0.49951	-1.71696	13.3117	18.8891	9.54274	5.83945	3.35893	-5.30124	-4.79411	1.86833	-2.07016
424.038	17.4576	-4.08416	-1.7469	-1.66373	-3.42093	0.105026	-1.64227	6.17954	12.2861	17.3104	7.8024	10.8879	5.0234	15.806	4.05374	11.4644	9.97883	0.833156	-3.09783	1.04052	-8.23823	-12.2365	-0.133134	-4.81128
424.038	6.066	6.66887	3.1933	0.603046	-14.0413	14.5663	10.2584	-0.707358	5.59102	19.5032	5.3664	21.5526	10.7854	9.61166	2.14841	9.28594	11.1992	5.55799	-1.17624	6.25222	-0.796395	-9.18532	-3.74475	-7.72252
424.038	7.18649	11.1904	7.11328	-0.99719	-3.12242	7.39728	6.88236	16.0162	7.01565	7.05492	-2.93385	12.6239	11.2487	3.35032	8.92155	14.107	11.0672	7.22147	-1.08172	6.9765	2.80974	-4.77275	3.0825	-9.35031
424.038	7.29153	5.55088	6.7184	13.7099	6.41132	-2.84308	3.88529	9.35323	0.0625092	14.1271	6.07575	-1.86882	19.3975	0.67127	-0.237652	3.2057	5.07286	8.56686	2.46612	-0.856079	18.1518	-9.14314	-7.27917	5.3311
424.038	-1.10398	4.30889	2.72432	-0.090243	2.42948	-3.00096	-3.92807	-4.81323	6.17055	4.82914	11.5754	6.12618	12.2621	2.49444	-1.14472	2.51345	1.3488	3.74687	-5.17422	-0.418153	10.3446	-1.62118	3.04271	9.72682
424.039	3.49084	-7.6556	-14.5095	-7.74177	-4.07182	1.19668	-9.18094	-6.19398	-0.701376	-7.16632	-0.0817245	-0.893436	-2.82897	0.634627	-1.83846	1.57422	5.06448	-0.214371	-1.24954	3.29739	2.76459	3.45764	5.77869	7.26508
424.039	8.50156	-2.35068	-7.57745	-0.417952	-0.815279	-5.66356	-6.73797	-6.07399	0.620995	-9.3251	9.40936	5.65149	-7.23868	-9.82286	-13.6074	8.82706	28.5015	11.5876	9.66032	5.28802	12.7621	7.32896	0.56019	11.9652
424.039	-3.24869	-2.20387	-6.93986	-2.27249	7.84191	-4.56274	1.66778	-2.11596	-11.8084	-11.0134	10.6318	9.00317	-7.77836	-16.5096	-32.4595	-18.1182	0.284466	15.0408	17.9813	10.8521	7.09147	18.238	9.29829	9.27676
424.039	-8.19546	3.83713	-4.6332	-1.64373	-0.478677	-14.726	-2.14931	-3.82382	-6.10347	-0.553921	5.41093	-1.4468	-2.43349	-9.23149	-24.5536	-36.1323	-37.7276	-5.73143	9.47782	8.11715	-3.09648	14.0478	4.99512	-2.55905
424.039	0.78871	4.80478	4.91629	4.16381	6.00061	-11.9394	-8.36775	-8.97002	-3.03706	1.92848	14.5412	6.49833	2.14756	14.0652	15.6599	-2.2062	-8.51185	-26.4255	-17.0463	-11.8182	-11.85	10.7832	-4.75339	-19.4391
424.039	-2.40363	-4.56953	0.369632	3.50056	-1.43613	-19.9856	-5.79853	2.61515	-10.3092	-2.51633	8.51863	1.11727	-15.6726	-13.5677	4.93416	13.3663	11.6991	-13.5802	-13.7853	-9.71929	-3.03743	0.467401	-16.7276	-11.7789
424.039	2.57244	-2.94446	8.16068	0.770191	-4.24938	-2.50114	9.11941	7.0165	-2.08956	-0.347723	2.4676	-1.92831	-17.5175	-29.2099	-6.03887	6.39976	8.56037	5.83442	-4.4145	-11.5033	4.37419	-14.3926	-16.4243	1.11142
424.039	-1.73648	4.53487	3.56626	-4.53485	-11.0044	-3.09552	6.73312	-8.2039	1.19477	1.85484	5.27269	1.34455	-12.4552	-10.8387	-1.34224	-18.3808	-23.25	-7.51571	-0.75377	-6.97469	2.86034	8.41255	6.76187	5.34019
424.039	5.349	10.4032	2.7657	4.71223	-3.01377	0.463939	4.11712	3.9125	-6.94624	6.10013	-2.59375	5.62271	-10.7472	-11.4319	-16.434	-22.6517	-44.6399	-28.5886	11.1208	0.233139	6.18348	8.59763	13.1045	2.45992
424.039	7.76075	9.13642	10.6716	2.24863	7.19037	5.6227	0.220592	11.8615	4.55658	1.39131	-2.821	-7.92553	6.86298	-11.4982	-8.11729	-3.00787	-4.61208	-2.65656	7.0299	-2.06215	0.696247	-5.30494	4.09042	5.03981
424.039	1.10237	-3.16252	1.1404	-3.41206	-2.98409	3.36518	5.51078	6.79133	4.38833	-7.78543	-5.83106	-12.7664	15.6265	14.5862	16.5795	16.641	12.2069	7.4438	-9.15648	-2.34575	-3.90198	2.2204	2.0562	-11.4212
424.039	5.91311	3.89184	10.6922	-4.50598	-3.45333	-0.287163	7.60046	0.0642458	9.57458	-2.54408	-13.0605	-18.6787	1.28021	17.1741	17.3179	7.9152	8.8935	6.39227	-6.47566	4.00383	6.18657	1.42142	7.27615	-7.68419
424.04	7.91715	12.7078	4.99458	6.69961	7.01717	7.54633	8.69284	-6.01745	2.05159	-8.58605	-11.1368	-16.1109	2.37799	7.4929	12.0793	11.3141	7.72253	2.18777	-0.823103	3.20546	10.989	-2.06479	-1.57491	-2.77724
424.04	-14.0426	-7.30783	-6.72354	-9.50762	2.08231	12.3569	8.75086	-7.84604	-6.79951	3.30108	-18.1811	2.48593	1.6652	-1.59042	4.80284	13.0824	8.34244	1.42111	2.31395	7.95711	5.83371	-9.00183	-8.66978	0.794393
424.04	-18.5163	-23.9337	-10.2579	-4.55762	-7.55683	-1.01759	-4.71726	-3.91194	-0.425651	-7.01453	-26.3635	-1.72042	-2.65041	5.15015	6.59978	-3.28908	-3.46605	-0.922763	-0.274402	-1.87429	-0.707396	-5.23993	-3.52389	2.34387
424.04	-2.45382	-10.8655	-3.83685	6.35949	-4.11584	3.94256	-10.4011	-3.21467	-7.46777	-11.826	-14.5432	-11.8719	4.96189	8.27163	4.84073	2.28418	0.153075	9.56104	-3.14215	-2.83977	-5.51402	-5.17061	6.20673	10.9935
424.04	2.74767	2.74472	2.85791	2.81044	-0.0099956	1.59086	-7.03851	3.90238	-6.10455	-1.02373	2.11708	-6.57963	3.12623	7.43042	-0.142089	-5.44747	0.236532	7.25917	2.52566	2.09999	-15.4541	-1.97377	2.98413	8.85119
424.04	-3.28394	-3.61569	-9.15465	-4.28521	-7.79872	5.56059	8.05404	-3.55692	-13.9442	0.32635	-7.4865	5.19539	-4.41612	2.05952	-4.95297	-7.72281	-2.98085	2.35079	4.84271	-0.736078	1.87744	-5.31666	0.715175	9.71184
424.04	14.9631	14.8421	3.55924	7.86539	8.09787	16.3594	-8.33822	-0.305208	-2.50768	5.75902	7.97169	8.82142	5.26367	-6.25515	4.25041	7.18281	6.01063	12.0116	9.4784	8.3961	-1.13507	-17.0249	-11.5619	8.78093
424.04	9.79378	6.43711	9.22901	6.07748	3.61006	1.34385	-17.2923	-2.86925	9.36224	3.04989	10.3305	-1.29967	12.0354	5.38249	3.58285	-3.39931	-3.45832	1.12421	4.68106	-1.30473	-18.4051	-3.8327	-4.71667	-7.08681
424.04	1.87216	-8.84953	3.31054	-3.30581	-3.24446	-6.50107	-4.77165	-0.611542	4.68358	-4.50933	3.28789	-11.0178	2.90712	12.9454	1.41216	-2.65138	-3.69226	-1.01286	4.18085	-9.98017	-12.7777	-0.491707	5.57955	-3.3922
424.04	-1.09872	-5.68092	-6.89632	-6.88871	-4.85036	0.101824	6.94961	4.32029	-4.44301	-14.5211	-10.1383	-5.88676	1.05099	9.86641	5.61436	3.86906	7.13988	-2.38516	-1.3684	-4.34606	-3.63543	3.56613	0.823498	5.5866
424.04	-3.62788	-0.945261	-5.85652	-1.68062	1.69659	4.83031	1.20312	2.52544	3.41194	0.550793	-1.35992	14.0683	-2.03179	-0.768331	6.35691	-3.207	3.46205	-7.07268	-11.1353	4.32921	-0.126763	7.56279	11.8858	-9.86456
424.04	-3.89927	-5.68718	1.25013	10.2325	10.2897	1.65263	5.32024	7.03312	4.02197	4.22283	0.744246	-3.02382	-23.304	-10.182	-0.174027	-2.75662	0.511086	-7.04332	0.311267	1.50642	1.59459	11.2505	18.0708	-1.31802
424.04	3.11257	13.7849	2.76134	6.36866	6.67814	-1.53881	11.681	4.07238	-1.77481	4.36258	0.532836	13.9779	-14.3911	-25.3119	-10.0714	2.48888	0.0272854	5.73627	5.03363	5.4081	6.8973	1.58085	1.31635	5.82382
424.041	-2.287	10.9184	0.190027	1.1283	4.93296	1.2687	1.23087	7.62244	4.11796	11.2688	6.07152	7.26468	10.1342	-8.6277	-4.20887	-10.6996	-5.22913	-1.4765	-1.94163	3.81938	-0.71271	-2.24156	-16.0656	-8.44712
424.041	-6.43383	-2.92108	-4.9878	-5.27688	6.84066	0.0164351	4.7579	-14.8581	8.37097	1.90242	6.05171	5.20671	1.77508	5.07647	1.31801	-1.67491	3.49192	0.429718	3.39719	14.8692	2.91155	2.19552	-11.0573	-12.6564
424.041	-21.3616	-10.9663	-11.8494	-11.5545	1.06077	-2.54078	-7.80021	-17.1281	4.27657	-15.8845	-10.2364	-9.24075	1.37186	2.63613	-15.9969	-2.62872	-9.05895	3.24615	-4.2812	2.79779	8.35439	3.03126	9.23094	-8.52082
424.041	1.29917	-6.15364	-2.68737	-1.34861	9.15337	-4.93025	-2.6895	1.37598	-1.43765	-1.07188	-6.2273	-3.66187	-2.5936	0.357535	-12.5875	0.816808	1.41157	-0.205758	-5.75109	-15.7117	3.43599	-2.06531	1.59665	-0.99496
424.041	1.06918	-2.87507	-5.8826	-2.67134	11.5952	0.586335	6.07937	2.48801	1.88979	-1.07292	10.7442	8.20845	-2.89896	2.01423	-0.81478	5.01471	4.76066	0.813815	-3.99733	-13.983	-3.83966	-5.23184	-7.62654	7.40372
424.041	-11.094	-10.1755	-8.32347	-6.17511	-9.89802	-2.08433	-3.36622	5.27495	-5.88358	-5.50366	5.3779	-0.753828	-0.46603	6.04617	6.59061	0.237745	0.69888	-13.1085	-13.265	-16.4231	-3.53902	1.18269	6.70001	1.18979
424.041	0.854097	-11.6234	-4.08145	7.81533	-10.1761	2.65033	0.435893	3.74502	-9.16431	-6.96448	2.55071	0.567699	-3.71627	-3.27684	1.45331	4.32949	3.88235	-10.839	-4.73599	-8.05124	2.68053	2.1967	-1.85952	-0.958867
424.041	-7.9138	-0.253977	-3.35458	4.76255	-10.2208	-4.27049	0.245434	-1.54345	-7.44534	2.45348	-4.76389	-2.64431	10.543	6.15646	2.92681	2.40526	3.50017	2.76331	2.73515	2.83512	1.45148	2.90188	-4.03756	8.31351
424.041	-10.8983	4.983	1.46917	-20.6618	-11.7542	-0.477576	-12.0068	-5.96346	-6.22672	2.55754	0.300317	5.23862	12.0217	3.18153	4.29596	1.19429	0.248577	15.4723	2.15786	14.5718	4.3153	-1.58005	-1.72721	11.5347
424.041	-2.38331	4.42212	2.10798	-8.02477	-6.28899	-2.55489	-11.2727	-9.6714	-2.36283	14.2086	12.2718	12.5885	-2.55527	-2.97132	-5.91585	4.99557	-0.532431	7.43256	-1.96504	3.79379	5.80969	-1.43943	5.10485	2.00682
424.041	7.45991	-2.36383	7.47258	2.80077	-6.90691	-17.8241	-0.181749	-11.7694	-3.11886	4.92464	0.894547	-3.73436	10.1305	5.16873	0.187236	5.56182	1.54084	-7.98186	-2.18562	5.62632	-7.16522	-2.46498	-7.50354	-5.02327
424.041	5.38623	-7.3244	5.1494	-12.699	-9.48773	-6.03299	-4.99411	-16.2201	-7.93586	-13.4355	-12.5567	-3.7367	-0.963992	12.5182	8.127	-12.3222	-14.2406	-14.9908	-7.15861	-2.68108	-5.61697	3.34407	9.99586	-5.67811
424.042	19.9593	8.94896	16.1448	-2.49788	-0.777783	-10.5887	-8.21642	5.9076	10.553	2.51724	6.17689	-1.76639	-8.01196	2.87974	8.434	-5.64789	-4.91687	-2.29067	4.67865	-1.53658	-1.95987	6.6527	7.8889	7.33596
424.042	17.7732	-1.88899	8.37363	-3.50018	12.8082	-2.79434	-2.83793	20.1346	19.4237	19.0947	19.4443	-0.208882	3.02062	-5.53099	1.03075	4.50234	7.17228	6.5816	12.5625	4.54929	-8.66247	4.55602	-12.3538	3.22955
424.042	1.74982	-6.3569	-11.3043	-3.21093	-0.604854	0.0593721	3.85595	3.34638	16.7508	5.96557	14.4902	-0.688254	-5.03399	-9.22538	-11.9683	3.0058	0.0136395	4.92718	10.1754	2.33995	9.95672	5.133	-8.5197	-0.387001
424.042	6.89808	8.61432	-9.42794	15.4972	0.347085	6.5176	3.98838	3.17101	16.6593	6.90203	20.6891	5.18606	-3.36289	-6.27264	-4.9845	-4.90251	-5.67465	-4.91487	-3.23257	9.70846	5.81099	5.69005	-1.9416	-2.9286
424.042	18.2102	20.9242	13.3214	23.2263	19.0904	5.6638	3.35279	12.1169	11.4318	6.37562	8.26189	2.30359	2.58999	5.15668	8.70607	-7.79376	-0.694667	-6.39206	1.98079	-0.463701	-4.96747	6.89935	-1.44001	-6.42439
424.042	7.52755	8.42501	-0.214288	14.0611	6.72309	0.59327	13.721	9.65607	1.93771	10.9278	-4.0643	-11.0897	5.20514	6.68564	-3.89845	4.98948	-0.415685	7.89278	3.46782	-4.20156	-2.37515	-0.232027	-0.776136	-0.868507
424.042	1.84833	1.47693	4.24082	8.10594	-5.11118	0.431243	7.18149	0.981162	-9.34199	8.644	-5.74634	-4.91775	-1.04861	-8.77904	-8.2153	18.7466	2.7302	9.39685	2.70515	9.93927	0.583166	-0.729878	-0.463648	-5.1994
424.042	-2.94716	5.68348	11.1403	10.6639	-0.434724	1.81994	-5.5197	4.22589	-0.128361	5.35311	0.878274	7.0639	-2.28396	-6.46627	3.04679	9.20032	6.54771	5.70565	1.90548	1.70978	6.62763	-14.7897	-15.6095	-12.9364
424.042	-5.08636	-5.82835	5.26742	11.1555	2.77528	3.44605	6.09446	9.55909	-7.69567	-4.30436	0.0413315	-2.20385	6.49922	-11.5447	1.18946	4.83592	11.0808	5.17506	7.13341	8.5548	10.1415	-16.473	-14.2761	6.00716
424.042	-21.8014	-8.33921	-7.98013	-11.1595	-5.35029	9.77573	5.08759	-6.4353	-11.4386	-12.6387	-12.6892	-8.86998	8.90966	1.54217	5.11059	3.13876	0.708182	4.25713	4.49506	1.28037	-6.34692	-1.69178	12.0569	8.1864
424.042	-12.279	-1.05591	-10.2449	-9.55404	0.451229	5.3343	1.34833	-4.18366	-6.1145	-6.21748	-6.50285	-5.8057	-2.23171	16.1844	7.52733	-8.02342	-6.76315	-0.295521	-3.28882	-4.50837	0.932818	-2.18618	15.0102	-2.33594
424.042	4.86111	8.80086	4.97967	-3.61888	-3.67442	-9.83503	-0.547639	-7.50571	-10.1641	-20.5433	-6.50457	8.29495	-1.29423	1.37473	-4.23409	-14.9556	-1.79768	-2.32534	-9.5524	-4.41902	-3.30452	-5.72495	-1.09665	-2.56098
424.042	-2.4302	7.9892	3.23166	2.45878	-7.9748	1.61935	-1.40434	-12.8321	-13.1821	-23.9802	-15.4667	3.61017	3.38423	-2.00994	-0.712198	-5.23459	5.15246	-4.69402	-2.40688	-7.78541	-1.50495	8.31513	-5.57481	-1.15164
424.043	-1.36503	5.5292	-5.44658	-2.55395	-2.21698	0.348288	-0.927682	-3.49517	-7.44674	-2.19709	-7.65652	1.73291	-1.85984	-8.48181	-0.203953	0.528867	7.98821	-0.0798512	-2.72441	-4.65801	2.54836	4.61392	13.4852	7.92292
424.043	1.16205	5.56164	2.22513	2.77337	5.25879	4.25586	-3.77313	4.52782	2.70804	8.73499	9.82333	8.31446	-10.493	-4.4846	-2.06605	3.50367	-0.921646	-3.11516	2.56348	0.327543	2.4192	-4.85804	2.2287	6.68064
424.043	5.77366	7.73366	5.53006	4.68729	8.6674	3.21715	0.916955	-0.253542	-4.0875	0.213375	-10.9594	9.26158	-8.75651	1.57224	-2.91783	6.92082	4.243	1.48772	6.11129	2.69473	7.48126	-4.64202	-5.95502	5.00356
424.043	-2.19056	-1.90152	-2.69754	-2.58383	6.26404	4.85758	2.79514	11.1671	8.69726	8.35981	-11.3379	0.676649	-7.30899	-7.01255	4.81614	6.85713	7.73112	-0.561239	3.2402	-15.5665	5.63648	5.9895	3.99423	-3.12524
424.043	3.26765	2.80551	8.46421	6.56532	0.38837	10.877	-2.36628	11.5682	16.4468	13.7782	15.9267	-2.86882	4.85651	8.60561	8.07654	7.59027	7.34123	-3.75462	-1.68207	0.449867	13.8241	6.64094	8.59766	3.01664
424.043	-5.15479	-5.07936	-4.65778	-11.8633	-10.6077	-0.215854	3.21556	0.249268	-1.06262	4.32001	4.30783	-0.107014	-8.43176	5.66128	5.2546	-10.3546	-8.4757	-4.61679	-7.12448	-2.9899	-14.8591	3.48651	8.44624	-0.758248
424.043	-22.7376	-27.5479	-17.8936	-18.5672	-12.4864	-3.38652	-1.61115	-14.1165	-6.24884	-4.18004	-9.48788	-1.2015	3.51998	7.05937	-6.78361	-13.0148	-11.9986	-10.1242	-8.98763	-9.0819	-11.7538	-3.97814	-3.34505	-7.79408
424.043	-8.67321	-15.1503	-8.8471	-4.71636	4.1715	6.36066	0.54045	-0.256257	-3.31191	-2.00922	-4.0863	4.98501	9.18543	8.28945	-10.787	-6.58266	-4.09838	0.460036	-3.03084	7.91711	11.994	-0.106876	0.984469	-8.79553
424.043	20.1893	13.8399	22.3695	20.2162	21.4759	-1.38408	2.74746	19.371	16.0262	17.7063	16.2516	-1.1665	-6.06434	-7.40016	-0.453485	-1.69784	-1.52375	9.43706	3.80911	12.8774	8.49501	6.18552	4.58353	-4.22884
424.043	8.79032	14.7855	28.5041	12.2691	14.0942	-6.17619	-6.38951	8.61254	12.9342	12.2356	16.4611	-3.08065	-6.29302	-3.94563	4.64358	-5.43576	-7.84705	-3.48986	4.95061	3.52401	2.1267	12.0194	-0.291216	0.0108956
424.043	3.07639	-6.44652	5.95066	-4.25871	-4.13394	5.57539	13.1531	1.5057	2.05605	-18.7257	-17.5726	-6.38426	-0.245872	0.41856	-1.79753	-15.4695	-15.4107	-4.09562	2.15246	4.89908	-1.47029	3.17872	6.99548	3.80014
424.043	1.85161	-6.76294	-16.4722	-17.4405	-11.9692	0.176238	13.0781	6.86088	-7.61344	-17.5172	-24.0579	-4.79015	8.93931	-12.5927	-12.629	2.63716	0.259904	4.172	10.2428	11.5883	3.84252	-14.6794	-5.68528	8.12971
424.044	-13.7522	-14.5449	-18.7287	-28.4928	-12.9396	-7.03021	-3.40052	-13.5142	-8.13778	-17.5222	-17.4636	-6.96637	9.36505	-5.09986	-3.54925	8.51912	13.9952	13.3012	-0.523825	0.758404	-8.31485	-15.6231	-5.49254	0.901585
424.044	-3.60875	-18.8633	-17.5436	-9.40073	-8.17581	-5.85368	-5.11971	-16.42	-4.27653	-3.31478	4.05919	-1.8736	1.72012	8.15581	1.29096	-1.36957	-0.344108	2.61251	-11.2311	-17.4184	-14.4427	-5.4691	-1.79669	-14.0208
424.044	6.07448	-4.78942	-7.32742	1.14688	-0.040633	0.483997	-1.81397	-10.7431	-1.11944	4.60168	7.53523	3.09589	2.93633	5.02142	-0.864561	3.92575	-10.7501	-7.77288	-3.3045	-20.294	-8.04413	-0.501991	0.121069	-4.18082
424.044	10.4119	17.6983	5.26345	11.9953	11.2899	3.49061	0.252132	3.33487	1.04395	12.5369	1.60084	-9.25945	7.11987	4.81747	4.38286	7.17649	-3.55068	-10.827	-5.23803	-18.9525	-15.2681	0.370698	-5.39732	-1.74718
424.044	3.82956	0.791646	-0.180932	12.684	4.47439	0.126256	1.31594	-1.38335	6.51637	4.5327	2.43975	-2.25957	4.90685	7.54967	13.351	-0.291188	-9.64087	-7.92438	-12.994	-1.53928	-14.6673	-6.10107	0.638003	3.94946
424.044	-15.2018	-16.8898	-11.5714	-3.96179	-8.0611	0.895425	5.78409	-7.25257	-2.97975	-3.40066	7.97413	9.23694	10.7165	-2.7769	-2.64967	1.20737	-7.88261	-0.841522	4.23901	10.1464	0.500919	-4.20709	-7.92595	16.2323
424.044	-12.3588	-13.9254	-15.2458	4.71527	-1.87392	-10.3506	-12.278	-5.45889	-3.20563	-4.16228	5.80361	0.968253	-10.8029	-8.02529	-10.8339	-3.81182	6.11898	0.808779	-0.280683	1.13482	-7.09931	1.06473	-3.94328	3.26962
424.044	-17.1818	-2.88442	-9.4592	-11.2113	-11.1493	-15.8776	-17.5718	-15.9257	-9.28908	-2.72386	3.35492	-4.10804	-13.5333	11.262	12.4911	1.42903	-0.129324	-3.73729	-4.09582	-10.454	-8.33426	10.8174	12.0961	-5.79633
424.044	-10.9463	3.45826	0.778721	-6.05181	1.05457	-1.5395	-12.1868	-11.1631	-5.18136	1.002	0.634474	4.76081	7.52606	3.30538	3.29127	0.571459	5.49367	2.35935	-3.94351	0.1771	6.71804	-5.68808	-4.3732	1.91782
424.044	-2.11671	4.75684	-1.03111	-4.539	-3.29188	-3.70033	1.38389	-13.5259	-5.18836	-1.22799	2.71911	8.6174	-1.59055	-1.08508	-1.19839	0.926871	8.86523	4.68469	-1.03735	9.92385	5.34923	6.08502	-2.05125	6.96751
424.044	3.8609	3.53652	7.49668	5.87443	4.61342	3.59912	-5.47868	2.20969	-3.45502	1.47236	15.5238	-7.41603	-7.66907	-4.10869	-2.45079	3.78009	1.16419	-0.641914	-2.79474	12.191	-5.14626	15.1977	7.58574	9.13142
424.044	29.2322	22.7309	27.8184	27.9644	13.5789	1.20503	-6.56362	16.4393	3.24738	13.3768	2.59306	-5.24576	0.325197	-2.62714	-0.0673156	1.18482	3.32724	5.18974	1.4805	14.6693	13.633	16.7309	3.54483	0.642999
424.044	18.0288	15.7211	15.3882	20.7631	12.2351	5.6491	3.50306	8.26772	3.88973	-5.96641	-3.52148	-3.43545	-4.15679	-2.25484	3.73171	-2.41051	-0.251617	3.7017	5.59419	6.01609	14.4206	15.0466	1.72016	1.95697
424.045	14.4402	7.83601	1.34434	0.55362	4.07317	1.66847	-1.92941	2.2503	12.3276	-6.07331	1.24747	-11.7857	-11.6168	-0.406255	0.81791	1.99016	-2.54936	3.43243	4.6263	2.89062	7.15585	-1.96309	0.0578403	1.0379
424.045	13.1516	11.214	14.6652	3.15269	7.86853	-7.16031	-4.05221	5.29642	9.7422	13.4786	4.77273	-2.36612	-16.9099	-0.902867	7.38952	-2.84813	-11.1829	4.81615	1.62721	-2.216	6.4499	6.66972	-2.00114	-12.494
424.045	3.8064	5.57211	7.69009	7.91024	4.35808	0.91912	8.1792	13.7513	9.44566	4.20889	4.37075	3.74136	-7.76068	-10.5741	-6.16078	7.83507	11.5949	3.24249	5.75163	0.43664	1.43563	-17.8235	-12.5255	-4.94256
424.045	-9.44267	-10.408	-16.6939	-19.4257	-24.3185	4.79251	10.3237	-13.3641	-7.05172	-17.3818	-16.5472	-0.678563	4.2284	-6.70808	-7.00128	15.254	14.903	12.8331	14.6913	14.495	10.7463	-14.522	-9.91742	11.0514
424.045	0.735669	-0.915103	-2.77293	-4.57731	-3.21823	3.11043	0.752364	5.70424	-7.89705	-6.81804	-14.3353	5.56678	3.82312	-4.59712	-0.873353	8.12029	22.8409	11.8638	13.2532	5.0424	12.746	-2.18432	2.587	7.83833
424.045	2.49901	-9.47844	0.0887082	0.737394	5.98874	-0.0901336	2.02948	13.567	1.4959	-7.22149	-11.7522	-0.228171	3.13365	-8.65867	3.81349	0.336629	5.66153	-0.160083	8.37873	-1.74984	-8.67497	-3.94872	1.70724	-1.65259
424.045	-6.53457	-3.23274	-2.07014	-13.3323	-5.18395	8.20471	5.04671	5.08725	4.97049	-2.47991	4.27364	11.417	-2.02935	7.10291	11.3715	-11.4842	-7.23244	-3.08939	-1.86592	2.08424	-11.9926	-3.26133	-2.27219	-12.5712
424.045	1.80917	8.48551	2.57805	7.73466	-3.4653	18.2858	5.48289	10.8297	8.21361	3.68475	15.4823	23.9637	-2.28513	-0.343764	-3.22619	-12.4693	-4.69061	-2.21018	1.45789	-11.0798	-0.283504	-0.147024	3.94361	-12.9792
424.045	-6.51041	-3.89139	-4.42636	3.62945	0.738818	-0.149767	6.7194	9.02343	-4.16848	8.41495	-2.45334	-3.54393	4.37466	-3.90876	-5.66569	3.92937	4.99335	-0.146936	2.84677	-1.4022	13.2149	4.66498	1.9996	2.45696
424.045	2.88664	3.52177	7.26704	0.379502	3.4188	-25.1534	-0.925018	2.70336	-5.24689	3.39348	-4.26819	-18.8118	11.1857	-3.20356	-7.59638	5.03182	10.1033	-4.10402	7.39694	-1.17896	2.6362	-10.5459	-2.45489	8.63703
424.045	8.93774	2.92659	7.30692	10.1365	-1.83371	1.69279	4.72016	4.91883	-8.24722	-1.52832	3.18303	-8.10604	12.3314	2.02179	-1.66784	-3.89195	-2.13385	-3.72305	-4.06959	5.87639	-2.64676	-0.116151	-3.14259	-8.87043
424.045	-20.426	-7.91219	-17.4954	-2.63588	-9.00246	14.7382	5.08265	-0.650485	-19.3664	-4.57349	-6.45729	6.96005	1.0141	6.57581	-3.24709	-9.31837	-10.4227	-4.36512	-4.03812	-2.93829	2.59601	6.48059	-0.676317	-5.99173
424.046	-8.20246	0.368342	-3.623	-4.95811	3.97497	4.73566	3.72968	-1.56084	-10.7534	-0.341443	-7.96959	0.288308	5.18048	6.93111	-10.493	1.22507	4.17098	-7.86815	-4.2791	-1.09998	5.72445	1.43504	8.91633	7.49555
424.046	-11.5816	-3.33415	-1.92002	-6.35596	-3.32851	-13.0713	-6.00303	-1.64449	3.4017	15.3	10.671	-1.48933	2.67397	12.7397	-2.11475	4.63962	-3.20338	-6.93849	-8.91934	0.253697	2.40402	-4.46442	9.08048	-12.5601
424.046	2.15154	7.39959	8.4228	-2.03768	10.9364	-10.5482	-8.45182	-1.54985	15.8452	15.8251	14.6259	3.59487	7.68245	10.8559	6.12656	8.51196	-1.3224	-7.6161	-7.03998	-9.10599	-8.17886	-7.55618	-10.4858	-18.4062
424.046	5.86494	1.51441	10.9538	1.96277	8.73711	-2.57474	-3.54059	0.00157914	6.16576	10.4819	10.5909	13.5296	6.59691	9.64003	5.55718	1.75312	-4.36666	-5.68955	-4.45441	-9.43956	-11.8854	-4.90928	-11.4032	-2.94461
424.046	-6.15295	-17.4833	-5.78909	-2.62819	-11.1696	3.97947	6.4824	-6.10737	-7.82264	-4.60241	0.76338	5.83234	-3.45237	7.11376	8.18564	0.799398	-0.104798	-0.701196	-6.30213	-4.28657	-8.67482	-3.02004	7.5212	3.66935
424.046	-4.52025	2.64507	-4.04174	-13.2889	-3.68985	8.22874	4.88116	-5.09426	-1.87788	-4.80584	0.176986	4.20384	2.70526	2.95442	5.8609	-4.40566	-5.45227	-0.232884	-5.84146	-1.54936	1.28127	7.7833	4.49294	2.1869
424.046	-6.33528	-8.59225	-6.95499	-3.86346	-1.05713	0.296922	-8.40496	-5.81869	3.31236	4.60067	-0.437166	-0.812212	4.24137	4.0266	5.76739	-0.811334	-15.6463	-10.8783	-7.66669	-7.40919	-15.0237	9.29536	12.084	-0.0404449
424.046	-0.758408	-5.59623	-12.6331	-14.8993	-9.47252	5.10542	-1.7378	-12.7109	4.35279	-10.0382	-11.2831	0.389251	4.58476	7.64692	8.68289	-8.6007	-9.00004	-6.70273	-12.9457	-10.7814	-15.361	7.25701	5.64285	3.67833
424.046	1.94909	6.51832	-4.72315	-7.65253	-11.225	-7.06276	-1.8527	-1.31208	1.20032	-4.6212	-5.57208	4.02286	-4.20657	-2.35814	2.49626	-7.68261	-1.81486	1.62618	7.2671	6.43161	6.03605	-0.885367	-4.12033	16.0355
424.046	15.6352	13.9415	14.4165	8.93062	-2.98683	-21.5412	-5.48909	-5.24346	6.51747	5.03792	5.89096	0.978305	-5.67255	-3.45822	-6.11528	-13.1199	-10.0551	0.75164	-5.4569	10.1517	11.4282	10.9292	7.23819	12.5927
424.046	13.4946	6.98853	5.07041	11.4794	10.4047	-1.22233	-7.24675	-6.50845	5.91938	-4.34784	0.694432	-5.97688	-5.43108	-15.5122	-9.86328	-2.71332	-7.50276	-2.03351	-3.17686	-1.10133	2.71934	10.1159	5.01421	13.8985
424.046	3.14968	-6.02494	-7.26011	-5.053	-7.07458	-5.06832	-8.19779	-16.1111	-8.29046	-7.96506	-13.4636	-17.7762	-4.91173	-19.7454	-20.3732	3.6339	4.05573	9.00017	6.29675	-0.775228	-0.308911	-8.36545	-4.96338	6.61881
424.046	7.98442	11.6002	7.54483	-2.52641	-1.45748	11.4314	0.816263	-21.1708	2.05459	-4.56187	-7.26738	-11.6309	-4.51984	-1.61356	3.90603	-1.44848	3.89644	3.24034	-0.263992	-0.95359	-1.10736	-4.36177	-2.45646	-7.19628
424.047	-4.57604	-0.431125	8.41324	5.16422	4.37439	10.7279	0.614271	-5.77315	2.81399	-2.4275	-5.22548	-1.73382	-0.721534	0.880929	4.21909	3.66432	3.92694	1.50064	-3.54975	-1.915	5.38657	-6.58622	-5.99011	-5.07299
424.047	4.90074	7.66845	10.525	5.26627	9.02117	6.21988	2.22277	1.89748	14.7099	-1.91907	1.14264	9.91617	6.40162	-2.53722	6.49426	0.579373	-0.577506	6.73297	0.840536	-7.36812	1.41638	-3.57477	-8.90051	-1.80247
424.047	9.31223	8.82812	14.1952	16.4556	28.1771	8.30891	9.26628	19.8345	12.1608	10.1922	10.3441	-0.875126	-1.54115	2.44182	8.17134	-2.65034	2.30832	4.82552	0.528268	2.05047	-5.67844	-4.5122	-7.41186	-12.5345
424.047	1.15001	1.15008	-2.27123	6.67501	13.7846	3.37116	8.54695	23.043	2.67993	7.84634	8.17481	5.16393	-6.51519	-3.97348	-6.51164	4.01104	2.25829	11.6839	5.77673	4.42879	-4.35559	6.43413	-7.89945	1.64487
424.047	-7.15933	-3.32518	-7.68047	3.15829	-2.17135	5.34339	1.36926	14.002	2.67648	-0.638053	0.0391307	1.82567	-9.21964	-3.16626	-4.47457	3.59894	2.77208	6.19314	13.0669	10.6211	-4.72406	1.50803	-0.043116	3.99235
424.047	-13.0165	-11.3375	-10.9282	1.90243	-2.71968	2.87185	6.52144	-6.51815	-3.4283	2.32817	-0.59128	-2.56544	-8.61494	-3.54573	0.589624	6.3449	5.55994	3.24132	10.4687	5.86112	0.313504	-1.71204	5.50499	7.29752
424.047	-6.02329	-11.8976	-13.6523	-4.3022	-6.73367	-3.86493	5.32235	-9.73217	-12.3647	2.95322	4.76747	-1.25833	-5.0578	-4.2664	1.77522	4.09254	-0.854874	5.98918	7.86075	7.42091	10.0853	-1.93624	4.01253	5.58631
424.047	-15.6239	-7.41202	-19.8591	-4.7219	-18.2913	-3.26587	-0.234225	3.10874	3.10013	7.38593	1.97656	1.07501	4.59533	-9.55669	-12.3309	3.0096	11.7629	7.31092	13.6969	13.4205	13.1034	-12.8673	-3.65589	9.66797
424.047	-7.18139	-0.923417	-9.65773	-16.1091	-1.03691	-11.4848	2.30043	7.15036	-0.1617	-3.96802	1.46626	-8.61031	2.22696	-9.31645	-13.531	13.4971	11.3803	15.9978	14.2262	0.509654	4.60496	-5.68096	-3.52105	6.74797
424.047	-13.7811	-4.23176	4.0976	8.49753	6.92439	0.286249	-3.17384	5.75331	0.66353	-7.83705	-6.09965	-10.2777	-6.40807	0.530018	14.4974	-8.43232	-5.53921	-5.54609	-12.2973	-8.35575	-7.74092	2.15333	9.38573	-15.9035
424.047	-22.3954	-55.4862	-6.93814	15.9317	7.68985	12.5353	-1.30308	14.2854	-1.84245	-1.60212	-6.67835	0.193366	-3.83473	7.24146	12.1654	-3.93767	-1.24371	-18.2134	-14.5927	-9.91997	3.15307	4.49731	-1.02323	-6.45049
424.047	-2.36936	-14.8426	-3.48668	-3.67649	0.186881	1.39528	3.72388	11.5182	-22.1715	-15.5084	0.481727	6.46253	3.11982	2.82946	-8.96831	2.74739	-2.26552	-6.49273	-5.71423	-9.77897	2.58892	3.81154	2.34054	0.92172
424.048	5.11327	9.56091	3.42758	0.426506	-6.19813	-5.793	-7.35701	4.02274	-12.5629	-15.1492	-0.485764	-4.34215	3.74493	5.59186	1.59741	-2.2299	0.390294	-2.74031	2.97341	5.93989	4.2079	8.6611	14.6886	2.50445
424.048	12.6669	19.4914	16.0681	17.0365	8.88574	-2.87872	-8.35285	10.5928	3.89141	1.12772	9.31115	0.891976	-3.25388	15.1081	7.00789	-3.42408	-3.15477	-6.31811	-2.70583	-2.16385	1.06883	7.74173	15.7317	-11.7068
424.048	6.19228	17.215	6.79252	0.699153	-7.6204	-4.28281	-1.97179	-5.91497	-9.03973	0.0632747	0.0400189	-0.189508	-5.21422	7.08178	7.25309	-10.399	-7.87946	-12.6664	-7.29628	-12.206	-5.84366	4.72724	7.50126	-5.47095
424.048	15.186	-0.122325	4.00795	-13.1594	-7.20182	2.71989	1.40952	0.113522	6.06847	5.79012	5.21577	8.33081	12.2587	-5.78913	8.0355	5.72069	11.5941	13.162	4.6079	17.4267	6.20232	4.61285	-2.8481	5.18799
424.048	12.2469	-0.174877	6.13361	-1.93587	3.54634	7.62825	-1.89589	1.30819	7.19576	16.7214	14.452	21.7279	11.4268	-4.94913	4.41812	6.2854	12.6229	10.1359	2.5813	6.78321	0.379276	-0.713459	0.0667401	10.203
424.048	17.0185	14.7552	9.73662	12.6622	13.1155	1.695	-3.06004	-7.99221	-3.11196	-0.141288	0.487722	0.540445	10.6058	-10.5387	-12.8471	0.953969	-1.22334	-6.09387	-4.61692	2.19587	-5.13126	-5.24399	-8.96665	6.30829
424.048	9.4667	9.17538	11.7446	0.191648	-3.92499	-5.60411	-5.4011	-8.61703	0.669299	-11.3662	-17.2982	-10.9213	6.20371	0.767682	-7.98807	1.83778	3.93011	-5.10995	-9.27547	-9.78197	-10.2425	-12.8081	-19.6789	-16.225
424.048	1.51724	6.41353	-0.0334742	-11.2353	-10.0791	-17.0792	-0.24256	-16.0542	-6.26259	-2.6474	-11.5389	-5.76256	4.81105	9.7518	4.03883	1.98715	-6.33213	-8.32771	2.83192	-11.2274	-16.1677	-9.99601	-15.3885	-13.4015
424.048	15.8918	21.068	4.68328	6.64908	6.17891	-3.72802	1.8257	-6.40178	6.80716	5.9311	2.21805	5.39999	-1.12233	6.76797	1.02861	1.80959	-3.87558	-6.52056	4.73015	-3.11338	-4.58374	-7.83447	-15.3029	-6.32077
424.048	-4.39592	4.98513	1.25742	-10.5182	-4.56008	-2.22957	1.73216	-14.7304	-13.6457	-11.8057	-8.69114	-7.39877	-8.13296	7.26874	5.37858	1.00879	-5.90325	-1.91669	-6.45681	-5.61569	3.71346	-3.15075	0.548527	6.05577
424.048	-17.4181	-6.80791	-10.558	-8.03217	-1.05796	3.11387	1.88566	-8.52538	-12.6356	-11.3485	-11.6563	6.69331	-8.183	5.69268	6.55931	4.13341	-3.1511	-4.43815	-6.44633	6.35142	-4.87667	4.39482	5.33091	-10.8373
424.048	-2.99152	2.55024	-0.486437	-5.66448	-6.37442	4.94319	1.71153	-5.78592	-4.44509	8.73116	-7.68899	15.1633	-3.20842	8.78069	1.85467	3.17539	-0.791675	-9.49288	1.66094	2.52212	1.63338	5.75536	-0.993498	-12.7351
424.048	-9.79988	-9.74279	-15.1659	-4.87037	-17.1665	2.33612	-1.46845	-8.78794	2.78079	9.95899	-3.77356	11.2642	6.014	-5.58276	-14.0239	-14.0347	-12.148	-3.9988	0.09442	-5.08906	6.31441	11.9208	3.17133	3.12872
424.049	5.89745	0.172403	1.84421	1.03509	8.18112	3.50015	-4.09128	8.23247	17.8105	17.6849	16.7966	3.4893	5.6322	-9.81168	-24.5642	-7.55099	-5.52835	3.3373	1.26646	3.07368	11.204	11.4002	1.96625	4.21702
424.049	8.37212	4.25026	5.4852	-8.46294	9.67707	-15.9016	-9.14948	10.0991	14.5597	21.0381	20.8841	-6.65692	-1.76868	-0.0568225	0.412402	16.514	6.1209	15.9509	4.66326	9.96217	11.5493	-5.74859	-9.06184	4.60075
424.049	-10.762	-13.5752	-16.5826	-8.58267	-9.4977	-18.5181	-3.46688	7.89282	7.55958	4.44076	3.63992	-9.69981	-5.02664	6.44755	-0.480795	-6.27104	-2.11038	8.42505	-0.0897914	-0.447435	1.17905	-0.387965	3.49605	3.67842
424.049	-2.15635	-4.36348	-2.02561	1.78932	-0.0708387	-5.55343	2.61232	6.54571	-2.59134	-4.6826	3.17011	-11.6081	-6.33474	4.48322	5.49318	-4.7903	-2.39896	7.54517	-1.73703	-6.34433	-6.61355	-0.63764	8.36163	-3.09098
424.049	-4.45977	1.28285	1.97321	-0.52938	2.4537	10.7092	10.0762	1.22772	-8.46074	-11.238	-6.75615	-7.83317	-1.49176	-8.83772	-3.09646	11.9259	2.69113	5.2961	6.08361	16.0165	20.0857	-0.080284	10.189	5.07828
424.049	-11.4319	-5.71642	-4.40993	-14.7743	-14.8326	0.802343	0.0554791	-7.74343	-2.97098	-16.5185	-15.0261	-14.3961	7.72635	-11.21	-5.90842	6.62772	9.2726	2.15049	3.68579	14.8566	8.78182	-11.1769	8.98443	17.1693
424.049	-10.4416	-0.313805	-12.6993	-13.6917	-5.29832	1.05021	-2.76684	-4.17357	1.00604	-4.29408	-2.47615	-16.2061	5.28714	-7.48142	-3.31899	-8.81767	1.49176	-1.01843	3.14731	10.2929	-4.91531	8.13313	-3.93657	10.0468
424.049	2.40722	8.52227	-5.55386	8.16175	2.85063	1.37836	0.598334	2.74057	1.94393	4.21977	12.3312	-2.9827	1.83013	-2.61141	2.53775	-0.225251	3.78355	8.89623	8.04804	13.6636	-6.69177	0.445236	2.42122	1.62991
424.049	-4.03759	-4.21565	-8.44808	12.4212	-2.81766	1.6855	1.86651	6.96083	16.8807	2.9101	-3.6651	3.41883	-7.43463	7.94953	10.4712	-11.2094	2.22431	3.32527	-1.89298	-7.23745	-8.66619	1.95257	4.68314	2.20607
424.049	-8.0092	-12.5719	2.15006	8.03438	4.18391	10.9932	1.92907	9.04321	4.39399	-5.92226	-2.29884	-0.683164	-19.0764	15.444	16.3197	-16.5055	-11.0748	-13.2941	-11.3596	-17.9763	-11.7486	6.87092	9.42127	-0.482175
424.049	13.3304	5.54243	15.6777	2.30592	0.556696	5.88404	5.34269	9.33334	-0.0857933	-5.72791	-1.95907	1.02151	-1.2152	5.55774	5.34618	-11.5588	-7.43242	-13.8136	-6.90596	-14.1924	-3.52751	-4.11291	10.565	3.32662
424.049	27.5583	18.1422	29.0375	14.2569	12.2483	18.496	11.5586	16.7227	-3.59161	8.20526	-0.603109	8.18659	4.8579	-4.77118	5.81958	-0.00653431	8.30711	-3.38686	4.52793	-4.6607	7.0561	-3.33585	-2.95383	12.8447
424.05	9.00265	12.5732	19.3267	19.2952	12.3824	19.9531	3.97568	6.99076	0.911205	-2.83401	-0.647954	2.096	7.77465	-1.24838	3.32474	10.5162	4.81257	7.80099	5.14674	4.20501	12.274	-4.83596	-14.6255	0.156289
424.05	13.0414	18.0627	16.3463	14.6942	13.8707	14.752	9.99826	1.47188	7.7257	8.94147	12.7263	7.44199	4.96068	-0.7351	-4.80089	2.29835	4.3744	-0.253487	-7.82659	-11.1982	-7.87161	1.6042	-12.7729	-12.1459
424.05	6.55385	8.47319	3.41354	10.235	10.7321	3.31941	2.20285	2.10003	6.69294	10.2672	12.6121	3.70285	-3.99277	-2.33347	-0.429683	-3.9816	-0.587166	-7.25219	-5.97351	-20.5677	-30.3203	-5.34177	-3.81572	-8.07968
424.05	3.40977	5.84473	-1.46256	1.19203	10.3226	-7.03066	-7.03105	-0.850115	-1.55241	-5.2488	-3.13127	-1.47062	-0.339379	0.144206	5.44714	-2.80798	-1.75918	-1.6647	7.49583	0.411726	-9.22757	-2.5262	4.79646	-1.70606
424.05	-13.0947	-13.8353	-10.0545	-9.48407	-1.33038	-3.9002	2.85101	-10.3344	-14.4688	-3.81862	-6.54976	1.16804	-12.4513	3.11685	-4.38524	-5.54601	-0.116605	-3.8729	1.39649	-4.16829	10.3911	9.90649	3.32353	0.17247
424.05	-6.23575	-10.0227	-9.10132	-13.0325	-9.12204	-8.73569	-0.109768	-15.1241	-5.52525	-8.34187	1.03341	15.1709	-4.64892	-1.59801	3.86871	1.07294	1.97022	-8.03195	-2.00749	-3.0042	14.3639	4.08931	9.41597	6.53185
424.05	-19.242	-21.9902	-23.2231	-11.7385	-12.8316	-15.1281	-3.19104	-14.1458	-8.16182	-7.67976	-1.74336	8.00122	16.4628	-14.6195	-0.240867	12.3497	2.15349	5.12869	7.44142	4.68978	9.65454	-2.04155	-0.660548	5.57408
424.05	-11.6468	-21.4311	-18.5175	-19.781	-10.769	-15.3454	0.651764	-21.2235	-17.054	-9.21274	-10.3605	-2.61779	6.97995	-10.9988	-8.36018	11.5875	6.24487	3.64694	1.46774	10.3362	-1.18235	-15.2907	-12.0137	3.6888
424.05	2.43743	-4.84317	2.73204	-7.06434	-4.73559	-1.62963	-4.84227	-7.83805	3.54655	-5.806	-8.558	1.68066	0.420099	0.113259	2.00723	11.7993	-0.0231883	2.5642	-8.08167	9.98128	-14.8577	-2.76548	-0.79583	-5.29748
424.05	-9.13496	-17.278	-3.46452	16.0767	-3.53679	10.4032	-3.36506	3.25859	19.1951	7.43947	-6.94107	7.87393	-9.42878	4.44169	17.3611	8.99497	-8.63893	2.39988	-10.5573	-8.88455	-13.9622	9.54028	1.81892	-15.8705
424.05	-1.59973	-16.8884	-4.65328	4.93446	7.75188	-8.21232	-13.5578	-4.76609	1.2768	0.694454	-0.808163	6.86437	3.73486	-0.450736	3.47274	8.35632	4.90072	5.11788	-12.0745	-4.81375	0.584368	1.47119	10.1229	-3.3078
424.05	-8.15022	-6.96127	-3.08574	4.56946	11.1551	0.028663	-10.172	1.1535	6.15942	3.39555	11.3543	-4.71205	0.0585499	-6.76632	-24.9461	-2.68678	-0.371535	16.0292	4.94765	5.87508	10.4822	4.51647	8.58741	9.01365
424.05	2.36578	13.8199	10.3251	5.16405	-2.83017	-1.47422	4.79792	12.409	8.69577	13.7113	11.1	3.4172	-3.97271	-0.38839	-5.2396	-10.573	-12.8114	-0.480065	10.7732	-0.249878	5.66001	2.12924	5.57421	-5.54643
424.051	11.969	10.6163	5.83701	-6.71308	-7.2632	-8.38121	0.6849	3.48845	-4.99028	-7.45786	-12.8586	-8.39895	0.43213	-1.76277	-2.37404	-6.41355	-2.23548	7.26049	3.11001	11.7771	-3.34315	-6.60066	-5.82423	-16.3744
424.051	5.89885	14.7039	4.16762	3.86025	9.91496	14.214	2.84318	11.3682	2.37343	12.1484	3.48291	-12.1529	2.02403	-4.34977	-11.1125	-2.31591	3.39868	-3.04497	8.74753	5.51173	1.74968	1.68633	-7.08916	4.17737
424.051	-14.0492	5.59905	2.80495	9.83391	-0.861959	-4.45931	8.22709	3.57545	-12.0408	5.52559	7.51568	-10.7191	0.64273	1.53978	-2.40109	0.799306	3.48484	-1.33421	-0.692915	-7.09222	-0.0352431	-0.758648	-8.06161	-11.8288
424.051	-9.81335	2.33627	-2.6109	6.76394	-10.1099	-9.3647	3.23288	8.97526	1.15934	5.47514	-0.90479	-10.1909	1.02556	4.46569	-5.53855	-0.882205	2.16386	5.13138	6.02521	2.67684	13.7749	-0.998953	-12.1183	-7.85185
424.051	4.1229	-0.77219	-4.24573	1.28585	-1.30552	0.0957752	-2.75195	12.922	9.62567	10.6444	11.4547	6.03389	1.03481	3.28214	-1.01212	2.31825	4.64139	2.29348	7.17092	4.17931	10.7567	-1.11749	-1.4598	8.90638
424.051	-1.51847	6.26083	3.10204	-5.34884	0.425581	1.54737	4.80208	4.33542	-1.68523	3.74259	10.445	7.03008	-1.023	1.93581	3.47919	2.98329	1.81261	-0.281447	4.33106	8.168	7.01794	2.34841	-3.31025	6.01912
424.051	6.19902	8.45614	3.73371	-7.98826	-10.9933	-0.438219	-1.01406	-6.23101	-8.53901	-0.766866	5.75511	10.9346	10.2222	7.23599	-0.116567	1.91889	3.36577	-7.41025	-0.311731	0.18904	0.938787	2.76817	-6.94081	7.62482
424.051	3.46238	-4.29107	-11.5135	-18.3417	-12.7348	-4.5352	-11.2598	-17.7913	-4.07122	-6.74407	-1.05541	6.06087	0.911611	19.1597	5.92432	-0.703861	-1.92297	-17.6579	-16.5293	-14.412	-23.2972	0.870633	1.364	-1.81878
424.051	15.5602	18.4444	8.44984	-5.03444	2.04929	5.64197	-2.61921	-0.116539	0.958524	-1.21863	-4.15169	1.21438	-4.15565	16.297	11.5049	-13.3706	-10.5554	-12.1878	-9.84408	-20.3206	-24.6057	-4.38394	0.975887	-12.4394
424.051	20.2139	8.1202	7.93486	1.01108	-1.00894	-5.16737	-17.956	-6.79703	-2.85153	-4.73599	-2.02528	-2.3926	10.31	5.54833	6.74265	8.50773	1.18547	-1.78592	7.26277	4.06847	5.70525	-6.70129	-13.3729	0.986061
424.051	0.745577	-5.20892	5.33879	-2.70894	5.42156	-13.1079	-14.336	-3.37002	-1.26172	-8.06653	-3.40426	-11.2998	1.01567	-8.92052	-14.7147	14.6549	6.55045	8.5699	1.03473	28.3781	36.2789	-1.65342	-1.10149	16.491
424.051	1.51769	5.71105	8.03065	0.507751	10.8392	-9.51294	8.19916	3.89905	2.86716	-5.67423	-1.14708	-9.55462	-2.96541	-16.0816	-13.0885	-6.00777	-5.26661	2.48363	-0.513894	14.789	15.6672	4.74216	14.213	16.011
424.052	2.51869	8.55106	3.12574	12.1733	10.2774	12.3206	4.69513	12.1443	-5.33272	-0.895919	5.58888	6.80378	-5.39874	-3.08793	2.51492	-16.2641	-6.8504	-7.29858	-2.04631	-7.98908	-2.06831	10.5817	9.64216	3.30167
424.052	5.76181	2.00483	4.24284	9.34124	12.052	23.1564	2.98434	8.59302	-0.643872	-0.681203	-0.540304	11.5532	-2.37617	-4.21866	4.61465	-3.79942	-3.07538	-4.13927	-8.28553	-0.369233	6.37064	11.6516	3.78561	-10.8937
424.052	-4.27728	-7.81137	-13.3602	-10.7085	-12.0123	-2.00081	-4.59935	-11.1527	-2.2348	-6.11962	-13.707	-7.02312	-0.740395	-3.64591	5.24015	-2.02368	2.89182	-0.200029	4.00299	4.72509	6.92454	-2.91658	2.17273	3.41895
424.052	-8.9381	-14.0948	-8.82556	-7.80775	-2.10173	-3.72486	-4.46404	5.6557	-10.5699	-2.01142	-13.9633	-8.53927	-6.17479	-9.55324	-1.22526	-4.37278	0.210266	-2.42595	7.04518	5.10842	4.70918	-7.19095	-2.2289	7.57589
424.052	-12.115	-15.1835	-1.12198	-10.5906	1.91948	10.3224	4.38393	-5.46033	-11.8003	-4.2229	-12.9547	4.60354	0.369119	-1.64084	0.0701831	-5.20538	-7.20726	-5.03174	-6.41737	3.12457	0.0682621	12.2979	13.185	4.6424
424.052	-6.85041	-9.16779	-1.75255	5.41478	-2.72957	3.9649	5.8769	-5.31676	-3.37363	-2.43099	-6.07996	0.301391	-1.89047	4.52091	10.2818	-5.35919	-11.0714	5.38731	-4.01566	1.20917	-0.185376	8.97696	10.2502	-1.61645
424.052	4.77031	3.12506	-6.2539	10.1572	1.53795	3.71504	5.49114	6.38302	4.12231	4.27019	4.4115	-1.33024	-1.50227	3.03472	8.44898	0.0101501	-10.6181	-1.42556	-5.84881	-5.03297	-7.08971	-0.414142	11.4844	4.50657
424.052	-11.1244	-6.15619	-6.28478	-3.5355	-8.84818	-7.7598	15.5646	-4.27709	3.74405	-6.85182	-6.46718	-6.07959	-1.97999	1.79198	-3.51618	0.946763	13.2314	14.0343	3.55129	-4.64026	-7.47045	-17.8183	-4.66842	-11.2516
424.052	3.04358	1.96077	-1.28056	4.09227	0.792184	-8.02219	14.3105	-3.55012	-1.32741	-9.29508	2.15217	-4.13179	-6.50691	-4.96274	1.4572	7.44735	14.4779	18.8802	6.96204	-5.9918	-10.8024	-20.0206	-6.56	-9.73584
424.052	-2.70182	-6.62026	-2.03764	1.9908	1.82069	0.852124	8.21501	-1.78216	-2.38823	-12.2904	1.94224	-7.01783	2.21863	3.71837	0.117774	6.43801	0.459084	5.35182	6.30764	-17.2264	-21.9615	-11.1776	-7.52788	-5.28078
424.052	-5.95867	-5.19226	8.26826	4.91355	5.46861	3.83655	4.37588	0.132055	13.6477	0.691866	-4.31055	-4.22111	-2.02253	-1.1968	5.53432	7.02265	8.8288	-4.48753	1.14097	-12.8484	-20.4805	-5.19452	-3.36001	5.08165
424.052	9.27371	5.72704	4.62374	-0.839208	2.62147	-1.44557	3.11898	-2.2572	6.99602	4.05485	3.41765	4.26547	-2.83952	-5.34555	-5.96603	2.71069	-4.56922	-14.9786	-4.37728	-5.86741	-16.5844	-1.1058	-3.4981	1.6095
424.052	22.474	18.4729	12.7156	1.88974	-0.36035	3.50786	4.55806	10.6698	7.82529	7.31969	13.9419	5.40303	2.96872	8.41797	3.73528	7.76875	1.86309	-1.29169	0.401127	-3.14673	-11.173	1.34438	4.57297	0.132604
424.053	13.3938	16.001	16.0169	15.5505	11.7932	15.005	-2.60784	-2.20044	18.5678	14.4814	11.3402	0.617129	-1.91525	12.0113	7.6693	-0.0300048	1.81692	5.18753	6.60382	5.09249	1.61983	11.6762	4.661	-12.6219
424.053	-5.38605	8.20936	-3.37767	-4.66823	6.37663	-7.57828	-4.25238	-7.9526	3.128	2.31519	4.77398	-0.95415	9.28971	16.0159	6.09899	0.719426	5.43265	1.00585	0.241688	10.0517	-3.01033	10.3714	-8.57429	0.164928
424.053	-11.2174	-14.2712	-14.4356	-10.2635	-11.0026	-6.54142	-6.48407	-5.98907	-2.01874	5.34744	-0.142045	9.50156	17.9539	5.90309	5.7253	3.11435	7.1808	-0.696073	-0.387936	3.36007	2.27284	2.34893	-12.07	2.90389
424.053	-23.594	-26.3203	-13.6938	-7.97895	-13.2164	4.27152	-10.8053	-9.64182	-6.78718	2.9436	0.886932	12.4168	13.4028	-5.74052	-2.11924	8.08745	4.37821	2.2258	-0.928661	-3.98193	3.99384	-5.82414	-5.4799	-7.4891
424.053	-9.99794	-6.43127	-1.481	-4.21848	-8.5987	-1.05692	-2.79916	-0.605489	12.3701	10.8397	12.4893	-1.20293	15.026	-6.54217	-10.9816	9.42825	5.65595	11.4499	2.10349	4.42907	14.658	-9.33082	-10.0379	-6.14692
424.053	4.39796	7.73824	-3.50869	5.72139	5.98247	-0.974635	2.71984	4.77791	6.08558	16.5945	9.74316	3.66076	-2.35006	0.680565	-0.186839	-0.731775	-0.745524	8.22989	-1.28669	3.22839	10.5148	13.0114	9.49657	-5.44887
424.053	1.89406	8.01617	11.8488	6.97445	13.2546	-1.7222	-4.45078	12.4468	13.4395	16.664	12.5057	6.26121	-0.388972	8.75433	7.12315	-2.01604	-3.04331	-10.9169	-3.86513	-2.95243	6.17831	20.9229	10.2477	9.56616
424.053	-8.55082	-1.21239	-1.95469	5.45433	1.09927	-6.95461	-9.22285	10.2822	3.87299	1.45236	6.90086	-2.27442	-5.34126	3.25351	-4.3528	-9.01091	-6.89948	-14.48	-1.40566	4.97074	-0.949063	7.44038	15.8613	12.7652
424.053	-8.78262	3.30571	-17.6416	-15.8404	-16.0825	-6.35037	0.149899	-4.66973	-8.76807	3.66905	-8.91088	9.10438	-42.2736	-7.16005	-7.53156	-14.6369	-8.9807	-2.2376	-3.58967	-11.9357	-4.53124	-2.51076	13.1138	5.46168
424.053	-5.87513	-2.57462	7.51515	-4.45127	-5.68774	-5.9991	3.5879	2.78146	-2.61847	-9.58189	-14.0711	-11.5537	-9.92463	-10.8066	0.584531	-5.36588	2.25981	3.04435	-3.77697	-6.22706	2.11367	-13.5787	-12.0158	5.19338
424.053	-21.6948	-16.0112	-8.7567	-2.52196	1.66516	0.199912	4.80477	3.26764	-9.90305	-27.9965	-26.2969	-21.3749	9.21336	-11.3985	-6.61648	-0.221207	6.12587	-3.03832	3.04447	12.0024	9.84299	-9.89822	-11.1798	6.5196
424.053	-12.5748	-16.9911	-2.68886	-10.0252	-0.650476	2.23428	6.5203	4.14239	-21.0029	-18.8892	-28.2998	-0.890729	-5.70417	-10.1722	-6.16298	-15.3891	-10.2854	-2.77189	1.97503	-6.16659	9.58727	3.57476	2.74084	4.46981
424.054	21.1917	-2.69762	9.00985	11.3279	3.51006	8.81239	-3.21895	1.4595	-20.9848	-8.62748	-9.17999	0.776561	-19.6705	-8.89028	-3.01116	-12.5017	-2.3874	1.65317	3.10567	0.246462	15.9938	10.8909	-10.3768	2.86888
424.054	20.4744	9.54487	1.28676	5.54281	0.295885	1.78025	-7.18323	-8.91488	-13.8599	-7.57194	6.15869	-1.39863	2.13138	-5.15592	-2.72264	-7.50499	-8.69539	-5.26574	-5.20804	1.7924	9.58798	10.3414	0.135638	-0.070182
424.054	21.9185	24.6018	15.9233	4.13948	12.9066	1.61225	-10.2295	-1.19291	9.11455	8.91876	14.4733	5.43276	10.6649	-3.6295	-8.04213	5.23703	-5.19206	-3.4922	-5.78639	-5.56033	-0.825466	1.13355	9.96697	-6.9271
424.054	23.1774	27.7746	5.26233	22.0904	1.21955	16.073	-2.49284	8.31864	11.4827	12.6641	7.37863	19.2905	4.23925	-2.3359	-4.40909	13.3934	3.99345	2.27746	1.71182	-0.171365	-4.59219	-5.11525	-2.92149	-9.48347
424.054	9.19027	2.60343	-1.50786	6.62788	-0.580807	8.36107	-0.242113	5.72611	-2.32863	-3.75813	4.43018	12.0407	-0.484056	0.261592	-5.58117	15.169	-2.17929	-5.35554	4.49106	3.76945	0.885487	-19.0117	-0.461267	-4.82932
424.054	-1.03886	-3.95885	0.25054	-12.1266	-5.90979	0.177853	-5.11125	-14.916	-3.95894	3.16178	13.5199	11.6487	6.56608	1.57927	7.48783	2.31458	1.6321	8.21248	1.47312	2.54405	-4.52144	-10.0228	-10.0617	-5.47913
424.054	-5.56346	-3.90821	-8.24379	-13.9056	-13.4701	-3.41224	-1.1038	-8.34155	-10.6819	2.21334	2.48573	2.02342	-3.84807	1.41491	0.195447	-15.5751	-3.53122	0.686521	5.673	8.23226	-4.36053	7.5693	-3.33648	-6.64549
424.054	8.68058	2.80185	5.27302	3.04067	4.87442	-9.92719	-4.10367	-3.38402	4.05776	4.373	0.464272	-3.65142	-7.24357	-2.47534	-7.24282	-2.35777	-5.96216	0.880325	0.996318	7.31654	-1.76777	8.07802	-6.86435	-0.18774
424.054	17.1241	13.0758	6.1949	-0.603481	-2.36737	-16.2648	-6.07228	4.71988	1.70854	-0.361066	2.13175	-4.59234	-1.01501	-5.85068	0.479491	9.3895	4.40923	0.673145	9.42812	4.26806	-2.23267	-1.20856	-1.62216	16.1849
424.054	12.3254	9.18053	8.32039	5.87489	1.01819	-6.48644	3.324	9.24231	-5.24749	-0.712267	-3.88456	-19.6032	8.16807	-3.79738	-0.406776	0.373641	4.4994	-1.94748	6.5875	11.0595	-2.20745	-18.5781	4.20992	-0.217486
424.054	-7.49553	7.20492	4.35159	10.012	3.64554	7.57379	1.99953	10.1529	5.63966	-2.15409	-5.54773	-20.138	2.87462	10.264	4.6246	0.534896	1.19857	6.09561	-13.8224	-5.33696	-10.2574	-16.7526	-15.5686	-23.2123
424.054	-19.7486	-12.2177	-11.2659	3.23229	0.000931724	-3.23828	9.01707	-1.43853	13.1948	-6.57131	-6.94163	-17.0838	0.659073	12.0633	3.99195	1.04253	11.4087	-2.09613	-31.1657	-26.8459	-10.4722	6.54737	16.5931	18.3653
424.054	-14.0404	-21.9449	-5.13677	-14.5853	-8.42272	-10.0066	15.5951	-13.3652	0.442318	-0.546999	6.77835	-6.73842	12.834	4.21774	1.31573	3.66487	10.6568	6.18705	-0.230066	0.193017	-4.45867	1.86863	21.3596	21.9965
424.055	0.812672	-10.9111	-11.6645	-11.8286	-5.24354	-8.15222	-7.2275	-3.28515	0.288997	-9.24195	2.77129	-4.25663	2.2693	-0.307989	9.72658	3.72339	-6.91709	9.34519	19.1805	13.155	8.99543	8.34323	14.6762	2.02002
424.055	1.1739	-6.08902	-6.92229	2.89447	-0.994199	1.22992	3.29208	1.25441	9.75863	-1.18129	-1.47368	6.19529	4.67456	8.65991	9.06533	-3.35551	-1.26159	-3.39324	-5.5557	6.8539	4.26556	10.662	5.3689	-0.332141
424.055	-6.38623	-11.3317	4.51234	-7.63657	5.90572	5.18618	1.75118	-6.10675	0.516825	2.18239	-4.44438	-2.42386	11.4264	10.9859	-0.175635	15.3956	8.77321	-0.254444	5.19747	-0.723598	9.71334	-8.04491	-17.782	-25.189
424.055	-0.730395	3.39525	6.11162	-2.94124	14.7784	13.1973	6.50388	6.74147	0.451226	10.744	-8.98948	7.3409	21.5149	12.594	-4.00804	8.9619	-9.97787	-0.823392	12.0535	8.46575	8.51388	-6.66182	-14.9727	-21.4601
424.055	-5.54415	7.57871	2.36823	-0.718735	12.0065	11.3576	0.19699	4.12803	1.01514	1.88165	-6.31406	0.530358	-0.858146	-4.7468	-10.7564	-13.8791	-22.5752	-2.83065	-2.08818	8.28305	-12.9368	6.70077	-7.57318	8.94665
424.055	0.205466	7.08467	6.70156	4.71537	10.8193	2.44733	0.927813	5.79358	11.056	7.18188	1.18313	-0.218681	-14.31	-1.47608	0.250644	-7.9816	-19.0485	-1.02265	-2.8411	-3.27566	-2.41285	5.51565	-2.71027	-6.23101
424.055	4.19941	5.94315	9.07163	13.3345	15.6616	-6.96679	-9.97775	9.6744	-1.97739	4.39708	4.25058	-2.16206	-11.258	7.86977	0.48321	0.623969	1.35461	-1.10883	-3.41942	4.04002	5.1235	1.47567	6.6662	-10.8087
424.055	4.78366	2.92992	11.8489	5.15701	2.53175	-4.84783	4.25201	7.65902	-7.26289	-0.231355	5.69119	-9.53838	-0.181604	1.80527	0.904461	4.12911	12.4825	-0.675364	-9.40135	-5.98088	-1.60545	5.7049	-2.15521	-6.87314
424.055	-6.47824	1.38804	-8.88757	-7.1501	-2.12021	18.2705	8.1278	-12.5665	-1.54455	-2.83612	-10.0488	-7.56799	-5.89626	5.66136	11.9197	0.753573	5.46435	-0.898575	-0.00357128	-7.05641	3.15564	-4.50337	-0.421635	15.487
424.055	-18.5995	-17.0156	-25.596	-12.7228	-14.9683	3.95234	0.763217	-16.603	-1.65225	-3.48653	-3.51716	16.64	-12.2768	-4.25993	-1.56976	-9.0659	10.0419	-0.769589	0.86302	7.77301	17.1596	-1.70409	5.89535	4.67129
424.055	-18.6973	-12.8397	-9.91835	-10.617	-23.691	-9.36025	-2.0847	-11.6693	2.64362	2.23274	7.20948	16.7298	-5.63174	-18.8735	-6.74259	5.82041	18.4126	6.39059	-2.73327	-1.22899	12.4976	10.5914	7.54853	4.95417
424.055	-15.1116	-8.35717	-7.57774	4.02732	-7.97488	-12.5533	-4.31741	-6.02068	0.714804	3.58641	6.37325	-2.38522	6.60788	1.55045	21.3538	3.85788	11.9413	4.84577	1.06428	-9.97897	-5.44552	2.97502	9.90017	18.5243
424.056	5.75909	11.1437	10.3551	16.5832	6.88843	-6.96295	-4.71945	13.5174	1.43127	-11.2869	2.66514	3.2645	1.78924	14.3132	18.6974	-3.67698	-1.44147	-13.388	8.71265	-11.8535	-17.5581	-0.664537	6.97569	-8.16138
424.056	10.7541	9.12114	14.7532	10.1287	8.65306	-13.9618	-6.34583	-2.04718	-2.38586	-13.1682	7.50058	10.1609	-6.08134	-0.0454383	1.31155	9.81541	12.8723	-1.68032	14.5182	-2.14089	-16.4339	-4.37226	11.6422	9.23768
424.056	6.8301	-1.92361	-0.176811	-6.54622	4.36293	-8.42025	1.07129	-23.6989	-4.55485	1.95615	6.66754	12.2488	0.663139	-21.9317	-9.9689	11.0107	11.4427	8.9763	7.0976	10.6889	-7.22979	5.9435	0.369069	15.3671
424.056	0.410068	-5.2586	-1.33499	-14.3634	-3.7293	13.7141	13.2999	1.17792	-3.12618	3.86555	-2.47702	10.2265	11.2808	-7.74246	-5.6606	16.4446	10.9975	3.35827	-7.50954	-0.600729	2.54255	10.8921	-9.58898	18.003
424.056	2.90986	-2.34151	0.037419	3.80678	-4.23214	24.8765	7.61415	8.11025	-1.4647	-2.00958	-6.6292	10.3293	-2.75964	-2.40477	-1.02973	3.06791	-1.11374	-4.59954	-6.62159	-13.3107	4.79542	12.6421	8.18927	7.78621
424.056	13.108	16.2196	7.78993	20.0116	0.609729	7.10038	6.92961	8.46919	11.9185	15.0543	12.1445	8.97065	-3.52272	-1.55672	-4.57695	-3.63852	3.78426	7.06034	7.44486	2.7687	-9.6666	9.81351	-0.919366	6.1634
424.056	7.04203	6.60117	5.50619	10.9409	5.37408	5.21438	-1.24969	8.99114	3.63324	10.8161	18.8317	-1.21101	6.48898	4.25636	4.02409	-2.96148	-1.16556	5.16592	4.55746	6.53221	-5.17979	-7.07429	0.469609	-10.2169
424.056	-3.18104	6.88556	4.01148	0.317321	4.31377	5.55162	-3.98464	9.79448	4.64844	9.30629	4.65887	-1.02111	2.57566	-0.763218	-3.70799	0.984821	3.51616	-4.08992	2.98332	-14.2182	-7.32928	-10.8104	-8.81744	-5.16596
424.056	-15.9849	-10.3783	-8.98624	-11.0746	-18.0349	-2.33924	4.18486	17.4825	-3.82647	-0.440267	-2.11873	-0.56966	0.238547	6.36151	6.19108	4.00839	3.35601	-0.808433	6.57306	-2.66327	4.8424	-5.73756	-17.2155	-11.8997
424.056	-5.13696	-8.12343	-9.4948	-11.1663	-9.67479	2.68566	0.378142	11.6193	-4.84923	9.01771	-3.61478	14.5248	-0.43321	2.41574	1.8133	-39.1581	-46.738	-2.43938	2.51379	1.93852	13.0737	-4.73018	-3.81947	-15.8892
424.056	-7.40457	-3.12394	-10.6352	-18.4336	-20.7515	-20.7462	-9.57187	-15.8883	-14.6834	-10.6207	-13.0582	3.62507	-8.33872	-20.2875	-25.1882	-55.1147	-91.0025	-52.5035	-14.3157	-6.07335	11.6397	10.9822	4.61387	-4.76651
424.056	20.4146	6.65633	-0.198514	8.31064	8.72945	-4.82616	-16.0319	-2.54858	0.683012	-3.14583	-1.82141	-9.48259	-2.67016	7.52814	-2.94917	-18.8691	-51.1445	-33.2222	-23.3976	-5.36933	8.96847	4.30649	-2.63224	-12.5246
424.056	22.0125	2.93209	10.1677	11.4757	15.9809	6.60428	-5.30453	11.2092	18.7415	11.2909	8.48812	-20.4298	10.063	18.6017	11.7915	12.8391	25.4904	24.7345	-0.0650326	-5.41761	-6.51983	-19.5181	-9.63577	-10.7627
424.057	10.4027	3.84099	6.74443	13.8078	-0.690861	1.27619	-5.15157	0.422185	0.346238	-11.8022	-6.97613	-24.8697	-1.95186	-10.4704	-4.88625	17.5205	21.8891	17.6249	0.441783	7.2622	-1.99358	-21.5019	-7.39092	0.603049
424.057	-6.18466	-1.78057	-6.82155	0.799806	-2.42966	-2.2092	3.01111	-5.53205	-19.5742	-18.2428	-19.3922	-6.09163	2.98582	-4.76638	-10.8507	15.6847	30.1812	19.4945	5.28837	7.6611	5.14499	-18.6956	-4.24673	6.02801
424.057	-15.519	-7.41554	-11.6246	-26.0936	-3.38423	-5.17785	6.6045	-7.38075	-17.6281	-14.6288	-18.4833	-8.67004	-0.474347	-0.379867	1.2317	7.96758	17.2019	7.06764	1.67061	-5.76685	-21.6044	-6.97372	-3.85149	-0.585828
424.057	-6.18698	-5.16071	-12.0473	-10.7398	-8.77759	-2.61583	-3.65284	-0.974034	-5.98024	-7.19874	-4.61361	4.17537	1.43624	14.7457	2.66837	-2.41818	2.78195	-4.1868	-15.4231	-7.94737	-21.9545	6.33223	-1.97683	-17.7419
424.057	-9.63018	-9.67817	-6.01132	-6.76747	3.96354	-11.1041	4.111	-5.3146	9.3485	-1.51869	-2.1291	-2.74057	1.39818	16.4603	5.11531	-6.53345	1.02461	-3.77153	-13.5042	-1.60728	-4.7819	-2.11271	0.556928	-17.3182
424.057	1.52772	0.584561	1.03085	-4.47474	18.1326	-3.68298	1.17125	-5.86834	11.016	2.57547	6.71809	5.10754	2.76717	-0.938679	-9.56387	15.5891	12.9742	14.0598	4.20683	17.8103	8.77338	-1.58409	-11.4363	2.82439
424.057	11.122	-3.34899	9.3664	6.4681	6.5514	-5.92699	-1.74097	0.00206349	0.407318	-2.55083	4.84593	3.36437	6.02839	-10.2097	-9.66168	12.3251	12.5162	9.63381	10.3234	7.166	3.5151	-2.54795	-0.625834	11.0205
424.057	1.15855	-5.02686	-3.06009	-5.56898	-4.35086	4.60845	1.53998	-4.56098	-10.3716	-5.80589	-3.67544	-9.93153	-2.90659	-7.67232	-4.0664	-4.9665	4.20972	2.71723	5.96245	6.0161	10.1064	1.42722	9.59107	4.78885
424.057	-9.65297	2.61807	-5.66976	1.28441	-9.49568	8.73698	-10.0029	-8.63033	-2.07871	0.57633	-4.18631	-8.38004	-27.8195	2.84042	13.2936	5.38384	-3.26858	2.87154	-1.31007	10.3545	4.35676	15.3012	20.534	7.06502
424.057	5.14307	8.64179	7.42265	13.7267	-5.18876	6.39169	-4.04182	-9.56339	0.29145	-1.39256	-3.85715	-1.70475	-32.2002	-7.51685	-4.60211	-3.18948	5.90598	0.798978	-3.15789	1.06429	7.92007	7.40708	17.6068	6.51778
424.057	-5.00899	-0.529474	4.35566	-1.11889	-7.38131	-2.82343	4.04815	-6.90824	10.2681	-1.10714	2.33522	-0.587385	-15.3075	-29.3568	-17.3697	-4.03092	9.07346	5.00447	9.98061	7.26854	16.4593	2.93501	5.68159	17.7146
424.057	8.19811	1.67033	13.331	3.09544	1.37564	4.48047	-4.58593	-1.24101	7.48683	6.65861	7.0115	-1.16954	-0.607849	-11.114	-3.95249	8.51935	8.39379	7.72996	14.8727	12.1633	16.5009	-1.3996	-6.08188	13.9363
424.058	14.7303	8.74544	10.2704	13.969	11.8215	4.71223	-1.61621	9.31785	0.257601	4.22683	-7.40656	-6.76926	16.2658	7.6093	13.1463	10.7061	-1.2008	-12.727	3.46033	2.7375	5.13476	4.99578	-7.22491	5.44716
424.058	14.3307	18.1391	12.105	1.53369	0.466119	-3.16081	1.01375	0.929687	0.934953	0.321241	-7.39065	-6.99818	8.55808	11.7894	26.1496	-2.86422	1.23527	-0.722216	1.61428	-3.76795	-8.36283	13.6486	7.41813	-13.8757
424.058	18.0556	27.39	23.9694	15.7804	1.81853	-5.50439	-1.24956	6.26342	6.04021	19.5208	24.3688	6.97051	7.42179	14.6078	8.78028	-7.62317	6.31261	13.9626	-2.55511	-5.3171	-13.2526	0.561435	8.75799	-1.76828
424.058	0.67524	19.472	5.18479	4.47113	5.44314	4.68419	7.62328	9.64365	-1.89631	21.5533	12.5911	9.81178	8.46214	5.54962	6.7496	13.2635	-10.4292	-6.27339	-0.112913	-5.81566	-12.8726	-4.8963	0.0254941	-0.235806
424.058	-13.6891	-11.3368	-10.0171	-16.93	-0.561092	-0.00138215	7.88346	8.19825	1.57771	11.6818	4.69767	6.34722	9.26369	-7.1862	-12.2983	2.70356	-3.25424	-3.50378	10.2373	2.50413	4.80722	-7.50187	-11.158	-3.13318
424.058	-20.7082	-26.1188	-8.96032	-5.92589	-1.06791	-10.0641	1.1532	5.06933	4.85625	0.0719587	5.6893	4.47261	13.2731	-4.20175	-12.8186	-14.5524	-4.89249	-6.87543	3.54043	-2.88035	11.363	5.31223	1.26076	16.609
424.058	-16.9019	-18.1561	-17.2064	0.339603	-4.66072	-5.39909	-4.63591	0.682427	-7.40045	-1.98556	-6.35109	-5.91206	5.65893	-2.15972	-0.255286	-6.02436	-10.5199	-20.2615	-17.5128	-10.3606	-2.13353	22.4137	10.1413	-0.085375
424.058	-9.75762	-15.4235	-14.228	5.04317	9.0175	-3.60297	1.02334	3.95856	0.186371	2.08112	-2.87033	0.451805	2.22631	5.77163	5.21303	-10.0188	1.55133	-0.671212	-5.27545	-4.13342	-13.9503	6.33017	7.46118	-6.55101
424.058	-10.8892	-16.7959	-12.2923	3.28637	0.632359	-4.89505	2.82715	-6.80641	-1.98405	-14.3504	-11.5991	-1.48648	9.66719	-1.84113	-6.92494	7.85002	19.5868	13.4746	1.4744	4.25376	1.87827	-16.1244	-8.36279	9.69072
424.058	-20.8846	-17.9931	-5.20619	1.95864	-4.42864	6.942	2.48345	-6.41636	-7.04619	-15.3602	-8.32398	-1.79182	4.30283	-11.1539	-3.48701	18.6559	12.8627	5.41214	-0.503376	-8.93203	9.27075	-11.6243	-16.8126	-6.46402
424.058	8.33924	9.58621	11.4926	6.20733	9.56637	16.7813	1.92666	-0.205781	5.9914	1.75824	8.92671	6.05067	3.60599	8.07818	10.1413	11.0822	1.24866	1.25881	-3.75278	-8.63143	-8.07779	-10.9107	-22.6321	-7.36387
424.058	17.7277	0.411369	8.32768	8.01639	20.2806	3.82629	2.09635	8.13017	15.3463	5.28947	10.8883	5.00234	3.98661	12.6454	6.65975	3.07668	-2.06623	-1.85704	-2.62608	5.35595	-2.00921	2.35714	-0.111699	2.39548
424.058	-0.014802	-2.24065	2.53159	-9.28951	5.12396	-2.92527	6.24136	-1.45656	5.52714	-1.65428	7.31102	11.737	-5.99948	1.6062	-0.792886	7.6467	5.22913	-4.40322	0.318579	-1.36706	5.10171	7.6336	12.2518	12.2735
424.059	0.138889	17.1138	2.75745	-10.2083	-2.51232	6.27745	6.96707	-0.754763	-3.94337	-3.83264	-5.95443	11.1228	3.1901	4.09359	7.74138	7.59708	-7.93299	-4.75498	-9.36866	-3.57447	1.35377	7.79786	11.27	10.3246
424.059	5.88182	14.7325	7.41603	7.20786	10.1382	14.9626	7.99669	8.40646	-3.21095	5.06051	10.0975	2.935	4.21735	16.0439	3.79776	3.36632	0.610684	2.05142	-1.93475	-3.7321	2.7962	-6.97487	3.31439	-0.0853235
424.059	16.4526	19.9215	1.61435	9.25052	6.48136	4.29706	-1.07289	3.15696	1.36349	11.0078	10.853	12.5144	0.64317	10.4265	6.44193	5.10833	19.8245	-1.19517	-12.3645	-13.7422	-13.4878	-9.29512	0.453233	-11.0073
424.059	2.75226	-4.69676	-14.2907	-32.5648	-27.1022	-0.106986	4.21589	-18.0668	-6.30968	-12.7799	-16.9927	2.36245	7.26702	13.1593	7.4116	-30.6669	-27.6825	-6.64357	-8.35831	-5.61663	-18.5002	4.45834	3.70401	-8.83894
424.059	12.5412	5.79242	-4.28819	-2.32073	10.7407	16.028	12.9798	-5.26872	4.29357	-7.52297	-7.3132	-6.76944	-3.20149	-7.34903	-28.2443	-62.814	-74.4845	-16.948	9.1885	11.8946	12.9699	18.9079	-0.257189	-0.642943
424.059	31.4377	26.4052	28.7459	17.0657	18.4313	12.3284	5.83088	18.6568	13.1798	13.2335	15.8511	-0.591024	-16.0455	-3.90175	-9.73364	-33.3588	-60.3469	-38.6707	-14.495	-0.809802	6.73261	15.022	9.69682	-20.2275
424.059	11.6373	11.8202	11.9866	2.73166	-11.9611	-8.14702	-5.15375	9.00325	-5.40709	2.13689	8.52905	-4.18427	7.08975	1.9825	12.8607	9.77742	3.56877	-1.04927	-10.6508	-2.63181	-9.51622	10.0679	-2.33872	-43.3327
424.059	0.440125	4.93223	-4.44741	1.84824	-9.06028	0.235941	-4.4254	-5.80787	-5.2158	-0.308707	-2.19368	6.9259	-11.2414	-22.1944	-4.632	22.0802	36.7195	16.5075	15.3402	12.3257	-1.07105	-11.0076	-12.8287	4.1998
424.059	-6.29224	-10.2601	-4.43525	-2.25161	-17.4854	4.93916	-6.63963	-6.52922	0.0620743	-6.80546	-5.31807	8.63809	-42.144	-13.9273	-3.74267	16.4351	37.7002	17.239	23.1328	-2.08735	-9.53238	-23.1783	-3.8834	4.23746
424.059	-9.89871	-9.78509	-6.02183	0.00162779	-9.25549	-5.32355	0.320919	-2.57744	-0.743193	-7.34641	-5.90236	1.22141	-22.9892	-1.11491	13.2862	29.0176	39.9522	23.1861	11.1278	5.8928	8.17718	-4.25351	0.766362	3.92362
424.059	-5.10008	-9.42638	-6.05416	0.134734	-1.84062	-17.2322	-14.5815	-1.76034	-6.54964	-5.22835	-1.57551	-7.8113	-16.1211	-1.6911	13.4838	8.56539	16.8463	16.9463	15.3343	19.201	13.9372	6.8092	14.2561	19.3855
424.059	-20.6139	-20.025	-18.3243	-13.774	-16.387	-24.5418	-27.8443	-12.4502	-12.3792	-13.2414	-10.4531	-11.1349	3.9176	-1.52191	-8.95024	-9.62412	-8.32433	11.0809	16.3927	18.9273	11.1446	-6.10853	-0.350092	5.48499
424.06	-13.7114	-3.42429	2.77521	7.59617	-10.5926	-0.579064	-10.3193	-0.169101	-4.46784	1.47221	-12.7697	-9.62003	16.2426	-2.08994	-12.9491	-31.4868	-32.1038	-13.3159	-3.42488	4.52931	5.9509	-3.07444	-9.42694	-9.31314
424.06	-14.6597	0.84793	-0.0960233	-2.68242	-1.1545	-4.97191	-0.670255	4.33213	-5.16208	-4.25512	-8.48004	-6.50495	22.6063	13.5564	-3.64055	-10.2807	-26.5442	-9.62035	0.546561	-9.35717	-1.1338	3.00457	-11.9548	2.78876
424.06	-14.8971	-2.53214	-13.0162	2.26852	6.05933	-10.9149	2.08595	2.91168	-0.588692	-0.777316	-6.96831	-12.9647	21.2028	-3.1482	-4.01219	28.0909	17.7442	9.89357	4.205	-8.83208	-5.11815	-11.3389	-4.60515	7.49105
424.06	-2.52901	-13.1283	-2.83035	1.68407	7.62533	0.523277	3.29376	1.53415	3.40073	3.58033	-0.61549	-11.3213	-12.3173	-0.83014	4.28928	10.904	9.43535	-5.4394	-7.40093	-5.85135	3.04944	10.9483	1.78332	3.82724
424.06	2.13226	8.83594	-1.55192	-5.54894	2.11808	-11.48	-1.62358	0.74902	7.44912	5.52429	2.75082	-8.8999	-5.35812	-0.269109	-2.49948	-3.1326	1.35536	-7.94187	-10.218	-12.9032	-8.48346	12.7514	8.88112	13.924
424.06	-0.814347	2.39705	0.521092	1.53522	-8.10679	-13.386	-7.29086	-2.2207	-10.5907	2.32665	2.75824	2.1452	9.45928	-10.8878	-2.61773	0.781978	6.68101	13.561	3.01624	8.17371	6.39265	-6.44931	-0.608092	4.46808
424.06	-4.80798	-2.47632	0.497791	-13.598	-7.4532	-5.40669	-4.85822	-7.02894	-5.97839	-9.9623	5.90405	-4.57317	-1.5952	-13.5068	-6.04353	20.4685	20.2399	13.9562	11.1449	13.5783	20.6894	-10.2542	-14.5129	-16.056
424.06	1.61497	-6.38398	-6.19381	-18.7501	-6.1455	1.05682	1.67898	-1.3419	-1.7152	-8.93288	-0.535415	6.42253	1.28551	-5.07766	-3.03064	12.6012	16.0998	4.78856	1.99209	-8.28358	-3.44274	-2.91231	-4.21345	-3.33086
424.06	-9.21287	-11.9404	-8.69998	-2.295	-0.00913094	3.52086	-6.75377	-9.17325	11.2396	3.25495	6.60764	1.34505	18.9305	-1.29525	-0.367539	4.14499	-4.38146	10.1215	0.317087	-6.24047	6.95796	3.65243	0.0143267	20.0812
424.06	-9.59053	-5.1248	-6.97726	10.6401	11.4393	-2.19023	-12.3785	1.52167	-6.00943	6.25918	11.0099	-1.32171	11.193	4.98987	5.30113	5.82717	5.20801	2.43414	-6.04979	-4.9157	-11.7267	-15.1933	5.12934	12.1544
424.06	-11.5696	-18.8044	-3.10348	-7.0112	1.88061	-11.2672	2.8246	2.64314	-6.4513	0.157728	-0.197635	2.17977	-3.55547	9.48756	7.51254	-11.1945	-7.65698	0.743095	-6.47107	-3.29579	-23.7658	1.07971	11.511	5.32126
424.06	-3.22732	-18.601	2.29931	1.60037	1.07607	-2.74954	17.471	3.60171	11.6509	0.51758	-10.1927	7.42427	-6.41783	3.73431	15.2169	-5.55353	-1.08765	7.54019	1.70102	-2.35392	-3.94504	-3.79574	-2.30814	-3.17829
424.06	7.14691	3.36037	4.60003	11.1318	-8.70509	8.36869	11.4577	3.41536	0.950676	12.3437	-0.311885	14.6834	-2.4579	-2.08395	-1.18302	-1.95178	8.56167	-3.46184	-14.3039	-3.40189	-7.63725	-12.0922	-7.62738	-6.20148
424.061	13.4172	14.5969	13.0136	9.66388	1.4369	14.4408	18.2726	-1.2673	5.89327	19.5175	11.3082	9.75627	-6.02451	10.9288	0.120789	-7.8597	-14.6975	-40.5996	-20.9603	0.939215	-3.73975	2.9303	2.37215	0.289699
424.061	14.4007	10.9818	19.0747	7.9192	7.9524	16.3627	11.5014	-0.0936009	2.10033	10.906	-4.33436	0.435492	-2.44509	7.58719	3.58486	-10.2167	-13.6689	-34.5038	-9.42424	-6.23136	-5.22591	0.698623	12.9887	-12.2089
424.061	11.8631	-8.09559	10.881	3.48616	2.80696	0.319875	-7.88061	9.82287	-0.971236	2.23066	0.0879769	-12.1521	-7.63092	-3.81388	-0.326566	-20.0875	-13.1716	-17.8474	-12.1473	-6.50233	-5.80543	16.8229	10.0727	-6.68075
424.061	13.5931	7.62772	-3.57304	-0.559804	1.92977	-6.1838	-8.05106	-0.494533	-1.91471	1.15982	6.29691	-9.84492	1.11361	3.26935	-2.9604	-17.1715	-6.86223	-6.99009	-17.9264	-1.40228	-14.4307	-0.387806	2.91732	-3.11191
424.061	13.8445	6.94423	4.92822	-3.58201	13.0612	13.7962	4.84584	-1.31245	0.120121	-5.91239	-6.66649	5.97419	6.82196	2.19548	-9.285	-4.63307	6.92433	3.77726	-2.78914	1.23127	-1.7767	1.19967	-6.78309	-6.68543
424.061	12.7193	11.7306	10.8031	12.0526	7.71812	14.3166	9.09253	3.53549	5.51318	-3.46905	-2.06441	28.4994	7.06506	3.47102	-1.89076	11.7263	8.48188	9.49851	0.686881	-4.90297	3.75561	-6.19924	-5.22912	-13.1642
424.061	5.09672	8.6898	0.818244	10.9522	2.53471	18.3342	8.98293	7.23717	7.11701	3.95382	3.58236	10.6477	2.22986	0.904768	-2.13339	8.38136	-0.751786	5.02352	0.544344	-8.73687	-10.888	-17.8834	-10.4222	1.91753
424.061	-4.75707	-7.07869	-1.25461	1.1628	10.3141	16.0864	15.6197	1.97826	8.87644	1.29553	0.886652	6.04321	-5.30046	-4.11984	-6.43304	-2.55693	4.16092	12.7172	19.4149	5.5266	0.696346	-1.79008	2.68069	11.7651
424.061	-4.52088	1.71804	2.71809	-2.61433	6.53582	2.47013	-6.69219	7.01193	2.75762	0.332364	7.01968	-5.93986	1.81588	-5.38093	-7.5801	14.3132	11.2947	15.0441	26.3437	13.622	14.6517	1.24563	0.319204	10.1875
424.061	-1.9806	1.64571	0.12311	-15.2862	-3.70765	-3.98651	-12.5146	-0.685917	-0.167769	-2.05054	-2.80908	-18.8309	-2.8085	2.16733	-2.90006	9.86001	8.20489	2.4986	16.7233	7.61917	10.502	1.33457	-5.65223	0.492836
424.061	-6.3706	5.46871	-9.41605	-6.39406	-6.64329	9.79417	6.58846	-9.18973	9.92814	-9.97062	-1.06995	-5.65015	-4.19972	0.0564581	8.4364	5.80218	-1.14265	4.08139	7.67529	10.4965	9.6639	7.94033	4.83589	2.3533
424.061	10.5886	9.01361	-1.77351	0.475668	2.68743	0.807546	6.75201	-3.36184	-1.45576	-10.0107	5.74388	-9.40694	1.72767	-3.70949	4.53575	5.12327	-4.65319	-5.01826	2.42002	2.37047	11.0261	9.72154	2.85637	3.64423
424.062	-4.94138	-6.26379	-3.42379	9.21254	0.128655	0.0765568	5.00453	-1.28776	-7.40178	-6.12861	-0.435105	-0.222231	-6.61138	0.00681991	11.7704	-5.50322	-3.43153	-8.6569	-6.69817	-6.76866	5.01893	12.4587	-0.952987	-5.76662
424.062	-8.43385	2.57945	-5.27481	3.8095	4.02418	-7.57599	4.29431	-12.8333	-10.7697	-8.59601	-10.9104	-1.8967	-3.72059	0.524092	5.32612	-2.01821	0.646944	3.67	3.61217	3.57395	7.843	17.1547	8.26393	-0.0590896
424.062	15.2213	21.7551	3.43436	-2.44372	-6.62025	-12.5844	-3.61719	0.215701	0.0131546	2.46993	-1.8093	0.62207	10.2794	-8.62317	-4.61734	5.10617	1.39224	9.2909	5.79724	18.3639	15.7831	9.00003	-0.0606434	-2.84892
424.062	12.4985	9.42551	-1.13637	-3.73768	-11.2038	-24.6264	-16.0525	-10.8031	-5.18688	-0.300577	-5.44658	-5.53965	2.68346	-10.4274	-10.5283	-6.96696	-8.62288	8.41199	1.88668	11.5985	9.6238	0.280244	-1.63841	1.30273
424.062	4.49139	8.96354	11.4894	11.8298	18.9539	-13.4507	-4.19551	1.90897	-0.239467	5.26495	-3.69016	-8.85943	-3.09528	4.08422	-1.43738	-14.3698	-9.28169	6.33705	0.727286	5.64786	-6.68408	5.41488	9.2402	0.720422
424.062	1.77296	15.1188	4.80367	7.70902	12.4193	17.9319	7.96423	17.0595	6.161	5.3586	7.19982	-3.19031	-14.0191	11.8788	10.8222	-8.65847	0.100413	2.46882	-4.22428	-1.00803	4.844	13.981	5.78052	-6.30643
424.062	-0.0906654	11.2867	-7.33675	2.60574	12.2041	-13.3687	-11.7925	10.6962	10.7574	-1.5776	15.4548	-2.89465	-9.43653	13.3112	9.27896	9.26008	-4.94125	-0.108897	0.584863	5.4199	14.3145	4.25173	3.97086	3.78928
424.062	-7.04152	0.284518	-1.86651	1.57811	-4.62574	-14.7407	-5.9313	-0.63746	0.102235	5.45245	8.56349	7.1962	1.36304	-8.74601	-7.54258	19.25	5.39336	8.99295	2.22246	0.999413	11.5522	-8.03141	-10.9396	8.48651
424.062	-6.91944	-17.5433	-5.56263	-12.0865	-22.7019	-7.92216	-19.3491	-9.3957	-12.0811	-10.4622	1.05209	1.84394	3.48492	-11.5824	-6.44159	5.90196	5.63191	7.53442	5.42392	-5.08003	2.2875	-6.92646	-10.5029	8.52762
424.062	0.715166	-0.924265	7.12967	-10.1917	-4.95322	12.093	-16.3358	2.96116	1.16136	-3.05068	1.32101	11.0475	-4.45782	2.56244	-5.93616	-4.39441	-1.59505	1.86003	-7.4974	-7.14384	-17.2898	6.32689	4.36518	2.81648
424.062	-3.39548	0.106771	-2.17644	-11.1192	-9.61533	2.76415	1.09623	2.2323	-7.2017	-3.46506	-10.6447	5.09215	0.357881	1.11084	3.68505	-4.61234	-4.61901	-6.66802	-12.8808	-15.798	-14.6669	-0.656113	-0.73001	3.67382
424.062	-17.0052	-3.65584	-3.95336	-1.71149	-4.55039	-2.57543	-8.28532	3.54136	-9.75047	-0.174352	-12.3992	0.808611	2.63053	7.91725	6.69411	-6.07155	-6.63391	-12.8868	-7.24066	-11.0431	-6.92105	-0.310382	7.53427	-3.93431
424.062	-5.76249	-7.56237	8.5318	1.52741	-9.82601	1.51004	6.51201	-2.29986	-3.73221	0.0881477	-17.6518	-6.81939	11.5167	5.20913	-1.51975	-4.06958	-1.953	-7.99346	-15.1657	-6.41371	4.34508	5.38794	19.4157	2.41243
424.063	-1.87366	0.0100826	12.8742	14.7003	-2.54293	6.78087	9.57444	-5.80776	1.21764	1.37951	-1.49117	4.89789	9.68378	2.81739	-6.42774	0.756387	-1.30755	-11.2083	-12.8221	-22.8686	-16.3098	-1.54701	14.1194	14.8262
424.063	-12.147	-14.1256	-14.622	-5.64253	-8.25454	2.33485	12.1026	-3.81969	-3.30493	-7.68753	-3.1093	11.2887	4.35706	-2.56801	-6.89216	3.51421	6.5441	10.9387	11.1309	-9.79307	-16.7724	-8.46393	9.76084	-1.82721
424.063	-14.4108	-26.753	-16.1249	-14.4873	-4.48163	10.9584	13.8546	9.89022	2.58311	10.8674	8.73332	7.19712	3.71873	5.69121	9.22196	8.21688	-1.08624	6.53499	9.03267	12.074	-2.88133	-9.42584	-7.24279	-27.5733
424.063	-18.0074	-25.1014	-11.6348	-10.2587	5.41259	0.97675	-12.4852	-2.54351	-3.69922	3.62522	14.8315	-1.4457	1.65303	5.06145	3.87433	-1.8571	0.890343	4.85151	-6.85723	5.88557	-6.55699	-6.22451	-11.126	-16.6818
424.063	-0.97927	-3.75414	-3.67311	-4.83452	-11.3951	-19.0664	-14.765	-23.3616	-18.0542	-9.35885	-9.60258	-12.9223	4.79348	-17.0331	-2.55271	4.02499	11.8934	5.61945	5.11358	8.74182	4.19905	-25.8533	-28.3882	6.41395
424.063	3.7937	-0.735761	11.7985	17.6399	5.62175	-12.7504	-3.61425	-10.9049	-5.51949	-4.06657	-3.75835	-11.2605	10.4249	-5.21485	0.745518	5.487	7.94008	-7.45986	12.8419	9.56587	12.5469	-18.5452	-18.2821	-5.25374
424.063	4.22506	11.9859	12.2673	6.32737	-2.05571	-1.44179	-10.2511	-12.5516	4.3569	6.67656	6.05333	4.9054	-6.07479	2.63941	4.7448	-12.6396	-4.03591	-10.5808	-13.7638	-17.7417	-22.7347	-16.4105	-17.4789	-14.4002
424.063	3.79412	5.81517	-2.84717	-11.5	-8.99252	11.1706	4.04885	3.81817	9.74451	2.22283	-0.0762513	7.44136	-21.2653	-2.93436	3.55713	-6.16469	-7.88389	-15.6115	-19.3492	-19.6786	-33.5598	-10.368	-10.4201	-11.2201
424.063	-34.2142	-61.4614	-31.2084	-3.2113	-1.58749	7.31726	12.6916	17.7038	7.38038	-3.18606	-8.27275	-6.55615	-16.495	-7.11143	8.45696	-4.10406	0.92896	-0.679317	7.93537	0.518543	-7.38214	6.6703	6.58809	-0.673042
424.063	2.76279	-29.4413	-23.431	-3.38447	-2.95129	2.98879	10.7326	10.4043	4.86726	13.2928	5.03375	8.73162	15.0844	-6.13881	-7.54536	0.756398	10.9919	-1.19334	15.8413	13.7056	31.1916	7.21229	1.99137	10.0936
424.063	15.6512	3.26446	-1.78493	0.298359	8.1277	-3.81478	2.52315	4.24499	7.74704	6.74092	15.2509	-0.320595	18.2641	-11.0109	-24.0407	6.6094	7.44598	-2.04804	16.5486	20.6508	29.8076	6.77863	-4.562	15.099
424.063	9.88318	17.9835	18.8121	16.5692	23.159	-5.41092	5.09508	16.9469	9.49394	3.13803	13.2029	-0.486629	5.04532	-5.3802	-2.3747	-6.49854	-5.00931	5.57289	11.3443	2.59795	-5.18074	-6.60533	-0.0205398	10.2813
424.064	-3.16683	8.22869	-4.91542	-14.399	3.92547	2.31738	3.5836	2.34433	-6.09299	-8.35842	-4.73496	-2.00699	5.09074	13.5402	8.22052	2.74441	-5.7411	-6.127	-2.59152	-5.34078	0.0427962	4.44451	3.59932	-3.79069
424.064	-7.01827	-6.26541	-16.5147	-24.0379	-6.26971	7.82355	5.42859	-15.0809	-13.993	-15.2039	-16.3842	-1.17655	-7.03172	13.0963	11.3471	-1.54824	3.15282	-13.0618	0.674535	-5.58263	0.0729482	6.93748	5.28534	-6.36207
424.064	26.5366	29.1472	11.3158	14.4628	18.7938	17.3105	14.2487	8.36941	8.59731	12.7871	2.02573	-0.801544	-8.90293	10.7378	2.43693	-4.88565	-3.76274	-2.84205	-12.2518	-6.68596	-1.28675	3.67402	6.11367	-9.78999
424.064	11.4485	21.7257	12.1759	7.05958	4.51201	16.8092	12.4816	9.27267	11.6869	12.7168	10.1188	9.14697	-9.80822	-0.532272	-7.75539	-2.59291	0.997728	11.0617	-3.48465	4.80016	-0.276221	4.72069	5.01342	0.0974039
424.064	10.4031	16.3475	15.2851	5.4097	13.4496	9.79828	7.29404	4.26007	3.45532	8.40485	16.4367	7.10989	-11.9009	3.28364	2.41701	-7.0293	3.09638	5.22559	4.37458	4.12685	-9.42872	11.1618	9.24954	8.22737
424.064	17.774	24.3148	18.9418	16.2457	10.1119	-10.3754	2.46427	2.4175	7.62696	6.99211	-1.06796	-9.63998	-6.03999	8.30419	6.85345	-1.51144	-10.4727	-12.1045	-14.2257	-4.91238	-3.12996	13.3338	5.57022	1.33051
424.064	16.7063	20.0335	12.0043	12.9482	-2.65702	-9.80336	-3.44044	6.61795	11.9709	15.3457	-2.06091	-1.80643	5.90335	8.377	11.5762	2.70806	-5.23158	12.8657	-4.55035	1.36874	-2.53107	5.35348	1.48581	3.29805
424.064	4.64701	9.87781	-1.7149	1.90414	-13.9022	-3.2516	2.54037	-3.67663	-0.0518436	-4.6646	-5.42644	-11.1096	9.56763	1.45931	-0.0162369	17.0559	4.24367	9.48313	-2.03144	3.74595	3.41502	2.42151	1.726	3.38093
424.064	2.8933	4.01382	-5.13266	2.81828	-0.727026	-6.10388	-5.93806	-5.16265	-10.2586	-9.08459	-8.48991	-11.2949	9.68531	-7.51977	-14.3872	8.67023	3.17735	7.31166	7.6231	6.13671	13.6454	-3.45835	-15.5367	2.06712
424.064	4.95819	4.1057	7.30019	11.391	9.94109	-4.53108	-11.6206	1.83687	5.25408	6.79635	-1.95134	-2.77054	2.5748	-8.99833	-3.76253	6.39717	-3.53271	6.23118	-2.03836	2.25092	12.1103	0.121462	-3.063	5.58171
424.064	-1.14121	0.0964397	10.2798	-2.35497	-8.83834	-5.24814	-10.6663	-12.4939	-0.895538	-15.6028	-15.3999	-5.49846	-2.82122	-4.58248	0.011737	5.39042	-1.4341	0.704648	-1.46842	6.73726	4.76027	0.57654	11.5188	5.96218
424.064	-9.71432	1.68674	5.53358	-0.996496	-17.7642	-12.4981	-17.8909	-20.8365	-11.3064	-19.1406	-11.0623	-3.65557	-8.77771	0.797102	-9.7287	-4.63285	1.29523	1.75571	17.4166	11.8987	11.7695	4.89313	-0.285435	8.4853
424.064	-14.7273	-10.5598	-4.97537	-5.10725	-10.7702	-12.6655	3.15839	-6.79141	2.86488	-2.54048	9.78636	10.1336	-13.7352	12.1783	7.88336	-2.81057	-8.3752	-0.658184	-6.77195	1.04161	-11.4342	2.1976	10.5652	-10.2036
424.065	-0.437608	-3.41368	8.8744	-2.53092	12.3616	4.39433	-6.11997	13.0327	6.35436	10.4515	17.6028	10.269	-11.1784	2.39671	7.51909	-13.5908	-6.01915	-6.84125	-9.01846	-13.8755	-14.1095	-5.33265	8.7948	5.91601
424.065	5.65363	5.2348	13.7355	5.83486	5.81632	-1.00464	-24.0574	2.16291	2.75669	6.24549	11.849	8.20815	4.79596	-8.0274	1.07011	5.54383	2.70164	-4.40778	-3.01446	-5.25119	1.16108	-16.0772	-6.57905	-11.5344
424.065	-9.59684	-6.93908	-0.198048	-3.74915	-3.18569	-4.28126	-4.35962	2.425	-1.53421	-15.0335	-1.50566	0.742669	0.816482	-9.07217	0.992596	2.56127	-1.35331	3.09565	7.58637	8.97983	8.36862	-5.59491	-3.11797	-10.5287
424.065	-4.73016	-2.12199	-0.525218	-3.7247	-2.33817	-3.69976	10.2451	-4.62228	4.10205	2.65316	-6.16333	1.44453	-6.26745	-3.11383	-10.7176	-7.39553	-7.26159	-0.633643	15.4654	6.20655	8.63341	0.629141	-0.613919	17.5135
424.065	-3.43688	-4.59794	-3.6865	12.1284	6.11668	9.13022	6.18034	7.01514	-1.01665	-1.50987	2.11157	1.80631	5.40695	-3.83301	-11.795	-7.1367	-4.45383	-0.491265	1.76596	6.50586	0.392426	3.11073	2.50142	10.5281
424.065	3.47547	-0.0606236	-1.6898	1.77408	-3.44736	7.81544	13.1222	6.98139	6.60938	-0.437441	-4.93528	0.925097	7.75118	0.475426	5.12469	-7.34839	3.85439	2.69673	-3.16825	-4.41596	-10.1682	3.58288	1.77818	7.2035
424.065	-5.78915	-8.1378	-12.6304	-6.79409	-7.99136	-2.14913	10.5091	-8.60399	-10.3108	-5.17165	-14.2218	1.08778	-0.0126466	4.11551	6.79655	0.00436165	3.41232	-0.65588	-2.9881	-5.48449	7.7948	8.46401	5.11507	-3.67869
424.065	-8.32369	-19.3101	-24.811	-13.725	-7.15091	9.2282	1.01021	-4.02246	-15.8185	-11.9342	-15.2675	4.77003	-4.83787	-4.85374	-3.24185	2.13915	8.54636	1.33045	8.39325	2.84413	15.6319	3.79765	5.09218	-2.02313
424.065	0.483371	1.13857	-6.38801	-16.1195	4.47915	12.9544	3.15803	5.90472	-5.1404	-1.72715	-4.93181	6.2553	-0.657928	-16.2664	-3.36215	5.28647	6.17405	3.85345	3.40877	-3.5846	1.17394	5.82507	-11.3766	0.706035
424.065	-0.83714	11.5734	-4.91915	-12.6305	2.84619	6.51998	7.21557	2.36444	-6.22296	-1.37902	6.33314	8.80705	5.22818	-8.14142	-5.30028	-0.958939	2.85501	-1.23303	-4.60629	-8.15632	-1.63143	-6.75961	-12.5964	-5.94048
424.065	-6.92098	-8.76846	-11.3184	-5.33221	-22.9286	-3.43476	-4.38016	-8.47471	-20.9441	-10.9865	-12.0043	-6.59684	2.11007	-1.84526	-0.109053	-2.22954	3.12319	-1.15691	-9.09314	-2.71235	-9.23318	-14.9435	4.71196	-12.1214
424.065	3.56239	-14.0919	-0.93536	-11.7359	-3.2594	-11.9599	-19.6104	-5.12763	-16.5789	-3.8113	-1.36062	-15.3292	6.34767	-1.41469	-7.84426	4.05804	5.56632	3.47294	-5.95976	-0.719382	-12.6137	-6.35876	-7.17947	-4.94648
424.066	9.89091	1.78858	6.12584	6.96739	14.4892	0.949595	-7.86293	-3.87171	-3.05404	-4.64907	14.1726	-14.8271	2.49682	-6.46028	-3.36948	-3.24128	2.78892	0.927602	-3.39688	7.60075	-5.32177	-6.23113	6.41251	-3.88049
424.066	3.07759	0.80482	3.6078	7.76788	7.44799	4.04989	-4.2862	0.618787	4.23215	0.0117023	5.2254	0.706359	7.88919	0.84227	-1.37622	2.7955	2.92956	-5.67784	0.414577	1.78222	-1.77214	-2.69245	2.86302	-1.20747
424.066	-3.20086	-4.88983	-6.28528	0.266047	-1.93124	3.10736	1.32444	3.67985	11.9011	24.2796	16.4783	17.8286	6.50662	15.3476	10.2711	0.0231507	-3.5	-4.65242	-7.51674	-10.6581	-5.20632	19.521	4.03324	-6.1452
424.066	-20.3343	-20.818	-23.4999	-11.5512	-4.73573	-6.20761	1.29843	-4.44656	-1.32564	-6.44082	2.00719	-7.08468	3.90893	16.3953	9.39545	-2.62752	-7.56953	-0.446086	-3.42879	-11.4993	-4.26182	16.0204	7.84042	3.1469
424.066	-10.1492	-8.52812	-3.06417	-0.83337	0.822243	3.42065	-4.21971	-3.88965	-0.30269	-6.10086	5.14032	-4.11681	8.21383	8.91476	-2.70367	-2.16637	-2.28324	-1.20993	-4.7544	-0.0325895	4.41841	-16.4049	-3.92314	1.93235
424.066	-0.668949	6.06275	6.23156	5.60328	2.21221	-6.35965	4.02218	-8.80238	-1.59327	5.61273	-0.704349	-5.16967	-5.95444	-0.226994	10.5239	8.28343	4.72922	5.74808	1.10406	0.0873482	3.6653	-2.33773	0.434507	-2.02522
424.066	-0.743853	1.63889	4.59799	3.04134	-0.86665	-15.4445	-1.85687	-3.39434	6.86266	13.0591	-3.61679	-11.712	-3.92387	10.1531	15.4425	4.39301	10.7033	-0.589847	6.03461	-5.74469	-3.85343	17.346	7.14761	-6.73814
424.066	17.4862	15.1175	8.6912	5.45217	7.03997	-4.87442	-4.54689	8.8036	12.4639	11.7782	9.26485	-1.09424	2.43865	17.156	11.3303	18.8743	14.9659	2.48358	3.23778	5.13913	1.95686	8.79999	1.52331	3.90485
424.066	3.34299	6.33775	-0.544076	-7.15718	4.96548	4.79467	16.8359	2.15249	0.911819	1.43894	-0.551373	10.5442	-2.82996	11.0332	2.26403	12.9488	3.22911	-0.836749	-0.822562	-2.69588	1.0991	3.30194	-7.52222	4.98115
424.066	-10.0197	-8.31087	3.46257	1.50321	-2.50359	17.4319	6.20086	3.5673	8.48375	-0.764916	-7.85392	11.6786	-0.279659	0.780043	9.12168	11.4635	11.6398	-3.52464	6.33484	-9.527	-16.2014	-5.34275	-9.87974	-13.8243
424.066	-2.26006	-3.54765	9.65715	12.7024	2.84862	9.89976	11.3507	-0.365529	15.0052	0.0172119	-2.25815	2.33957	1.5984	3.48614	1.30717	5.54644	12.6129	-6.46551	6.95808	4.75046	-12.2442	-8.02147	-1.77158	-6.25847
424.066	-13.7403	9.28119	6.71525	5.24916	5.63186	10.7668	7.63355	10.8389	2.97376	-4.3667	-7.22278	-4.55082	-1.16063	1.7997	-4.62774	-6.62499	0.0918159	6.07171	1.80674	1.68329	2.07343	-7.30145	-12.1055	0.326458
424.066	10.1646	11.8846	16.2442	14.7192	8.43107	13.7957	3.18659	6.79358	-3.10531	7.05664	9.03928	-2.28496	-6.88393	-7.62865	-1.94487	-4.17998	-5.7135	8.17408	-6.74731	-0.257713	-1.13186	4.14938	-3.716	0.816423
424.067	13.5239	11.1208	7.66722	21.8685	4.48339	-9.50999	-15.9275	3.80706	1.55336	7.0258	3.05097	-9.42285	-2.88418	-9.08517	-0.626854	-1.63071	-7.05698	-0.253251	-5.75027	4.37901	-0.7509	-0.424811	3.09172	9.95184
424.067	8.85006	5.28937	0.288628	-2.15767	-13.7048	-14.9256	-5.86748	-0.371663	-0.734606	-9.2416	-6.24175	-5.59347	4.08808	-10.6491	-4.20489	8.59186	8.01319	-0.50842	2.52339	6.79846	14.9103	-2.53213	-5.05134	10.282
424.067	-2.78043	-4.46667	-12.0576	-23.5038	-31.6235	-27.1288	-11.05	-22.4588	-13.1242	-14.1784	-13.2832	-5.81219	5.19242	-15.6026	-6.29989	1.98861	6.00826	8.0793	5.2129	13.1787	14.1716	-4.53998	-4.03149	14.0745
424.067	-0.114	-3.58105	-6.19597	6.00898	-4.80797	-11.0681	-6.54934	-0.162795	-8.58362	2.09563	-5.14668	0.976015	-6.24098	-11.9384	-14.0242	-46.1943	-43.475	3.38602	10.3249	8.46552	8.06796	5.02408	9.77784	6.96337
424.067	9.02262	-4.75127	-0.139792	6.99375	14.492	12.4122	21.5105	9.80241	8.47716	11.7372	2.2085	5.02889	0.123599	-27.0815	-36.5501	-50.2465	-70.9486	-35.2397	6.33978	22.7677	21.8913	13.9523	16.8391	15.4508
424.067	3.33607	-3.24677	4.28727	16.7326	15.9643	11.2071	13.6211	19.9266	20.1718	18.0077	11.5516	0.932573	-6.96422	-6.95388	-9.45739	-15.0346	-46.9705	-21.0013	-12.0191	2.05282	17.2975	11.8471	4.88742	2.66469
424.067	-5.4901	-6.73275	-6.16883	-7.52513	-4.84422	-8.11591	-0.432055	3.77934	5.42473	6.97001	-0.026288	-10.3835	-4.74281	9.15689	7.52005	9.05855	11.6899	19.5763	-4.29126	-13.2273	-2.5984	-8.92864	-7.87538	-3.93812
424.067	-7.2163	-9.15455	-0.31827	-20.6263	-2.20865	15.5633	5.76177	-0.923609	-2.24886	-4.94628	-12.2393	14.7234	-5.97806	1.17313	5.30994	11.9859	11.9051	8.10569	5.80858	-10.1596	-14.5819	-12.1816	4.38542	6.40017
424.067	-3.07194	2.34786	-3.11775	-0.90315	7.21738	11.6602	3.79195	6.89467	0.897813	0.618759	3.81014	18.802	-3.88905	-1.76798	3.24011	6.7251	16.1296	11.4541	9.91221	-3.74532	-6.49432	-14.7441	-0.702948	2.19327
424.067	6.93531	11.5949	0.314805	-4.88508	6.30328	-17.745	-12.079	9.27053	4.87821	8.84028	7.8414	-1.89931	-3.8418	2.85036	9.26809	7.47094	16.7759	5.09799	7.0264	-6.96745	-3.99347	-13.076	-9.51482	-12.8062
424.067	8.89829	10.2811	2.44755	-5.209	14.3047	6.5516	-5.31973	13.9559	6.29786	3.5324	20.3577	6.6639	-3.92076	8.07057	2.54746	3.89937	7.83314	-10.2424	-7.76255	-10.5028	-12.0696	4.12794	1.85722	-10.611
424.067	-0.326465	1.20828	-5.1189	-5.10556	1.34135	7.37152	6.86509	1.65005	-4.57103	-5.62382	6.82941	6.1235	-0.330886	12.1245	5.27936	2.51022	3.72715	-12.4086	-15.6387	-19.0894	-21.3608	-16.1919	0.174971	-12.6434
424.068	1.44492	0.165215	-6.31196	8.27936	0.605882	5.65117	6.20158	-5.2434	-2.71262	-2.95818	-7.51937	13.4667	3.2985	4.37782	14.0274	4.60978	4.44781	-3.2087	-14.2042	-5.69003	-18.3294	-13.6697	-10.9278	-9.146
424.068	-13.0745	-14.6312	-22.5748	-4.21355	-5.77038	-11.9528	-9.6117	-12.16	-2.19312	-9.54033	-3.78882	-2.5575	2.53507	-4.83794	-7.6709	5.4316	11.0488	14.3168	5.8902	11.6546	17.8421	7.63033	2.65195	-2.96107
424.068	-6.06589	-2.0185	-0.726419	-0.890027	-3.4102	-8.52413	-9.84006	-6.10569	-10.5109	-11.9096	-1.61712	-8.31583	6.13315	4.46726	-0.356616	1.87277	16.2324	-0.822203	-0.461878	7.22777	19.0774	5.11655	5.92041	-5.37565
424.068	3.86948	9.58586	18.193	1.86546	-3.69959	-4.73592	-9.72569	-11.9016	-15.1976	-7.75053	-0.756571	4.02605	-3.08266	14.1578	-1.08371	5.07436	5.97913	-2.17521	-5.69773	4.85483	7.63524	4.28532	4.54577	2.07176
424.068	15.5799	12.119	17.5844	16.6041	14.014	-14.1474	-7.62116	8.86734	9.25843	4.25456	7.37274	-6.06522	1.10574	5.43144	-8.07264	1.43628	-0.582205	2.87216	-4.84394	1.11685	7.8089	8.88377	0.992923	3.09506
424.068	1.85345	2.17058	7.78527	-0.184947	-5.17473	0.226934	3.54672	-12.4481	-2.8202	-6.86007	1.13097	0.921893	2.03885	-8.89713	-9.6778	5.72453	2.60616	-0.456539	-4.64135	-1.56217	-1.07914	4.21573	-1.99073	-0.939885
424.068	-6.97158	1.67687	-2.3893	-8.26929	-9.01213	10.7991	14.1014	-17.4206	-11.0372	-8.19084	-4.46618	9.79809	-0.559168	1.4195	1.78361	4.67661	1.75016	2.44647	2.93119	-2.56099	-16.5188	0.0511095	5.98184	4.00299
424.068	-3.21288	6.02138	3.93805	-14.539	-8.52825	16.4412	1.69769	-8.68958	-0.942635	-5.53672	-19.5725	5.72892	-0.259152	0.149117	10.758	4.70515	8.4066	2.76521	2.36939	1.25936	-6.74486	8.2557	0.529731	-1.78938
424.068	-3.22866	-8.67486	7.37369	-0.24323	-4.29725	-2.3193	1.2813	-0.894795	8.57408	-5.49099	-13.717	-12.991	6.86499	4.90393	-3.40529	6.29837	4.37369	7.52928	7.44216	11.8389	6.0096	10.8645	-2.24905	-1.99666
424.068	11.9495	5.80274	8.40139	3.17028	2.70777	3.04593	4.0275	-1.82999	5.72281	6.95722	0.25978	-8.46067	1.35226	-0.099951	-1.41667	-4.48577	-1.57349	-2.35291	3.21765	6.36665	1.11333	3.87748	-0.880324	6.69304
424.068	6.34776	3.82259	2.52541	5.74689	-3.61954	3.74821	-6.3053	2.7811	-0.5391	0.512272	4.93724	3.83484	-6.49423	-7.63308	-8.03885	-9.468	1.09293	-10.4089	-7.91549	-7.82055	-12.6634	-8.63949	-7.96561	-8.75869
424.068	-13.9794	-9.02592	-5.1362	1.54458	-9.69313	1.20713	0.460477	-7.76807	-5.07103	-8.05319	1.26614	1.17004	3.17122	-12.6318	-4.68052	1.46037	4.44808	0.0911434	8.36169	3.0938	-0.472953	-1.26314	2.16538	2.98675
424.068	-3.89542	-5.49409	7.81713	-2.45307	-7.78138	3.53837	5.91205	-3.70878	-7.12238	-2.10375	-3.51643	-11.1171	7.63982	2.51364	2.20824	3.6412	7.55228	3.2571	11.1681	-2.54821	4.1522	6.3275	0.23857	9.83248
424.069	4.32214	1.44177	6.78742	4.8758	0.425855	0.681193	-0.393238	4.41811	-3.27232	1.48996	2.21453	-12.7762	12.5483	7.84379	5.44416	3.64266	1.46002	-1.31393	5.06928	-8.99689	-4.07463	-3.02067	-8.35979	8.00239
424.069	1.01992	5.57363	-0.465836	2.96715	8.60338	5.67241	0.139688	-0.992037	-6.73552	5.51351	10.3045	-7.70435	1.28746	-0.529478	9.7947	-12.1056	-11.9301	-5.33972	-10.8333	-2.43775	-5.13855	0.815469	9.62767	-4.08971
424.069	4.48772	1.58557	-1.75621	-1.57224	4.73823	-4.27851	-11.6262	-4.95226	-17.6167	-4.4053	-10.2264	-11.1529	-7.06266	7.38985	7.10518	-7.23573	-9.01273	-11.3482	-16.2549	7.54353	5.16599	19.6934	8.43372	-11.8859
424.069	12.5676	9.34582	-0.188554	12.2569	0.167891	-7.20979	-11.2831	8.78646	0.416968	-4.12402	-5.51983	-16.1556	-11.6365	0.442341	8.79067	-10.7891	-10.2864	-4.92933	2.18011	-6.53546	-7.87346	7.47951	1.53827	-5.20664
424.069	13.4315	15.41	4.17537	15.0094	18.4589	1.01666	-1.18265	20.4333	15.753	8.6556	11.2919	-12.326	-1.06124	5.47904	11.8456	-10.3773	-4.86812	7.88737	1.92096	-6.04188	-11.3645	-11.5188	3.44114	-1.31879
424.069	-6.88074	-14.5616	-13.1442	-5.0759	-2.73521	-9.74281	-1.11042	4.34303	0.386467	4.99375	-6.38559	-6.76926	-4.11161	-4.74939	-5.15235	10.1787	9.43102	7.37649	9.02428	9.71614	10.8453	-6.37087	-9.09311	6.55141
424.069	-14.8927	-25.3342	-16.3726	-23.6822	-17.9934	-13.1012	-2.26445	-9.46695	-6.57104	2.032	-4.59961	8.2934	0.752658	-6.10607	-11.0104	9.19819	-4.46959	4.80663	12.5067	2.66326	5.08539	-4.76154	8.30463	9.94347
424.069	-16.1728	-8.16584	-13.2497	-15.4886	0.615052	-11.9595	-11.0125	-10.3102	-0.781978	1.16206	4.28302	5.50449	10.7925	0.430984	0.959558	9.141	-4.31098	6.34786	6.65755	7.1951	8.28767	-0.0882117	0.774502	6.68094
424.069	2.70862	-0.38594	-3.73536	-5.27252	2.30082	-6.62345	2.95493	6.36352	4.82878	4.76315	8.90879	11.9759	4.64114	5.77103	-6.2432	5.59337	-1.02988	5.02799	5.79617	8.42303	14.4536	-1.12903	1.66089	13.4673
424.069	2.24245	2.53857	0.644589	2.83946	-1.39721	2.19497	0.947359	1.10592	7.34124	11.6635	11.8822	16.8117	0.735634	9.93441	9.85016	-0.111373	-0.526148	0.0578923	-2.51622	-4.06591	-0.798324	-1.43896	-1.57904	-10.351
424.069	-14.9535	-11.1495	-7.83524	-1.07579	-2.99616	10.3392	6.87599	-11.0513	4.41385	3.88459	13.1901	12.5176	-0.841345	5.72301	12.7846	12.1881	9.25621	5.12388	2.7562	-4.5311	-5.82122	-2.10867	-23.0269	-9.0363
424.069	-19.0493	-14.5314	-13.7328	6.7853	0.737443	0.927051	1.20592	3.88802	8.40811	0.870078	-4.34832	5.13612	4.4847	-1.67029	8.7286	7.38305	2.60125	-3.01669	6.88584	-0.0558336	8.38034	-7.23085	-6.1414	-2.94481
424.07	-2.43976	-7.61156	-9.67082	3.11426	5.0558	-2.15234	1.06871	3.9629	13.4561	2.14625	-2.30127	-0.389805	4.59899	-2.17969	-0.33583	1.47825	-1.15554	1.22328	-6.00452	-4.50722	4.4633	-5.26947	3.66704	-11.0885
424.07	-1.84272	-12.3212	-14.4202	-8.89735	-14.1229	-3.91394	-13.7743	-2.13876	-2.77566	-13.6477	-11.0631	-9.21366	-2.26476	-9.53321	-5.39442	7.81075	-4.1377	11.7364	0.0266919	5.09442	2.09571	4.95635	-2.00518	3.61789
424.07	7.63698	5.02042	5.29981	2.95278	-2.12326	3.51053	-0.40997	12.916	1.31741	8.09466	4.56985	12.0282	-5.58222	-16.4283	-0.687516	-5.09424	-1.44703	5.87079	2.98682	4.13921	7.62087	6.37625	-6.92676	11.2172
424.07	6.83504	12.7907	1.76996	2.10445	10.9764	9.50952	16.752	4.62494	7.05444	15.414	5.65334	17.6487	3.88284	-0.0863226	-4.11447	0.78231	12.8733	5.10987	3.98284	-0.00733567	-6.98537	-9.17199	3.25486	7.86479
424.07	-3.86	5.50316	-0.826395	1.73055	-10.8966	4.62794	12.1419	4.70569	2.93503	4.63298	-3.86522	-2.10641	-1.04467	5.33809	-8.05892	-8.30295	-4.76235	-9.86196	-1.00323	-3.85115	-6.77161	-4.27298	6.20096	-2.85503
424.07	-1.6179	1.66442	-4.25433	3.15518	-4.10735	-4.01512	8.68269	3.07077	-9.17599	-6.39189	-2.16357	2.495	7.09805	6.43412	4.92605	-0.622123	-5.22354	-3.85045	-8.24908	-0.78298	-2.06778	3.77018	11.5707	-8.58742
424.07	5.11325	3.17038	-0.0189119	2.63122	5.79838	5.61252	-1.57043	-4.01744	-1.59663	-6.32196	-1.38633	13.3871	3.44164	-4.53616	-1.09416	1.74705	7.0729	13.2013	-7.37842	1.01455	5.70171	-10.2635	-4.12559	-5.80686
424.07	-0.320284	1.36094	9.03376	5.29162	5.24029	-1.28104	5.18615	0.559623	-5.47888	-3.16047	0.12841	1.8212	7.18766	-9.17695	-15.3741	0.992852	10.3446	3.9634	2.64432	1.01385	-1.24221	-16.4695	-21.2608	-4.74516
424.07	3.00293	7.00137	7.49643	-5.29648	10.7944	-1.29781	9.20777	12.4963	2.62406	1.27475	4.05701	-8.10716	-6.0857	-6.13031	-6.41316	-2.00751	1.98275	-5.78103	-6.56701	7.34915	-4.15108	0.778733	7.89693	13.8227
424.07	12.311	15.0304	17.2786	11.0459	14.1389	8.63333	10.4768	6.77779	2.84779	0.573073	8.36542	-0.76241	-16.5105	0.327647	5.99311	-13.1343	-13.9282	-13.818	-16.6808	-2.30835	2.48783	26.0279	22.7466	3.55109
424.07	4.12496	0.109087	10.0504	-3.86703	-0.2039	3.0942	-1.98127	-7.25999	-11.9204	-8.05337	-6.18342	-7.22927	-15.2038	6.65226	0.83256	-24.2413	-27.6675	-30.0309	-27.025	-30.7229	-18.1564	16.7992	16.8725	-10.8445
424.07	3.86538	3.81598	13.1837	0.576046	2.59367	16.1572	-9.2845	9.48156	11.7159	6.87628	-2.40232	7.34009	-10.9683	1.18168	-10.8308	-16.4394	-8.70814	-10.1553	-15.2749	-14.3466	-11.5033	4.78894	11.6662	9.20876
424.07	13.1899	8.4067	19.6787	6.59395	-5.86188	12.2825	1.38042	-4.60428	0.92305	4.58096	10.7845	-5.15414	-0.44581	-7.39343	-13.4051	2.92494	0.751943	-1.37554	8.86872	10.9822	15.9626	-5.45345	1.43548	14.6272
424.071	1.68438	-5.90718	-14.7077	-10.7439	-4.19645	1.63602	1.24072	-17.3899	-7.45545	-1.68365	-6.98402	-14.5581	4.62878	-1.25487	-16.152	-10.0138	-1.0426	2.99528	13.392	15.9843	10.047	-9.46629	-19.1995	0.152559
424.071	0.664819	-8.41808	-9.02198	-6.25684	8.45462	4.46509	4.2571	-2.58235	-4.01534	-5.85425	-9.31286	1.95122	2.16614	-11.0413	-13.7222	1.30121	8.01033	-0.342808	7.04367	9.93528	5.12994	-0.204186	-10.8736	-5.47531
424.071	-0.868481	-0.100232	-0.137674	-0.5789	3.35053	-8.09123	-5.87359	0.386633	-1.93863	-10.7406	-3.17569	-6.15204	-8.41507	1.06371	5.73715	1.40078	1.69164	-12.2548	-7.80638	-11.7172	-0.929092	7.36732	6.62973	-8.01905
424.071	3.59032	4.32568	-0.981077	2.79455	3.48041	-13.1755	-5.97458	0.506962	-0.366781	-13.7785	-10.4869	-13.0198	-14.4995	11.0754	16.2382	-6.51711	-3.94046	-4.0465	-11.7643	-5.62252	-4.25541	12.722	13.3969	-8.25774
424.071	-4.1063	5.26149	12.2643	6.55029	2.69865	4.207	-6.92383	-2.03574	-3.30904	-11.9889	-10.2571	1.65016	-1.0505	-7.36685	2.33175	10.5764	11.261	2.69561	8.86445	9.10427	5.18028	-3.32466	-3.09701	-3.09559
424.071	-1.47658	5.55635	9.7457	0.753508	2.8593	-1.91198	5.59029	0.751349	-2.69133	-4.42661	1.88537	8.9774	5.52006	-8.74493	-4.55715	14.8036	8.97268	6.20616	13.415	12.9596	8.45693	-8.05965	-15.6323	3.02564
424.071	-4.21402	0.364143	6.47856	-0.677058	-4.25657	-15.1142	13.6494	5.26175	8.0023	-4.04618	1.22325	2.30545	12.0162	4.89939	10.5344	10.3115	1.42215	11.0974	12.6237	9.05196	-2.38828	4.66548	0.362057	13.0748
424.071	-1.94383	-10.3634	-0.0361078	-8.14174	-3.45964	-5.52125	0.65997	-21.1864	-3.32822	-8.1079	-14.2953	-7.58329	-1.66138	2.56707	9.46483	-6.5524	-9.9516	3.69175	4.35328	-12.1779	-15.7913	0.0925473	7.3622	0.148395
424.071	-4.18064	-1.24968	-2.22113	-3.31169	-8.1692	-12.8137	-25.4758	-18.2055	-12.034	-13.0888	-11.7132	-23.6332	-0.865546	12.8662	10.8711	-6.80312	-4.47834	-6.31011	-1.47199	-5.08895	-6.44025	3.97443	10.2392	-12.8639
424.071	-0.434284	14.2592	9.22211	-1.2459	-4.35649	-16.3824	-8.91244	-0.166567	-2.19127	1.61178	5.53332	-12.6729	6.70014	6.32273	6.58748	-2.98841	1.32332	7.09306	0.127308	-4.68643	-8.49808	-1.92494	-12.3707	-2.4821
424.071	6.03662	6.20509	4.03156	6.10573	7.51114	-7.23056	-10.547	4.56694	5.81397	15.4264	15.2241	-4.81804	12.3086	4.95596	-6.62028	0.431374	6.31934	6.95431	17.416	0.0189893	-3.11974	0.977132	-16.7287	7.55992
424.071	1.58899	-3.51033	-7.59434	18.4399	13.9436	4.54035	-8.50124	9.12722	11.1518	19.8796	11.4798	0.503179	10.9457	2.23148	0.760126	18.4748	13.0852	10.5058	11.7484	7.03353	5.86438	-12.6413	-6.83375	-0.319954
424.072	-10.2326	-6.28108	-7.53805	1.75274	-4.1699	0.873725	-5.06667	6.98316	-2.06574	10.9494	-0.493992	6.39217	11.4205	-1.95557	-2.5906	12.1574	7.26284	4.18921	3.91399	-11.2459	6.37538	-20.0152	-14.3393	-5.24836
424.072	-9.51095	-5.54636	-2.91244	-12.2402	-13.9601	12.5458	6.63506	-4.93042	-12.9005	9.88346	-0.827128	13.9255	1.69386	2.77144	2.40851	9.25382	-2.19515	-5.05588	-10.9258	-5.44272	-1.98988	-6.45912	0.497894	-0.272097
424.072	-10.3753	-1.06589	-13.0217	-9.70998	-8.92463	4.9832	2.65073	-0.480553	5.34385	3.32626	9.52069	6.97556	-19.2797	3.72225	7.03766	-3.63819	-4.43773	-0.115936	-16.3053	-1.47971	-13.1102	3.30434	4.28735	-4.08232
424.072	11.1706	2.62369	-0.454092	2.49917	4.03728	6.98603	5.71028	22.278	12.2169	7.68722	19.961	10.5593	-0.151327	7.05507	1.44968	-8.25031	0.505383	-2.15672	5.91568	2.24671	-0.910361	12.4152	2.3064	-4.91827
424.072	5.99878	-3.22201	-0.764721	8.93121	3.14743	12.7214	2.80665	11.6563	8.45693	19.2155	7.99665	10.9692	4.02916	-0.801869	3.75388	8.74738	1.42513	6.59678	5.02354	7.02926	7.40826	4.06761	-1.11619	-1.42439
424.072	-1.93209	0.139414	-10.3997	6.57264	-7.40769	11.2494	8.54756	-1.84705	9.48322	14.8367	-2.63004	9.72774	2.06961	0.993528	3.09773	-0.802665	-5.52754	2.102	-5.63165	-0.646967	9.26834	-6.95253	9.64085	-2.483
424.072	-4.47271	-7.24354	-9.57074	7.58479	-17.2889	-18.144	-10.382	-9.89236	-11.8445	-14.3136	-10.1896	-5.77936	-8.61094	7.38065	3.50835	-8.3408	-4.86383	-4.03565	0.580907	0.308597	-1.97503	-4.00969	7.4601	-11.4168
424.072	11.1407	6.35639	7.99271	9.8784	0.605847	-16.3174	-9.0915	-6.75532	-6.7629	6.1407	2.8202	6.32591	0.702886	3.7334	-0.230918	5.45572	7.56595	7.78224	4.20353	5.49773	0.645172	-8.12385	3.77095	5.0389
424.072	-7.5811	-1.19793	-6.142	-15.298	-3.97006	-2.09683	3.49316	-0.553103	4.97198	4.69047	11.7907	7.48516	7.6449	-4.01693	-2.23646	11.7333	3.12109	1.05919	-1.57807	1.44515	3.90672	-1.8597	1.41576	16.0425
424.072	-8.7265	-21.9155	-15.0684	-21.7537	-15.2954	13.4817	1.0145	-0.465781	5.06792	-7.3034	-1.37327	2.07067	11.02	-3.65535	-0.552456	5.19856	1.75635	3.56378	-3.72462	4.06451	11.3216	2.52382	-0.663058	3.8773
424.072	-10.2972	-8.48596	-7.8263	-19.3991	-14.1542	16.8123	6.47007	-11.2622	-8.75146	-18.382	-15.015	-4.76755	-3.98664	-0.667	-1.51273	-6.20412	-3.2607	-1.05155	-11.6931	-9.38641	-12.6223	7.56505	5.44918	-1.9638
424.072	12.2195	18.1788	16.119	8.04247	11.7992	20.6064	24.1626	5.27309	4.44707	3.52691	2.62154	6.95753	-7.2892	-3.6508	6.16105	-10.7262	2.21391	-10.3017	-5.71151	-9.28123	-9.84354	11.6887	2.30665	-2.31109
424.072	20.2479	14.9604	12.4698	18.7228	27.0078	11.3491	18.1701	20.9199	16.347	8.88823	7.80779	11.0379	1.89653	-0.991031	-4.01406	1.64659	3.34287	-3.04875	7.81374	-0.234998	4.96531	6.69819	-9.46876	2.84259
424.073	-3.20028	0.60816	-3.95409	18.1677	19.3665	-14.8575	0.745945	7.76157	3.53363	-9.21574	-3.73256	-15.5539	-3.96381	-5.48523	-6.62377	-1.46222	-2.22206	1.36785	4.15875	7.24765	-0.874768	-3.52805	-12.2694	7.80667
424.073	-1.06041	-11.4422	-7.28289	3.57663	7.22405	-16.8652	-1.46428	-2.2737	-4.30944	-0.553011	-4.6555	-9.67382	-5.60292	-3.91859	0.200932	3.00803	2.06578	4.3944	5.89188	18.6427	0.420556	6.86371	-0.059568	5.50628
424.073	1.36754	-3.34418	3.5915	-15.6648	-9.8486	2.1226	-0.983469	-4.88108	-17.8156	-13.2085	-11.6355	4.5762	-0.163025	3.96795	2.5639	2.21543	1.61607	3.08783	-1.16422	0.252841	-0.357664	3.25454	3.77075	2.95453
424.073	11.7459	-1.43565	-1.33873	-0.119877	3.50735	7.56979	-6.04127	7.12072	-6.94386	-14.0638	-11.3911	-2.79131	-0.941838	2.41892	5.98564	-1.00355	-1.04492	-1.22425	-4.37904	-6.96445	-9.39745	-3.30763	2.66279	-9.10794
424.073	4.30941	0.698624	-5.42404	-9.59867	5.61114	-13.9157	-6.95379	-11.9647	2.27015	-3.82167	-3.26301	2.06862	2.26503	0.538995	5.8994	4.17298	-5.30433	0.76908	-0.220679	9.87519	0.615576	-1.81579	-2.10942	1.83659
424.073	5.69888	5.23142	4.81639	3.75335	0.713977	-10.9095	-6.15143	-10.5719	-1.78991	-3.24366	7.1708	-7.24817	-4.84459	-14.1979	-14.7885	-9.93024	-5.60125	-6.97306	-5.14364	-3.0609	1.57247	0.324097	2.96387	9.60225
424.073	-6.18035	-2.55776	-1.00364	4.85463	-1.47512	-6.92493	-4.89107	-7.56212	-5.99116	-4.09574	5.01123	-8.64028	2.73003	-11.8539	-22.5611	-12.5839	-7.53575	-6.26193	-2.78488	-0.00701288	4.92074	5.31339	9.55468	4.60041
424.073	-8.76317	5.54752	1.12748	5.39109	-8.79348	3.23018	6.1768	-7.45308	-2.08413	2.60553	0.0569466	2.04025	-3.99116	-1.29285	-5.99629	-6.05077	-2.3747	-6.17781	-0.701284	-8.34208	6.46965	-1.91732	5.38093	-9.03161
424.073	-6.67637	-3.4361	-3.00762	-4.57607	-3.37173	6.04613	-15.3481	8.34837	1.11187	-5.75537	-1.80715	-7.11564	2.52036	-0.960268	-2.36187	-9.14291	-8.50632	-0.707146	-9.21494	0.247971	6.14182	-1.88458	4.44586	-11.1932
424.073	-6.9958	-16.6819	-6.7212	-17.5218	-0.051699	6.17932	-5.27848	6.26564	-5.04145	-4.47727	1.6068	-10.1129	-0.704283	4.43713	3.48511	-5.73111	3.98781	-0.738522	-0.173744	-4.49213	2.95717	1.43202	0.443199	-2.19559
424.073	0.563118	7.60305	9.89328	-0.970335	4.19754	-2.6889	-1.08301	6.41145	-3.3038	7.05982	8.26493	0.437911	-6.8203	3.04483	3.36238	-2.21647	4.95552	-4.02872	3.18815	-7.02428	-1.83886	6.11683	6.14703	-8.12792
424.073	-4.87563	12.0465	17.5297	2.03445	2.53121	-4.21377	3.37808	5.17577	7.53655	6.01452	6.44565	7.66826	8.54021	0.0178387	7.84745	2.61816	-0.281728	2.80954	-4.42308	2.39066	-1.06049	-4.23478	2.39959	2.09858
424.074	-3.64056	6.97678	5.33766	-5.78009	-4.81521	-1.13969	1.45896	-5.73259	0.306217	-2.26402	-4.70027	6.01301	2.68351	-0.585681	6.71193	9.47118	-0.116151	1.70314	0.0551782	-5.81736	4.59575	-5.28125	-13.0632	0.0282091
424.074	-6.45782	-9.68517	-3.10332	-3.6238	3.31914	-1.46794	1.58408	0.128407	-11.9644	-10.1152	-13.4441	0.55192	-1.4712	0.415759	7.49929	8.46819	-2.75616	-7.62297	-8.24362	-8.75369	6.02044	-3.99183	-8.37714	-2.60778
424.074	0.317554	-0.697498	7.27276	13.1324	16.1146	-1.59533	-3.3824	1.62933	2.43276	2.62165	-6.28136	-12.5284	0.740832	-5.35324	4.77486	-2.13398	-3.99749	-2.11612	5.20764	-6.38688	-4.43502	-4.97402	7.81351	1.76838
424.074	0.871028	4.53816	-2.56571	13.351	-4.41031	-3.68475	0.758719	-8.56995	1.00571	3.61019	-1.36455	-5.9547	-11.1133	-8.07404	-7.23554	-9.85421	-5.42905	5.55335	7.39623	5.56032	10.9132	4.37781	14.1565	8.86811
424.074	-3.5184	-6.50122	-13.2923	-10.2048	-20.1515	-12.0142	11.7323	-19.2833	-4.30627	-0.524102	-6.78062	-5.21212	-5.96116	-6.16387	-8.09193	-4.69369	-6.09603	-1.52979	4.7748	8.20222	3.6217	6.63648	4.65664	13.6147
424.074	1.96661	-4.29587	-4.92779	-14.7302	-13.7004	-1.39844	1.56225	-9.05637	6.11468	0.741417	-9.20439	0.0711861	2.00463	-1.29907	-2.38127	7.19984	8.13748	1.14057	5.44543	3.74682	-4.90056	2.27044	-0.983787	3.04194
424.074	-7.19545	-19.1977	-3.03987	-17.7781	-13.3808	0.321252	1.01055	-8.40273	12.6477	-0.979649	-10.5682	-2.14333	5.20934	6.2934	-5.94711	17.0077	11.6723	9.63555	10.6964	15.0896	13.8822	-6.01991	-18.9114	-2.80059
424.074	4.44737	11.0644	2.86191	-2.93094	-8.76666	-5.97927	-5.39802	-1.2136	3.72002	16.0132	10.9658	-1.68152	13.4461	3.33508	-8.95205	9.21976	2.96946	10.3483	13.2888	15.865	16.1024	-4.51991	-10.9401	4.03689
424.074	10.5268	20.7086	6.97918	13.3452	11.6713	-8.24136	-14.365	4.1267	0.627904	7.73171	20.3588	-4.77988	10.1667	-4.52278	-9.88738	1.40622	11.4017	11.681	7.35954	5.85284	5.54116	-13.6258	-1.9673	8.75263
424.074	2.19585	12.7246	5.00886	11.6714	10.9653	-2.40184	-10.0193	5.50538	-0.765998	0.269178	7.2172	-8.80122	1.20166	1.14956	-0.764559	5.80756	5.3612	-4.61795	2.65923	-1.10506	-12.1672	-1.2693	3.26408	-8.503
424.074	-4.91423	-3.77522	1.86263	3.55513	0.969827	11.1845	1.99698	0.21967	-11.5156	-4.67852	-5.49164	9.8528	-3.6168	9.05981	5.10387	-2.48763	-1.98674	-1.12788	7.05115	-0.458507	-8.13177	0.550352	-3.31759	4.71371
424.074	0.736188	-15.4126	1.95972	8.72727	11.0051	15.9304	12.0522	13.0608	4.96027	-5.71718	-2.04375	18.9568	-6.06422	5.97882	7.11913	-2.27856	1.1761	0.998901	-5.14861	-2.68461	-14.9928	-5.46016	-6.40759	-8.3627
424.074	8.00813	-2.24799	1.02316	7.35011	2.26642	10.1116	9.12193	5.71518	7.94527	5.70145	0.509894	16.3526	-8.41089	17.1719	11.5068	-9.76062	-9.37313	-9.78003	-13.8301	-16.601	-27.0478	7.53098	-2.26632	-10.0741
424.075	9.4604	6.45135	8.18078	5.70309	11.0889	13.9351	4.53776	9.3256	6.55612	14.9362	10.1915	7.29728	-5.82367	6.82318	2.81541	-3.44239	-7.14028	-10.3407	-2.35076	-8.77655	-9.46036	6.28122	6.94456	-8.53742
424.075	9.01913	7.15953	9.60646	2.89322	4.74581	8.04234	4.66688	10.6454	16.9399	10.0746	9.61618	9.73182	4.71843	-0.88834	-4.34693	4.46488	11.5118	2.23634	6.17247	7.28936	0.902098	1.87222	-5.88857	-2.92082
424.075	-10.348	-4.40868	-13.3054	4.58167	-2.94673	-7.86969	-12.9094	-4.48414	-4.84614	-8.24239	-8.47226	-3.05324	2.30255	2.14069	-2.36452	-0.846581	11.4992	5.34967	-11.3946	6.9215	-3.73494	1.18015	-4.34795	-0.186896
424.075	-7.35706	-13.7558	-6.72917	1.1606	4.38676	-0.861467	-11.2556	2.82415	-13.0757	-4.10049	-2.09395	-0.704588	3.46935	-1.23144	-0.862402	-3.46076	-5.68403	0.943108	-11.889	0.540569	-11.1286	2.54302	6.44212	-0.633358
424.075	-12.5929	-20.0596	-9.24138	-11.2464	-14.8315	-5.14936	-0.682162	-7.92234	7.21008	-0.14214	-5.79288	6.76	3.45134	6.41355	10.2419	-9.38413	-14.7056	-3.77582	-15.5331	-9.78582	-5.43371	6.42889	7.55104	-5.56858
424.075	11.5914	5.74861	-0.982248	0.991126	4.898	-0.761499	-2.07289	3.90513	12.612	-6.10368	5.64066	1.96048	-0.608123	4.66395	8.68471	-3.97469	0.475719	-5.36454	-13.7428	-9.48929	-7.776	3.6066	7.97676	-6.25545
424.075	11.04	14.169	4.52226	7.89526	9.93932	5.00085	2.40564	3.80153	12.6948	-1.48767	5.28538	-13.4658	-1.78723	-0.485373	7.35487	-0.280527	-0.6838	-5.91238	-0.879524	-6.74293	-3.54845	2.64082	-1.47206	-7.11219
424.075	8.33558	19.947	8.35844	3.31515	11.2137	9.35677	1.4891	13.083	-6.57021	8.55978	0.136001	-8.29396	-4.62318	1.41241	8.01337	2.28875	-3.21216	-0.0432268	-2.20947	-10.6808	7.25534	7.89798	-4.62256	2.72792
424.075	2.81036	14.7311	2.17547	-3.19023	-6.48575	13.0321	17.2766	10.8038	-11.7198	12.3461	7.25553	15.8122	-2.48179	2.04142	9.29312	0.776247	0.738796	4.74621	-6.85579	-6.94748	8.08418	1.03407	8.50767	3.69317
424.075	-8.16302	9.18476	-6.4038	0.828755	1.4809	13.4988	17.462	6.36331	-6.00523	1.71586	0.42826	8.75463	1.07396	-0.894217	4.24125	5.72413	-0.43218	-3.40986	7.23889	-3.91216	9.47062	-9.97888	-9.71349	9.12435
424.075	2.7813	-0.194709	-2.62575	-5.38519	-6.46597	-7.97781	4.22735	1.33671	-6.27825	-3.80486	-2.25277	-3.7372	4.81501	-12.9122	-7.07726	3.59831	2.8707	7.26246	17.3226	7.56268	13.8268	-15.188	-13.3126	16.4571
424.075	-4.56393	-5.87969	-8.56242	-5.40401	-12.3011	-10.8297	3.654	1.58583	-7.07934	1.79278	5.06231	-4.15752	3.8043	-17.8518	-13.4466	5.35516	1.64049	13.0634	5.80021	8.15148	16.1455	3.89308	-3.785	5.95406
424.076	-4.89979	-6.18888	-9.60081	-10.3085	-6.0632	-1.62196	5.53269	4.47575	-1.0489	-9.18221	4.19986	1.02847	1.00511	-5.40766	-1.6501	6.61247	2.93293	5.07556	10.2335	8.20491	3.30446	2.65324	3.98024	-0.394209
424.076	-12.3332	-15.0448	-7.64554	-7.09573	-6.21427	-9.81476	-3.42397	-12.1848	-14.6902	-14.7571	-8.86618	-14.934	-2.62494	3.61408	-0.588853	-6.07064	4.75974	2.89545	2.87077	1.80127	0.971894	-8.41514	1.68524	-2.21177
424.076	3.3931	-14.3944	-1.00318	-4.29427	-1.12164	-13.305	-10.2654	-14.6104	-9.71865	-5.32208	-4.3153	-16.5624	-6.22379	6.19979	-0.206449	-3.93082	-1.53877	-2.04199	-6.62254	-0.894055	-3.6437	9.24569	-2.68305	-6.20146
424.076	2.82337	-0.642178	4.90182	5.73308	11.1321	-7.27419	-5.6811	-2.58843	6.64705	-0.523515	3.10776	-3.92149	-5.28071	0.661664	-7.07791	6.72742	4.1872	-2.0573	6.31217	0.661685	5.1585	-4.32295	-0.536593	1.08912
424.076	3.50728	-0.565819	2.39343	4.98218	1.4926	-6.54426	-5.86392	-8.23754	3.01653	-6.59717	0.388727	-5.93221	4.63311	-3.02105	-2.9456	7.43056	4.93484	5.04849	2.41179	10.9563	2.43368	-2.80939	-0.0171718	-5.34226
424.076	8.11623	14.0782	-1.45387	8.24004	2.47774	5.94172	10.9661	-8.71472	-3.2696	-3.75636	-4.71318	9.21185	-0.411701	-9.13985	0.0256752	3.43762	-3.96115	-1.86824	4.21521	4.83395	0.720211	-2.68881	8.92809	5.84126
424.076	0.962392	9.68509	10.9847	5.52463	4.04537	3.07181	9.39306	-0.380602	-6.57193	-6.44408	2.19989	-0.0576644	1.24092	-9.53099	-3.84635	-0.748987	0.291931	-3.48754	5.74531	13.9389	8.88665	-2.77222	10.7003	13.4423
424.076	-1.87225	-2.47324	7.73134	1.61072	2.04856	3.35255	4.48192	-5.8806	6.49368	2.68596	0.670241	5.78351	-3.20844	-9.50112	0.270667	-5.73638	-3.20517	-5.5273	-7.56772	-5.38679	-5.14202	-1.6213	8.23618	-8.16819
424.076	4.22544	-2.29767	7.89178	-4.56282	2.00493	-9.862	-16.4798	-13.417	-0.310869	8.91172	-5.08864	-0.536952	-3.75038	5.62843	1.70734	-7.0631	-6.21853	-11.681	-5.37522	-9.91381	-9.16147	3.87513	7.79092	-16.4555
424.076	-6.61996	-5.73602	-0.160904	-4.28457	2.68743	-10.9855	-12.6623	-3.54592	2.52645	8.348	3.69387	-1.31855	-2.4432	14.1297	9.31147	-1.68854	-4.8865	-10.5137	-8.16342	0.164758	-8.94003	8.9693	2.00204	-14.7212
424.076	-11.2751	-8.01057	-5.38382	0.645022	-9.011	-7.4057	-5.09353	4.67268	0.784732	-4.03132	0.487691	19.6251	0.148128	7.84767	1.884	-0.437284	-3.07726	0.602785	3.13617	1.94203	-5.80668	6.01164	-6.51904	-5.10056
424.076	-15.9121	-10.5227	-4.62797	-9.81197	-14.0903	-3.78692	-16.6542	-5.67205	-1.75785	-7.51139	-10.7233	9.07766	-1.30886	10.6105	-8.34726	-7.38894	-11.3726	-4.24696	-4.38919	-10.5856	0.417736	-6.90972	7.99893	-6.6368
424.076	-7.88271	-2.52505	2.80783	-3.48823	-7.03577	5.12046	-7.85249	3.93178	2.56098	7.84062	-3.57796	-0.742411	-8.53829	5.54436	3.31195	-8.03562	-5.86723	-2.26085	-13.1286	-6.45724	-7.56543	1.63466	8.49204	2.12519
424.077	2.32877	8.9367	3.33923	0.257279	-7.45775	-1.68408	3.86054	5.17948	4.02709	4.61354	0.543112	2.05368	2.88507	-8.60362	-2.99613	3.87937	6.02644	5.94213	0.931116	-0.0951243	-1.40316	-6.78063	-3.03749	21.4514
424.077	4.94711	-3.11793	1.65933	5.32051	5.79161	-1.0552	-10.7897	-12.4269	3.8891	-1.83003	1.90199	-4.31929	9.94781	-4.71474	-10.966	4.65268	5.00032	4.16935	18.6625	11.0827	7.46996	-3.72427	-2.4335	19.9319
424.077	4.51984	-5.85482	2.78791	8.74639	9.78413	19.8551	4.02354	0.678884	-1.21204	-11.1178	-1.45983	-3.24128	3.24644	-3.48011	-4.67834	-3.9478	2.89225	-6.90007	12.1591	4.20394	-0.596644	-8.09652	-0.979515	6.32916
424.077	-4.10248	-3.27238	-2.00915	-14.9305	-4.73674	15.0015	8.17325	-0.435373	2.32904	-0.450603	2.41987	3.08155	3.88093	-6.43831	-13.7806	0.480549	4.4584	10.4864	-2.85018	-0.766347	1.38676	-3.71595	-7.82931	7.52517
424.077	4.18263	-3.54235	2.18946	-3.69308	-7.7227	4.65824	-2.26257	-1.54418	4.34762	1.19042	1.80638	-15.7397	-0.0496304	-10.8738	-5.00571	4.1939	6.00607	7.65672	-0.323513	7.52796	11.4487	-0.694754	-5.65962	12.7976
424.077	7.76363	3.81254	2.13353	12.3896	3.3447	2.65682	-0.10721	5.21182	-2.44268	0.403108	-13.502	0.265905	4.07698	2.11645	-3.64727	-5.54131	5.03119	4.34647	8.49442	-1.17824	4.97435	6.02568	-8.53559	4.46627
424.077	-0.15467	1.59646	-6.20742	1.44132	-1.41325	-8.89148	1.30748	9.81136	3.72246	-0.320513	-10.4027	-8.31386	8.07889	7.48862	5.36719	-1.56109	-3.0278	-1.37336	0.10284	-1.28154	-6.3504	10.3874	-10.3084	-12.6636
424.077	-11.9983	-12.798	-31.0149	-20.2722	-2.75138	-12.1161	-6.83112	8.31576	2.54929	-2.84795	-4.57397	-27.5373	-2.07649	9.5302	14.8458	-1.0409	-6.52978	-11.6996	-7.45588	-9.57649	-9.11921	15.7917	12.401	-8.9877
424.077	4.25295	-2.96831	-10.2649	-5.33104	7.0078	5.58704	3.0892	11.045	15.9186	13.0287	-1.20864	3.26382	-8.35196	5.45371	11.1476	-6.53042	-8.31045	-5.05933	-10.2689	-8.5469	-1.93244	8.59545	8.75981	-13.9345
424.077	3.19668	13.8013	1.9848	3.37377	2.45691	9.17174	2.97067	10.9546	1.35608	6.56096	3.92409	4.36529	1.61677	-5.20087	-5.54461	3.8708	1.00248	4.43758	-0.290794	-0.719885	3.09434	-12.7836	-5.90253	6.03248
424.077	10.6976	17.2134	13.819	10.8606	9.01883	0.922196	0.61442	5.30234	-6.12777	0.258484	3.29807	-3.96553	11.1223	-8.11334	-10.0307	10.3713	4.49545	14.7732	2.07564	4.4253	12.8481	-11.6841	-16.1187	12.927
424.077	11.4409	8.20158	19.3409	-3.15129	4.79129	-4.64186	6.91727	-7.63852	5.71204	5.34771	1.80843	-2.95384	8.11698	-5.36425	-7.70451	8.91965	-3.25399	8.53999	1.97827	-0.468518	2.15263	-6.87525	-19.5267	-1.12328
424.078	9.29158	8.20181	4.27414	2.65594	6.98389	-4.72704	6.77668	-0.825808	10.1099	3.16527	-0.44097	-1.5467	-11.3856	8.66023	17.4851	-8.74013	-4.4133	-7.81715	-8.98466	-12.9135	-18.9532	6.63022	-0.102276	-19.8806
424.078	1.33806	0.174883	-2.57712	18.1819	7.41802	3.53996	5.97924	8.39714	-5.92384	-0.924038	5.21422	-2.12676	-10.4513	10.8428	13.0662	-1.82262	1.99381	-4.23186	-10.2289	-10.6846	-12.8432	5.91133	6.51031	-16.2394
424.078	0.321463	-7.90618	-4.32021	4.90098	3.69179	4.62307	6.50074	-0.594153	-3.98291	-1.03073	-0.985616	-4.33752	1.58777	-6.76257	0.481935	-1.53538	-0.400219	0.949241	3.92477	2.07001	5.76342	11.3634	-0.938775	1.10562
424.078	5.42952	11.7048	-3.64941	-1.28416	-9.67825	-4.24069	2.37882	-9.71488	-3.35861	-3.96647	-8.99495	-7.36656	15.2382	0.434444	-2.20315	14.2045	14.6928	0.771694	15.3789	11.1431	20.7085	3.79086	-7.55489	11.1585
424.078	3.91301	5.39248	2.4534	-7.54517	-19.155	-7.9958	5.29318	-11.5585	-13.6482	-9.64472	-1.44881	9.90548	1.58483	-2.70756	-4.83531	2.1378	2.43436	1.96986	1.68577	7.05745	10.3416	-4.80843	6.70686	-4.52621
424.078	4.63311	1.64004	8.80755	0.0278834	3.75038	9.68265	5.03584	1.79757	-5.04472	0.265523	5.49432	21.3557	-2.00141	0.393589	-1.19941	-2.92353	-1.05109	3.9184	-2.83869	9.5594	5.44819	4.21471	8.82103	-3.66771
424.078	-12.7118	0.64443	4.98446	2.53164	10.9742	11.1585	10.9325	7.02804	-0.979847	3.45206	12.1976	9.75085	-3.55606	-2.91298	1.05057	1.57601	-0.706764	-4.84588	-3.79659	4.5956	-7.46759	-0.436969	2.49327	0.454946
424.078	-6.0245	-5.37127	-0.793431	-18.2576	-9.32908	-4.63326	10.1535	-5.45781	-3.30628	-3.93915	6.62737	12.3604	-1.05726	-5.99157	3.23365	4.04404	0.177794	1.99066	-6.37083	5.32182	-0.125445	3.89595	16.9768	-3.06382
424.078	2.59541	3.47344	-7.56224	0.5856	2.85343	8.51196	13.0389	-2.71306	3.31661	5.9229	16.6567	12.92	-4.84585	5.42397	5.44791	-2.85757	6.44662	4.44096	-0.659505	2.57513	4.15143	6.9095	4.9079	-18.1132
424.078	-8.74683	-0.0200752	-4.69922	-1.15646	2.79737	6.61829	10.4722	2.01574	-4.33466	-1.56081	11.7854	14.9532	-5.87368	11.9173	9.40872	-7.84047	-0.468933	-5.20916	-3.55118	-6.12068	-10.7437	0.131024	2.4889	-5.21364
424.078	5.07631	2.5796	8.23901	6.42814	3.74059	-5.94844	-10.0599	5.62903	2.75662	4.9011	17.9287	10.3282	-10.2726	7.40653	13.7353	-1.95057	-11.7024	-3.49902	11.2957	4.00634	-14.0255	-11.9478	6.33539	0.357391
424.078	-4.22207	-4.24211	3.96661	1.41826	-8.42309	-19.9104	-23.0437	-8.28117	-2.34106	-5.16704	8.07561	-12.1967	-5.47488	0.109442	6.00696	-1.91119	4.15303	-9.43804	4.44908	1.51514	-3.77826	-6.92519	0.681658	12.8982
424.078	-7.78634	-4.08942	0.550369	-3.82145	-1.10154	-9.09237	-16.6805	0.238459	-0.0732831	5.86403	-0.447266	-2.89051	1.55803	-2.98597	-5.54195	3.97194	11.6489	1.11051	-1.4829	0.163906	6.75138	3.95911	-4.04574	15.533
424.079	-2.89402	-6.24593	9.13107	13.8389	8.13973	-5.49902	-19.4663	7.03676	6.38174	15.5239	9.98531	2.39398	1.88734	-5.26783	-6.68392	-1.8854	-5.87979	3.61735	-6.71734	6.3149	10.3481	3.92248	0.864092	10.9903
424.079	-8.43974	-6.20241	2.11302	18.6932	1.62642	-3.33315	-5.32499	-3.51066	-6.89466	-5.77057	-13.9404	-6.03589	-5.76774	-14.7526	-4.0357	-0.259263	-3.21053	-4.79911	-16.8366	-8.89326	2.62863	-2.52995	9.08687	6.32174
424.079	-8.61991	0.466597	-1.74303	7.54109	4.21035	1.16143	4.32167	1.60297	-5.78309	2.22484	-10.2684	-0.281232	-0.695612	-7.53558	-11.2081	1.654	2.72796	7.93109	4.5553	-4.38693	5.98075	-0.966107	-2.69661	10.3697
424.079	-0.0553941	-3.1737	4.90099	1.76465	7.34792	2.50056	-2.67444	-4.77395	-5.97189	1.62752	-5.55255	-2.42188	8.31217	6.85083	-7.07243	4.07296	-4.95404	13.5616	3.46262	3.84102	-0.505908	-12.2853	-15.8716	-1.50998
424.079	1.32735	-0.875099	3.65196	11.0139	11.2599	11.3455	0.506636	-0.0760687	-2.31191	-6.99111	-11.1907	-3.19916	16.8391	3.91771	-1.06295	13.2328	2.81274	0.750733	2.94968	-7.8175	-17.4105	-20.2206	-14.2817	-6.08982
424.079	28.232	8.48112	9.60565	2.72807	0.273242	5.8084	6.99754	10.5393	7.26723	-7.61755	-5.0108	-2.95977	0.252632	6.38832	4.93498	0.681595	2.24708	-8.63322	-3.39519	-6.65502	-11.6169	-8.27383	1.92899	-11.345
424.079	-5.80743	-13.895	-12.5277	-17.8045	-6.80343	-7.24644	-3.09702	7.49281	8.58578	1.69784	1.50704	1.72822	-7.66814	9.25738	8.20656	0.299344	-1.30463	-0.880502	-1.28537	-8.39943	-20.0066	-5.58234	-1.07536	-8.52304
424.079	-28.1775	-32.1869	-28.5901	-11.6925	-12.9082	3.6229	-12.0806	-7.39816	3.4875	-3.27559	-5.84539	-5.08376	10.1058	2.47686	-2.32111	-0.453996	-0.82412	-0.597274	10.7732	-7.74678	-4.61738	-13.6298	0.0740546	6.2314
424.079	-35.4154	-32.2004	-18.6617	-4.47838	-8.92215	0.0188902	-6.86622	-1.14505	-0.180695	-9.24738	-11.3154	-9.81495	-3.76593	9.2402	-2.91081	-1.19317	-2.57613	-10.4117	9.30576	-4.31138	0.69225	-3.50465	-10.6572	-1.13701
424.079	-24.2699	-7.18865	-8.71453	-6.58793	-7.60836	-13.1772	-1.07677	-2.2716	-9.01212	-3.89973	-11.8667	-1.25302	-6.52187	5.04471	-1.98486	-8.37748	-1.4967	0.617931	3.36437	-3.20343	-2.73238	13.4886	1.37824	-0.328244
424.079	19.4574	14.0748	4.82605	3.50206	1.23836	7.51351	0.788721	2.70339	1.15251	3.53698	-1.56896	2.82281	-3.16931	-8.23472	-7.01392	-14.1682	0.164774	-3.56899	1.40994	6.2972	2.13405	7.7762	2.74009	2.52643
424.079	41.7776	33.7022	14.8049	16.283	7.85218	9.85016	8.42005	17.1933	18.4248	6.72035	1.35735	2.95075	-2.88712	-8.29593	-5.97447	-13.1378	-3.42717	-7.54646	0.646123	-1.29091	10.844	11.5205	5.31588	5.98591
424.08	27.5088	27.7212	7.98808	-3.27476	-1.90282	1.72778	8.27753	5.34905	10.0764	5.6825	1.51113	-5.18512	1.05851	-11.1672	-12.4419	-0.934179	5.3924	4.26614	-7.739	10.4642	24.0953	10.5062	4.6689	3.79136
424.08	4.3942	6.25112	-13.3184	-16.7991	-3.34007	17.7882	14.7301	-7.99639	-4.56939	-9.24182	-17.5478	-1.63591	-2.95811	-9.2956	-10.0535	3.17385	6.56447	8.02802	-0.900331	20.0839	20.6889	2.98826	3.14551	2.82737
424.08	-11.1983	-11.5634	-18.6486	-29.7223	-19.7788	-1.00208	10.8935	-36.4497	-23.3025	-24.2352	-16.7895	-3.85893	-8.65036	-2.10459	-0.814829	-2.59257	-1.76298	7.51909	2.88566	12.4969	4.24154	-3.26857	-4.88581	-8.70413
424.08	0.816072	-3.19182	-0.38341	-19.5245	-7.58378	-13.9979	-0.720122	-18.1088	-12.1263	-6.54566	3.31201	-2.13618	0.543119	-3.03113	1.24929	0.945424	-3.31146	-1.36752	12.7195	7.73425	3.28724	-3.25097	3.46603	-3.15134
424.08	14.7666	14.7903	6.51039	-0.0632779	3.67699	-11.9612	-6.04775	-3.38974	-5.07406	-2.4356	2.1171	-12.9188	-1.0566	1.90329	-0.473629	-6.26992	-4.17092	-1.31023	5.74597	6.66708	-0.194891	14.5176	15.2411	2.40603
424.08	3.47307	11.1691	4.86943	4.50977	-0.191997	-21.5176	-15.5371	-10.668	-3.02038	-2.88303	2.83409	-18.2496	-3.00243	4.6954	9.58769	-0.123489	-10.8006	-4.42183	-6.13301	-6.55845	-3.81834	11.1407	1.1956	1.98294
424.08	-0.101264	4.50081	10.361	-1.46159	-3.31056	-13.1051	-5.78607	1.08616	13.2206	10.6608	1.04967	-1.7221	3.11969	7.84425	13.043	-1.37965	-0.292791	4.5221	-2.45471	-8.06774	2.51457	7.83295	8.58713	-6.06019
424.08	3.45991	0.496236	12.7394	-1.15139	4.39871	20.6945	-11.0788	7.23343	18.4359	12.5894	17.8535	13.5191	3.40872	-3.23385	2.88154	7.35831	4.06784	-0.104679	-1.37076	-5.54648	0.555072	2.03658	-2.59581	4.33589
424.08	13.9396	-1.29429	12.4731	13.7772	13.429	19.4329	-4.15625	12.4494	12.3343	10.1173	9.5016	6.43616	9.27375	-7.87633	-4.0718	8.79086	-7.24268	-15.9335	-10.8592	-8.69381	6.99867	-2.32802	-14.9975	10.1462
424.08	-4.25369	-5.22846	-3.46441	5.11925	-5.35623	0.157642	9.71771	6.43183	8.2026	1.66578	2.77599	-9.54787	10.7985	-1.33118	-7.11456	10.2559	-7.67253	-11.9018	-2.91791	-13.776	-1.58518	-7.96411	-9.19342	-2.26484
424.08	-10.1189	-10.969	-7.73605	6.26568	0.139794	-3.78677	0.339455	1.7998	-1.80728	-1.3348	7.08932	-6.86633	9.62316	0.381014	-4.59061	6.23599	1.42917	11.7224	5.2069	-2.25284	-14.0279	-10.0299	-5.12026	2.20181
424.08	-15.4556	-4.09576	-0.583934	0.788273	8.25256	-5.82991	4.51907	-8.30719	-11.3339	2.20921	-4.90462	-3.00574	1.21228	12.2475	14.8311	-1.53893	-0.232339	-1.00167	-8.80018	-9.07516	-8.59666	3.57013	-0.192073	-9.09011
424.08	-13.9221	-1.07964	-5.20731	-6.90416	-3.76029	3.56429	9.83858	-6.16963	-5.60273	5.24247	-2.37688	11.5776	-6.74338	12.3188	17.7881	-4.31085	-1.08208	-7.58698	-8.8442	-7.42222	-8.54553	19.5224	10.8488	-10.3279
424.081	-7.52025	-8.16057	-1.19459	6.99901	5.91133	5.00075	6.39783	7.16293	1.75612	-8.34511	-6.16345	2.14208	-2.56044	-3.50242	2.01005	-1.19134	1.80995	4.63563	-0.717946	0.0149613	-3.5511	8.27338	10.7626	-4.13915
424.081	1.63807	-1.62517	7.33545	3.75225	8.39601	-3.88418	-1.23373	7.25055	-0.491764	-11.5002	5.70757	-3.58155	0.309603	-1.11194	3.15346	6.36882	6.87094	14.5453	0.286991	10.2766	-0.225409	-0.454783	-1.02176	-4.7602
424.081	-4.53072	2.37645	-2.51561	9.98708	0.76828	-4.23323	-5.05035	7.88491	-1.17773	0.0546713	-0.514373	8.46806	-2.11308	-4.61986	6.33234	1.47171	6.32684	12.1021	3.12989	6.35671	-0.257685	-1.02215	-0.159467	6.33628
424.081	-1.19922	2.6211	4.9937	5.19557	0.941052	-4.50463	2.80496	10.9557	0.831344	4.1183	-1.52207	19.8709	-5.78165	-0.641018	-1.92276	3.23931	10.2641	-3.90647	-3.69323	-12.8803	-13.309	-12.0551	7.7248	2.44596
424.081	-2.59599	4.365	1.8153	0.711704	-1.44149	9.33328	9.34068	9.9556	-6.25745	12.9481	6.63483	21.528	5.0252	0.94964	-0.149022	9.21439	3.26483	-4.76791	-6.83022	3.25516	-5.70107	-10.7583	-1.12591	-2.79285
424.081	2.63339	3.43762	6.08458	7.22577	11.8316	10.8805	4.04425	17.3926	6.43725	21.3436	11.9885	13.8102	11.0483	-7.73941	-14.509	4.26256	2.64184	7.38123	10.8081	10.4985	4.91019	-7.76301	-16.0543	-6.04809
424.081	4.70017	-5.34875	0.575608	7.81622	5.00838	-0.0128237	2.27715	16.8633	7.42022	8.31502	13.279	-5.23477	-3.52555	-11.7303	-8.67096	4.48457	11.7816	5.77112	-1.92729	-0.841353	2.70808	-14.4889	-13.9661	-7.58469
424.081	3.65833	3.39459	13.5188	6.44464	-0.555583	-1.51447	-3.12227	1.30591	2.46711	4.00829	4.64554	-5.50508	-11.5108	5.61788	3.61127	-13.9179	-2.71246	-4.15248	-2.95618	0.63293	-4.66517	2.18054	3.26146	-11.8266
424.081	11.0351	9.286	6.88812	4.33356	3.64459	4.33883	3.464	-4.54186	0.457177	3.78488	12.8391	10.6678	0.428951	7.45796	0.444467	-9.67296	-6.63637	-2.0579	1.2882	3.33906	0.248885	8.64605	5.17	7.81851
424.081	5.13144	-6.3747	-17.22	-3.43655	0.750102	8.20392	3.9171	0.634713	-6.14508	-3.66149	3.25893	17.1602	12.1894	2.12221	2.8975	1.17906	3.23884	9.3219	3.3755	7.93166	7.34895	-12.1401	-9.62885	15.2393
424.081	-11.665	-6.5003	-12.6821	-6.94765	-14.0398	7.43524	5.26654	-3.04842	-12.7316	-7.55861	-13.0721	-6.34712	6.53782	0.970395	-4.29759	10.93	7.67583	14.6649	19.4082	13.0637	4.27464	-3.59033	-8.90354	11.2765
424.081	-2.32453	6.07061	-2.60817	5.53656	-2.08441	1.3439	-3.52032	0.418807	-7.47543	-6.36686	-7.63114	-22.246	-0.937803	-1.66385	-4.48621	-4.48616	-8.63757	-4.6255	2.30336	-4.81681	3.72854	-2.10326	5.38295	3.30803
424.082	8.21663	4.79245	-0.569702	6.993	10.3504	-2.73518	-4.74512	-5.36355	5.30059	-2.95784	0.983595	-15.9905	-6.26096	0.0987332	-0.790142	-20.4758	-5.64298	-8.19887	-9.34605	-8.22441	-2.20541	0.051834	11.1504	-2.46047
424.082	8.94409	-0.469458	6.51797	-6.86197	2.19063	2.96256	-0.558029	-6.1636	2.93114	-5.1611	-10.0133	-9.1552	-7.11253	3.17015	0.217244	-5.44511	-2.2746	-8.2403	3.71056	-2.07293	-5.53158	5.41782	-0.0810731	-3.16622
424.082	13.1137	6.80347	1.47889	-10.7355	8.88442	-16.3714	-15.2882	-17.9754	-6.9641	-8.92266	-8.49852	-10.291	-4.90623	-1.01829	2.71453	-3.51245	-1.9627	0.204697	0.985026	-2.75546	3.89081	-4.23602	2.73535	7.90378
424.082	-0.341134	-2.64049	-1.75643	1.11457	-2.75893	-19.6714	0.698416	-22.2711	0.99803	-1.88054	-2.13407	-2.04331	1.93477	6.6574	-8.13204	0.0912086	3.18947	0.821304	-1.7367	3.28687	5.43011	-0.32368	-7.08453	7.23224
424.082	-11.8728	-11.5286	-5.32809	-12.4584	-30.4706	-10.0989	-7.45702	-11.6256	-1.84147	-1.21499	2.41311	3.66931	-6.27832	-3.25695	2.09107	4.97004	-1.18968	0.13347	0.94576	1.75252	5.15444	-0.13845	3.29907	3.33942
424.082	10.9871	6.40308	1.92147	-7.87662	-14.1585	-5.20132	-6.09199	2.0434	1.41065	3.52728	-2.5771	1.07228	-5.16887	-3.67883	6.63998	-0.72153	-0.600539	0.196496	-0.498844	0.896404	9.39827	2.47444	4.22228	-5.12177
424.082	7.1104	11.3493	7.50632	6.05192	9.75057	8.79199	6.24609	1.11989	9.03631	2.66438	1.94969	-1.44812	-0.614737	0.936051	-1.05431	-1.8318	-0.399565	-3.75921	-4.83025	-4.11503	8.62347	5.91351	-1.91048	2.2337
424.082	-3.50149	-0.136974	8.00289	6.05477	3.29944	12.1414	-5.2532	-4.87777	-3.8306	-9.62139	-13.1387	-1.57017	-2.51298	7.04101	2.78463	1.72712	-10.8485	-9.61062	-8.73203	-5.47875	-8.88161	-1.27881	10.2308	-0.910322
424.082	-7.47155	-6.39629	-4.37569	-4.84655	4.74145	0.962413	-2.54218	0.173823	-12.7882	-1.54748	-1.07088	0.305318	6.28371	5.4067	6.22212	-0.503502	-7.63653	-7.11348	5.31655	3.8035	1.61939	5.30118	11.4869	-2.58054
424.082	-3.73924	3.29092	-0.51862	-3.46847	1.49349	-3.15844	-6.55539	-13.7165	0.811503	-12.035	2.05259	-3.86155	-3.63015	-2.54042	-8.3308	-0.547911	-2.39103	-2.80326	4.0719	8.14904	11.3412	1.19206	-1.15474	6.39151
424.082	-6.58637	-4.9629	1.5264	-3.25341	4.64912	-9.38233	-7.72046	0.281284	-0.841482	-3.29048	-7.95707	-3.72859	-2.42115	-6.31882	-5.95165	2.3923	-11.4757	-8.02041	-6.81456	2.79768	6.02121	4.40759	-6.09917	-7.43295
424.082	-7.39349	-15.2669	-8.01884	-12.7214	-1.07754	-2.70155	5.54731	2.08699	-2.4743	-1.90241	-4.37243	-2.67782	-8.21293	0.216335	0.733125	0.879025	-1.16696	-2.82371	2.83689	7.30319	-4.63388	8.8108	2.71757	-6.18446
424.082	10.4657	4.4604	-3.69588	0.337139	-11.4562	1.62387	3.667	-3.35138	10.3471	-4.22721	-1.72027	-3.47224	-1.10141	-1.39768	-4.56821	3.12099	5.09094	4.58567	2.2481	6.86341	-2.47617	1.03033	-4.45745	-1.40677
424.083	4.59368	3.03367	-9.83234	7.70466	-7.00974	-1.63563	11.0761	9.60647	12.1925	6.28742	10.4988	9.43313	10.9794	-0.546336	4.24895	8.47766	1.44981	6.48105	0.528886	5.50155	5.52425	0.12676	0.843757	0.884092
424.083	4.13238	2.43402	-6.40009	9.2058	2.58982	19.2453	15.752	13.3907	12.8995	4.1328	-0.539144	15.5136	2.38403	-2.09982	5.35759	3.38672	4.11196	-1.43839	-6.42344	-9.41695	-6.36487	-1.4103	-2.64198	0.624392
424.083	-10.3198	-0.752753	0.449997	-5.70206	-4.35067	-11.9148	-2.49323	-2.62092	-1.92094	-0.432294	0.333083	-0.195815	-8.6946	6.32413	9.0884	-4.25311	-8.65537	-8.90567	-8.82689	-18.0408	-25.1275	7.1195	7.95538	-7.20146
424.083	-1.79879	-1.67399	10.5039	4.24815	-1.65466	-2.63981	-1.17934	5.2188	-5.61134	8.60671	6.74617	11.2935	-2.08961	8.98382	4.25311	-4.35606	-6.80128	-3.95996	-1.52726	-5.13725	-12.5615	7.47474	7.09705	-0.357712
424.083	-0.666056	6.00907	7.34786	-4.72021	2.85372	13.6618	9.45802	11.7696	0.998493	4.46981	-0.463282	8.10718	3.23352	-0.737299	-6.7815	-0.747631	5.91297	4.56278	2.38213	3.9886	2.87403	9.59385	2.25531	7.06103
424.083	-7.31529	-0.592042	5.48938	-8.95228	8.94282	-6.57461	-6.20973	8.72374	-10.0591	-4.02456	-5.38982	-15.7372	5.08918	-1.33934	1.85341	8.52236	11.3347	9.20649	11.6884	7.67249	5.90049	-2.81302	-10.9692	-5.18506
424.083	-6.5572	-10.5283	-7.8349	8.03054	3.49353	-8.55321	-21.8104	-6.02353	-13.4224	-2.56725	-7.44913	-14.2559	6.48933	-0.00217066	5.18056	3.02382	19.1906	6.10352	2.37618	-2.09263	0.580909	-15.3486	-17.7208	-0.545653
424.083	-1.6815	-1.96062	-3.02668	-0.668205	-8.78424	-2.00532	3.05501	1.22489	-0.521078	1.41555	-3.21805	4.42617	11.7352	-9.63394	-3.49741	2.49118	7.64825	4.33196	1.50886	-6.90036	1.62436	-15.0202	-13.3981	-0.110772
424.083	-11.3644	-5.63386	-9.049	-6.71745	2.95971	13.6795	3.8959	7.52392	9.97764	2.30365	5.83881	7.04872	6.53522	-14.9647	-14.3788	5.75024	2.71701	12.8212	9.38585	-2.88401	0.150227	-19.5072	-14.3429	-0.318759
424.083	-47.582	-60.257	-33.3194	0.462445	-3.63107	8.33902	2.35828	3.83977	1.39664	5.03521	-0.642567	11.652	-0.387717	-3.60274	-0.0859431	-0.553901	0.387939	-1.14239	2.64285	-1.05659	-1.48034	-3.37054	3.84573	0.960659
424.083	-16.3616	-36.9689	-18.2068	1.3217	-6.44937	10.6008	1.68005	2.77547	3.14697	0.184795	4.84657	-6.61586	-5.61254	-8.35126	-5.8817	-10.1688	5.54151	5.45458	4.04465	1.52998	0.571758	5.20136	8.19514	-0.166249
424.083	14.6052	13.476	4.59429	5.06202	8.80895	-10.398	-13.9983	11.4226	4.51011	5.20571	13.4513	-23.0741	-11.5309	0.770812	-3.387	-3.36313	0.566591	-2.13894	-3.27662	-6.05869	2.4264	14.8666	12.8457	-8.60956
424.084	16.1334	32.834	24.0181	20.5864	20.9994	-7.70041	-2.38155	9.40001	10.3157	15.5317	18.5537	7.17024	-10.608	-4.14969	3.12584	-4.0231	-2.29863	-0.916121	-3.73647	-0.0176004	-9.61693	4.97293	4.99056	0.594814
424.084	23.5563	37.9654	10.8336	11.0518	8.94383	17.7062	21.5502	-5.29168	10.2262	12.7989	8.15643	26.1166	-0.423555	-3.50069	-0.720104	-0.881902	-3.01039	4.94051	8.59576	14.2635	10.9518	-7.67571	-12.4835	3.6796
424.084	5.96969	14.0316	-0.702545	-3.34925	-6.88582	3.31261	4.06835	-5.5005	-5.08854	-5.71189	-4.14456	1.61013	-2.46373	-3.22576	-0.0213779	-1.19405	-11.4001	-2.15075	-1.17252	1.30909	12.2782	2.81038	2.86403	-6.67957
424.084	4.67373	8.88992	6.91877	-13.3217	-16.0337	-5.33686	-5.26301	-11.3315	-6.68508	-12.6305	-0.468895	-8.47901	-1.27678	5.43049	2.24154	-5.57365	-10.2642	-2.31202	-0.744337	-7.97557	-2.91746	10.1675	17.0191	7.82972
424.084	23.4449	19.5152	20.3951	-0.815448	3.8747	-2.57011	2.15527	-4.22762	1.85259	-8.1305	-17.7539	-6.13316	10.0916	6.28502	1.30272	3.07066	11.1637	4.3101	-2.04798	-1.91379	6.47674	7.2117	-3.1545	11.0767
424.084	7.92179	3.36726	5.69166	-1.17647	0.893267	-1.31609	3.37138	8.74141	2.83639	-3.99926	-5.74096	0.841455	17.9296	5.80544	-2.47963	9.06958	13.5184	-6.85776	-9.6696	-3.13926	1.97231	-5.69347	2.15151	-0.51176
424.084	4.8846	-2.55991	-1.72524	-9.57985	-2.58795	0.631538	15.0931	-5.0691	2.16245	-0.183916	7.69099	11.7792	11.2558	9.75917	8.68885	8.33496	-0.292456	-16.3365	-19.6363	-15.2607	-11.7596	-7.95525	1.33139	5.53074
424.084	6.58027	11.7399	12.4814	-2.7093	9.17901	-7.17247	-3.59749	-4.50693	-8.50547	1.88342	-0.178748	-6.86779	-0.520393	7.54592	2.41884	5.8429	-0.967093	0.383086	-8.34009	-6.09797	-14.1801	-1.94902	1.69387	8.09631
424.084	18.664	7.79215	27.8574	15.8077	10.0566	2.38715	5.94571	4.98972	-6.1669	4.62005	1.27628	0.244844	-4.42909	11.6243	1.52497	-11.6064	-3.40658	-4.48589	-15.1212	-2.85418	-6.96981	4.61378	9.99984	-16.6464
424.084	2.59271	-4.23348	1.04766	-0.389035	2.38405	6.13244	1.79168	-8.42704	-4.70925	-8.15224	-3.30724	4.14032	-0.84446	14.7834	4.82353	-18.1831	-14.08	-6.52999	-2.73456	8.69014	2.30877	4.27207	4.87142	-3.25689
424.084	-14.0543	-11.0879	-15.4903	-20.3907	-2.2944	-5.74165	2.67112	-7.98761	-10.3803	-1.82614	-7.71066	3.92788	-8.15737	-4.89573	3.77401	0.0138117	-2.67426	4.04728	3.8545	8.74543	5.51506	-0.603665	0.876977	2.65409
424.084	-7.36816	-2.95449	-10.4142	-2.22227	-6.11562	-1.09701	11.5908	-8.05373	-7.40323	4.18927	6.15144	-5.66358	3.25912	-3.81386	0.0990222	7.58725	5.87046	9.48603	6.31596	6.18804	3.46196	-7.69791	-3.45857	-9.82133
424.084	-10.0118	6.60064	-10.4038	12.7542	-1.29941	-10.3329	-11.5755	-6.35077	0.777049	1.69544	3.17618	-13.531	14.5301	-6.72313	-12.0106	8.50423	9.94853	16.8957	20.3924	19.2179	-0.760946	-13.8868	-24.3729	-1.79183
424.085	-1.61566	6.69431	-5.5609	-3.17724	-3.49539	-9.6455	-19.719	-1.16698	-3.57488	2.20519	-6.78659	-1.01852	1.84518	-1.95854	1.9208	3.03318	8.24635	8.03301	5.59279	19.7219	3.27947	-7.99261	-1.48628	-0.758176
424.085	0.573418	-3.16313	-5.57377	-3.29222	1.36692	0.682769	-12.4137	-4.35287	-6.06231	-2.17719	-4.49556	-5.85891	-6.0586	-5.30254	7.31104	-0.851301	-0.0844963	-6.98974	2.04117	-2.90451	-4.30856	0.235857	4.26822	-1.78002
424.085	-6.01958	-2.10137	-0.296202	2.73943	2.02267	5.53761	-4.8718	-2.9441	2.8541	-11.9167	3.12823	-0.9416	-3.58447	0.676486	5.24481	4.26251	-0.114731	-10.0477	1.10165	-7.8287	-2.94838	2.94813	-8.40958	2.31438
424.085	-2.77489	-4.7692	2.73126	-3.32195	-3.54248	-0.357294	-10.0573	-1.86835	-2.20777	-2.64206	-12.023	-2.93123	-1.937	-3.22438	-12.8218	-9.92962	-14.2796	1.55801	-0.653281	-13.9095	2.68099	-1.33547	2.12187	9.55867
424.085	2.58322	-7.91539	-6.91749	0.19609	-6.14949	-8.86271	-12.5932	-0.111797	-0.904159	2.42936	-15.5899	-9.6798	-2.80623	-4.64307	-4.87306	2.07772	-3.11767	3.0531	4.20402	-1.01825	-4.47068	4.75427	-0.906165	1.40939
424.085	-15.0454	-11.5316	1.28548	-3.36435	-10.6978	-2.50829	-5.68674	-5.23383	1.21371	-5.06241	3.89505	-3.42138	-9.12155	-0.611556	3.31206	3.75692	-0.554486	1.92763	4.30419	-3.18774	0.97593	-1.48811	2.39	3.77151
424.085	-6.2411	-7.20609	-1.73188	-3.35942	-6.98395	10.8293	6.58397	-1.59986	9.4729	2.92059	-0.4998	-0.830179	-0.675832	1.57613	-5.29046	-1.41437	-1.34944	6.72824	12.4878	-2.59206	13.8396	3.04168	2.58387	12.0681
424.085	9.28064	1.76809	4.79488	12.0243	4.74268	-1.72319	-3.65924	5.22327	-2.10646	9.27166	8.70367	7.39192	-12.6927	1.66537	3.70188	-2.5894	-12.5783	-5.39452	2.4946	-6.37718	2.94099	2.33737	-0.262855	-2.56866
424.085	15.32	8.47949	14.4998	12.808	1.7875	-9.74471	-2.87567	11.5629	-1.12001	-10.4512	-1.13693	-8.37144	-17.227	11.9171	12.6349	-10.7288	-19.5904	-9.42804	-11.3607	-12.5658	-5.68688	18.4104	10.3999	-11.7942
424.085	9.73495	7.71023	-1.92881	2.9367	-4.36202	-1.52927	-7.12104	2.43473	4.98187	-3.85098	-4.96911	-11.4845	-15.4836	16.5966	19.6046	-6.74936	-6.23033	-8.46528	-9.03593	-6.85711	-6.82336	11.5977	2.10059	-10.9621
424.085	-2.5302	-4.42138	-13.9351	-10.1278	-7.13171	8.96365	8.75741	-2.52696	-0.271551	-7.2395	-4.68506	3.44385	-2.72655	4.27109	-2.60278	7.04324	-4.08931	-8.1277	2.43609	6.92902	3.51956	3.56686	3.87763	-7.17924
424.085	-1.15155	-5.01509	-1.24002	-5.17463	1.35563	17.9676	12.9548	-3.41315	7.86912	4.68593	5.07925	10.3636	16.2778	2.24782	-6.92709	12.1638	2.67066	-3.84974	-2.81637	13.5442	8.43596	1.96598	5.56408	1.9875
424.086	-2.5799	-13.5601	-3.87062	1.80362	-8.36545	0.161171	12.1285	-1.57541	-4.28691	5.4674	0.948398	13.5727	5.36336	-13.2744	-3.16251	6.11385	5.50547	1.16337	5.04903	6.41248	4.79582	1.72324	-7.18212	7.77974
424.086	-11.9257	-17.1018	-7.14	2.04946	0.538576	-12.499	8.34927	7.18868	0.272617	3.85123	-0.0401857	1.82046	5.82908	-8.08281	-0.586235	1.89228	10.921	2.24284	-0.941467	1.07528	5.09924	-5.24608	-3.13362	3.11203
424.086	-7.60778	-17.05	-1.97297	12.2558	-0.837876	-10.3459	1.12107	11.7628	14.0065	4.1379	14.4524	7.23501	1.17082	-18.2317	-11.87	1.36582	13.0012	4.48093	-0.283143	8.90453	7.92016	1.85158	-3.46273	4.87646
424.086	2.08941	5.83708	1.22192	1.65876	6.27877	-8.61591	4.1085	9.26122	2.28395	3.00758	16.9237	10.7244	3.6171	-20.8995	-12.2073	1.09664	6.51405	4.90734	10.9054	7.73466	8.25506	-7.58629	-3.6252	9.25004
424.086	5.03273	6.20107	0.24801	-5.81997	0.742616	-13.4257	-4.96248	3.14323	0.726385	8.79041	6.62936	0.839036	6.56459	-3.68025	-0.137256	-3.25347	8.82356	8.44956	9.63889	0.711883	-6.73937	-6.84248	-0.0669211	7.58495
424.086	2.34178	6.79227	8.61967	-5.07054	-0.470936	12.7943	9.05767	1.16534	10.1705	3.95794	12.2656	16.893	0.810896	-1.29772	-1.6245	-9.47476	-4.48916	-9.26732	-3.99812	-11.4555	-4.12322	-7.36542	-0.750936	-7.8438
424.086	5.04682	10.175	8.12365	10.1274	18.5846	24.4726	12.8121	3.0516	12.1887	4.47173	2.95337	8.90588	-2.19724	-2.01276	4.49596	-10.7148	-1.49921	3.4197	-2.33305	-3.33137	8.47639	-1.80113	-12.6545	-2.84942
424.086	1.98555	5.82594	4.41578	18.084	24.3969	13.8626	5.66242	13.0155	17.6792	10.5164	5.6167	-16.0167	3.08192	3.3595	-1.6966	-0.42421	2.39095	-2.73484	-17.2699	-0.135465	-5.17862	5.6807	-0.77068	7.0469
424.086	-9.00126	-1.24339	-3.04181	3.02699	10.8855	25.6074	11.7441	0.800447	5.90788	-7.5293	-4.15846	-2.79823	9.63887	6.47656	-12.703	-5.73601	-2.5358	-7.02258	-19.3221	-8.37445	-6.1063	1.84166	0.129474	2.04138
424.086	-3.52537	-9.28102	0.0420927	-17.613	-1.01586	16.3484	8.90135	3.62458	-8.60008	-7.80376	-7.89845	4.23411	9.54327	8.61198	3.41577	-4.63451	0.800414	0.753328	-0.111152	1.04785	-9.37131	-2.39314	8.93648	-6.81772
424.086	-10.602	-1.86171	-4.33489	-15.1253	4.43294	-9.71439	-10.4092	-3.23715	-16.3881	-8.8522	-6.35797	-3.30797	3.73439	-3.25735	-11.5902	18.172	8.34757	5.03123	-1.32553	-1.65905	-6.88831	-14.5624	6.74221	-1.69502
424.086	-2.7805	8.71062	-2.34005	1.51324	5.1633	-6.08626	-15.113	-8.37044	-13.4474	-5.59213	-2.37279	-1.27161	-6.02818	-3.56584	-6.1138	7.96755	1.82111	3.17767	0.31137	6.39559	-6.25502	4.64707	16.1458	4.17748
424.086	6.8496	12.5519	5.86362	-1.00217	1.63014	6.03238	-1.59155	7.27801	3.04953	8.81108	5.04084	6.20904	-2.875	-1.63285	10.9746	-10.1656	-6.6051	2.93865	-0.701374	-0.851304	-5.62936	7.84789	10.268	-7.8582
424.087	4.26991	9.69368	5.83932	4.42935	-6.36692	9.77329	11.0803	8.63264	9.4634	3.08384	0.602063	9.62744	4.93636	3.82555	-5.36667	-2.89168	-2.05548	2.72855	4.09701	1.57992	9.24766	8.33839	-1.67131	-2.07425
424.087	-1.93929	-8.57141	-8.01235	-8.25644	-13.1699	-27.9424	-13.5059	-11.0708	-6.13496	-1.95648	-10.2106	-2.42164	-1.0013	5.98954	4.01904	2.68486	-7.87194	-0.111471	5.55063	13.1695	1.97924	4.02862	-2.26358	-4.12385
424.087	0.329711	-0.505132	-11.0676	-12.3417	-14.3306	-16.6428	-11.1848	-24.6938	-9.18066	4.84986	-2.52186	-2.46863	-2.97218	5.31049	6.31172	-9.02528	-0.151741	-3.01058	-1.7295	-5.03432	-1.34203	-6.67829	-7.55166	-4.49111
424.087	-3.06201	0.556374	-7.99612	2.90412	-4.27094	-11.9351	-4.42707	-13.8271	-11.9658	-10.0703	-12.1203	-8.66784	-1.4923	1.70826	6.41707	1.14217	3.21073	-3.3492	-0.633001	-8.66386	-8.17934	0.161219	2.32738	-4.03916
424.087	-11.3224	-8.9987	-10.7015	-8.53691	4.47384	-15.5947	-15.4109	-0.0253975	-15.6506	-4.56717	-19.3075	-9.91063	-4.70559	8.22303	23.1931	1.87097	-12.1066	-2.01001	-4.34719	1.74713	-9.26795	-2.16594	-3.08302	-6.68471
424.087	5.29598	3.04955	-2.70425	-5.66017	-13.3843	3.29246	-1.90244	-8.23871	-20.3151	-0.0653431	-6.70796	0.170483	2.39949	9.60987	4.71778	5.78639	0.185416	-0.794325	-0.631578	-0.350919	-6.32027	-2.02217	-9.92353	-3.7629
424.087	-2.40963	-1.50663	1.83745	-8.72628	-7.00068	-10.3508	-14.5941	-11.0226	-7.70887	-4.25347	-3.33906	-9.25483	9.38631	4.05698	0.487241	5.43353	8.27958	-1.90654	3.05113	-9.09229	2.26815	-11.9965	-8.84902	-5.41086
424.087	7.79854	1.46735	11.2958	5.90378	-0.139431	-9.7372	-11.6667	11.5855	10.5635	5.96742	6.76592	-7.5331	-6.587	4.64687	6.9927	5.71632	5.80594	-4.92344	2.10545	-6.97657	-9.19488	-10.4535	-12.5522	5.55523
424.087	20.4288	11.3611	11.3538	-0.209287	-12.0124	1.35771	1.13609	14.6503	13.2558	12.8198	12.1811	4.72016	-7.89496	2.76242	-0.445446	2.04744	2.57435	-2.88694	7.71925	4.16392	-4.44471	10.0024	-11.0644	2.89138
424.087	-0.608624	0.410546	4.07587	-7.25486	-0.0714136	2.65713	9.7457	-4.87359	-3.40921	7.37606	9.35456	-3.55129	-5.94243	0.479847	4.94674	-5.36561	0.783309	2.40676	0.467987	1.4442	8.1717	-2.37237	-0.266161	-0.419374
424.087	-10.0793	-0.444334	-1.23518	6.36459	14.2424	-1.10037	6.44105	4.55645	-0.130901	-8.74785	-1.70105	-9.37045	-5.61548	1.91347	1.7739	-2.9245	2.05933	7.81582	6.03028	3.77589	13.6966	-0.576177	10.0363	10.1795
424.087	0.174442	-2.4917	1.69245	11.8007	12.1191	9.61484	3.77252	8.39499	5.21643	-7.0726	-3.21371	-5.7063	-5.7062	-4.41	-3.26301	2.08141	0.0467975	5.86742	-0.679548	6.68969	8.35129	10.606	6.90965	0.79707
424.088	-1.84824	-5.88344	-12.0532	8.70379	1.52608	10.0092	9.0785	4.41421	2.58583	-19.9192	-8.86489	-7.94642	4.14882	1.04198	-11.4887	-3.41269	-3.25444	3.53	4.16622	-0.582903	5.35952	0.688882	4.74874	0.355855
424.088	-6.09675	-9.65695	-8.66491	4.28981	-0.922896	6.576	5.86644	-5.09251	3.0089	-8.4192	2.08022	-1.87912	1.4322	-1.5209	-11.5418	2.54895	8.06536	11.8261	6.86565	0.141484	6.79812	-6.53639	-7.05852	8.04502
424.088	6.44164	8.55681	15.9775	2.74491	1.9674	3.51901	3.56709	-1.93211	8.18554	10.8353	11.0948	8.48081	1.51402	-6.19782	-2.59031	4.10825	5.15051	10.3719	10.5247	17.4644	7.33287	-11.1879	-17.0216	7.8254
424.088	-1.01919	9.14086	10.4795	14.9828	4.11655	9.96987	13.0505	3.89271	0.370986	4.10178	2.12897	13.4694	-1.77081	-10.22	-5.70652	0.836008	-1.47944	1.01018	10.3357	17.3468	3.26092	-8.37239	4.70659	3.42391
424.088	-3.07369	-7.90174	-0.81097	1.86027	-12.3848	-3.62344	7.04187	-8.33544	0.74843	-8.81433	-7.16718	-4.76818	1.3304	-6.28919	-1.33768	1.20874	0.0219465	11.954	-4.45525	-26.2777	0.569996	0.877021	8.62109	5.48281
424.088	-4.84314	-2.64409	-1.85552	-7.81257	-20.7029	-1.85992	-4.2837	1.95071	1.6263	-4.33125	-8.87747	-15.4468	2.65492	-2.58758	-2.75899	6.23182	6.57356	11.9836	-1.50542	-32.317	4.47981	5.24391	1.99537	10.4545
424.088	-2.27708	-6.94137	-0.813521	-0.973147	-5.65885	3.41662	-2.96986	-2.45292	-2.13562	1.2558	-2.91232	-0.928511	-5.86236	-13.1316	1.48636	-0.360161	5.02493	-7.78088	-17.4242	-22.1069	-12.3014	3.79526	4.55854	-9.18523
424.088	10.2908	2.65808	0.609759	4.47011	-3.87117	-9.18988	-11.1712	-12.8962	2.06361	0.496712	-2.47109	-4.57589	0.326877	2.83864	-1.04008	4.68917	3.11527	-12.0772	-24.4222	-2.29385	-5.08343	-2.90415	6.22722	0.956772
424.088	11.532	0.15443	7.4919	4.29946	11.7633	-4.87211	-7.57636	1.73981	5.74197	12.3302	10.3997	5.7194	9.95824	-5.28929	-8.73217	6.03434	-2.54964	-5.88223	-6.05235	16.9926	10.3547	8.2256	9.76554	11.0394
424.088	10.6197	7.31577	15.7491	-3.97998	10.0836	9.40801	1.11634	1.14328	-1.14614	11.1557	5.74145	9.15643	6.78118	-5.18458	3.56602	-2.83182	-11.1209	-12.4076	1.02195	11.2972	0.305472	13.8923	8.15592	-1.42648
424.088	-2.69013	7.7845	-0.975897	-18.5016	-2.4101	2.45995	3.71203	-0.161283	-10.6322	2.77304	-2.8267	0.361929	-10.0344	5.34938	3.68489	-9.94814	-14.3905	-15.8603	-4.39304	-2.02869	-7.357	11.2929	3.19766	-7.1524
424.088	11.4816	3.01109	-1.2306	6.31939	8.05642	4.03256	7.67519	0.438518	0.692339	-3.7898	0.491027	14.0333	5.07902	1.48614	-0.768046	0.10415	-3.65687	-2.58174	5.86621	10.4957	-5.39046	-1.78625	-1.32576	-6.94765
424.088	5.70403	6.87379	3.62559	2.36136	3.86719	8.0427	1.53387	-0.100926	0.329295	-7.57932	-1.11443	0.642918	5.79269	0.0177808	-1.24955	2.83254	1.73427	3.11044	14.9528	12.8172	0.975158	-11.2203	-14.4534	-12.63
424.089	2.14485	10.4012	-0.772998	10.2722	7.37647	2.24922	2.12475	9.21059	7.55094	3.67632	10.335	9.80467	-1.45122	4.40573	13.5843	-3.84387	-4.87167	-0.643297	7.38461	3.54649	1.84546	-12.2898	-15.8732	-13.5398
424.089	8.08371	3.26104	7.63074	13.3111	0.890207	4.61789	5.98012	15.9699	18.6044	6.45467	15.2853	19.3544	-8.89193	9.92134	9.79092	-9.75397	-5.05938	-10.2899	5.58988	-1.5892	-5.92029	6.41817	10.7568	-7.77874
424.089	-14.3228	-10.7812	-9.01606	-7.23426	-1.17279	12.6123	18.492	10.0338	-1.85929	0.399083	-3.82893	10.38	-2.66606	3.78342	2.67226	-13.0027	-7.91374	-5.14146	0.866405	3.79316	-5.30298	12.6457	14.0566	-4.07647
424.089	-26.5633	-18.2913	-23.7349	-5.57081	-12.9529	4.71582	11.9632	-1.36386	1.05144	-5.93194	-7.14323	10.3548	0.315924	0.391539	0.94857	-2.2223	-0.747009	-2.8931	-9.37211	4.87733	11.5682	18.4654	11.7732	3.90379
424.089	-13.2059	1.91098	-3.94907	13.8532	-3.30729	-2.94845	-9.91826	4.79731	0.807346	-0.156864	5.29063	0.392585	-6.59883	6.75488	-6.49456	-3.65353	-1.0614	-7.29201	-5.03338	0.643777	-3.17928	11.6001	11.9442	2.88048
424.089	-15.068	-7.13646	-0.631027	3.16924	6.14018	-8.27534	-18.7951	1.01528	-7.3416	10.8872	5.76262	-15.1404	5.58427	2.04305	5.06957	-8.81278	-1.92674	-2.66669	-7.79853	-9.3963	-11.28	-7.26312	0.874684	-5.9749
424.089	-8.12677	-11.6211	-0.524514	-4.47448	6.38049	-10.9083	-11.875	-2.67283	-9.71457	2.49084	-5.67987	-10.5975	18.7712	-2.99866	-1.7762	4.36796	-0.832797	6.70271	7.49362	2.72702	15.5606	-0.394279	-3.44787	3.08033
424.089	2.95806	1.84632	7.37628	0.745598	3.33089	-12.1452	-7.53124	0.178656	-6.09525	7.25889	0.163987	0.388177	5.5622	-2.98068	-3.0684	1.71467	3.86218	3.33523	6.81739	-8.46537	-0.808547	-0.852102	0.0655328	-11.1103
424.089	0.245998	0.299425	-0.899962	-9.38642	-18.4429	-22.7042	-14.6802	-17.2271	-2.91362	5.59602	-2.73262	-2.5866	-0.124906	-1.19023	-11.6442	2.83145	-0.116789	-1.16709	-4.77833	-3.06912	-7.83754	-3.4112	-12.3567	-0.573686
424.089	13.1702	5.07913	4.4359	-13.1782	-2.84518	-9.29023	-8.11393	-4.12696	1.48559	5.49027	0.126404	-4.31289	0.88952	2.70118	-7.10585	0.175707	2.91338	4.09099	2.25533	8.94168	-2.38946	-6.17653	-9.40376	5.76926
424.089	13.2235	5.38871	1.14362	-4.90579	-4.90149	-18.7249	-14.2845	-4.34324	-6.36516	-3.95047	3.27866	-11.7617	-4.51453	-13.89	-0.0624017	10.0308	6.72604	4.09357	1.15343	-1.7836	-3.51718	-0.885468	-1.23795	8.85047
424.089	12.7321	3.88465	-1.97617	-11.5042	-1.08299	-0.780362	6.8756	-8.03147	2.67736	-1.52259	4.6574	-0.035002	-0.985076	-15.2278	-7.98143	8.52761	5.38951	-5.41591	-1.4499	2.44601	0.301631	-5.8062	-7.53381	2.46512
424.09	-5.47612	0.288747	-13.1499	-13.5575	-5.88689	13.2612	15.2822	-9.98885	9.50496	1.90087	-1.87647	-3.88772	-6.19372	0.536649	-6.68524	0.551812	0.470154	10.0963	-0.746741	0.0153522	-1.60448	6.32582	-0.338047	6.97326
424.09	0.902557	1.17594	-4.71693	8.7649	4.73025	10.8702	10.7366	6.06681	-1.56256	-0.973734	-5.55888	11.7922	-5.98212	9.50466	4.83176	-4.20997	-9.16987	3.82589	-12.0843	-4.5136	0.873966	7.36744	10.2361	1.22613
424.09	7.82027	4.31864	-0.945083	-2.84212	21.7169	4.7517	11.0981	1.84825	12.0155	-2.47074	-0.574533	3.96688	-6.34296	6.93808	16.0797	-3.27587	-3.718	8.23086	1.91733	3.38049	11.575	-7.27271	4.76196	-3.04705
424.09	5.68583	-0.945212	-7.85328	0.590408	16.9887	2.51608	1.08125	8.3008	6.19309	-0.78003	4.19267	-9.10416	-6.42553	10.793	9.36417	-1.56567	7.15927	4.06721	5.38537	-2.68097	7.5875	-4.50882	4.94062	7.39827
424.09	7.78192	-8.38599	2.6882	0.5633	4.84438	-6.20188	-5.03734	8.91666	-1.5336	-9.43343	6.70032	-7.83525	0.0808764	0.183343	3.62173	2.52718	3.46076	3.32681	4.01392	4.29089	0.966581	-11.5892	-13.7842	3.35374
424.09	-1.44061	-7.71773	3.89679	0.146046	13.8856	2.78321	0.163285	-1.6911	1.22458	-6.07759	-1.00934	-0.330122	18.0602	-2.02509	-6.2306	7.11161	11.6281	17.2784	9.47177	13.4194	12.9277	-13.2181	-25.4852	13.7536
424.09	-7.82729	1.14538	6.12593	9.75422	18.0823	12.7992	1.36607	1.99388	-9.06328	-10.5318	-0.0568247	5.05444	14.4472	-7.38172	-12.1032	12.8858	9.86481	6.46711	10.6189	0.502838	6.09236	-7.9585	-13.7105	21.7937
424.09	-13.0188	-0.833986	2.365	-9.10646	3.03742	6.75436	3.50743	-10.3473	-10.2577	-12.2939	-15.7215	-1.24806	0.111145	-2.34161	-1.53024	6.27626	3.21017	-2.81385	-7.60063	-6.94738	-6.42891	-0.0956241	0.847126	0.924569
424.09	-19.1992	-13.3616	-5.98071	3.23951	4.18657	-7.24867	-1.98579	-2.21433	2.33781	-10.0025	-9.82493	-10.9602	-7.36614	11.7388	9.98131	-0.986616	0.348267	-4.29817	-12.0015	-10.0992	-19.28	5.26031	8.28813	2.8584
424.09	2.24961	5.64768	4.16125	9.64524	16.0234	1.05178	-7.44735	10.4943	5.94927	7.80332	6.71467	-4.19523	-8.85523	12.4857	7.90016	-13.9301	-3.90906	-11.4808	-10.6203	-9.25526	-15.9494	5.49167	4.71591	-4.81356
424.09	-4.22606	6.90829	-1.28628	7.55582	3.80589	5.78632	-0.251027	4.25221	2.4022	-1.76221	-0.92183	6.89476	0.161967	2.61496	-6.34418	-3.05834	7.62285	-7.88238	1.72716	-7.1833	-0.456331	-1.58053	0.741566	-5.97927
424.09	-2.522	-3.9101	-5.07306	3.92531	8.17123	15.9977	5.05482	-0.22083	-9.0531	-6.69206	-2.86197	-2.3749	0.800737	-8.71272	-9.20074	4.5868	2.55956	0.531773	9.70731	3.2521	7.18677	-7.496	-11.9123	-3.19056
424.09	6.49363	11.6288	0.779774	-7.94933	9.31038	13.8149	-1.82343	-4.95316	-8.81957	2.61565	-6.56309	5.42348	0.880244	-9.39284	-3.57908	5.86266	-4.60086	-0.0429799	8.05336	14.1475	6.54749	-11.1707	-5.65018	-1.8348
424.091	5.85057	13.7643	3.70679	-9.18622	0.00193558	-8.15925	-8.96087	-7.08803	8.82473	-0.729611	-1.75195	6.30214	0.870075	2.27682	-0.272196	-3.74117	-4.28015	-2.59686	1.72342	4.11523	-4.69931	-2.24048	10.8719	-13.1617
424.091	0.385726	-2.82831	-8.79348	-4.54654	-16.1122	-8.85683	-1.27787	-0.209809	11.4875	6.88762	5.20165	8.19236	-8.16329	14.7117	17.4599	-8.43575	-2.21036	-8.47944	-6.32965	-9.11729	-8.66713	8.03077	13.8787	-18.4279
424.091	10.0266	-0.187258	-1.90226	3.33637	-13.5562	0.601399	-2.78101	14.6883	2.01173	2.56035	3.92006	9.45512	-9.56575	12.0687	23.2764	-5.26559	-9.96778	-8.15573	-8.11469	-13.6541	-4.41771	3.11754	9.87471	-8.25291
424.091	0.884363	0.881719	1.12347	-8.74984	-21.6955	-6.67462	-8.69848	-11.7849	-23.5752	-6.40177	-6.60909	-13.5014	-1.49859	-1.18611	-4.20031	-2.78338	-4.56568	-6.67742	-6.47821	-9.7689	-4.60795	-2.42053	6.19361	-1.27383
424.091	-23.0898	-8.40687	1.79014	-7.918	-23.0748	-0.880526	11.2758	-9.36918	-24.307	-4.035	-11.088	-11.6944	-3.07216	-6.7121	-4.26832	-4.48864	-1.58006	4.66457	-7.88969	4.61379	2.13339	3.57467	-2.27177	-8.23134
424.091	-19.5118	-16.7061	-3.57705	1.95193	-11.1542	0.752036	24.8341	1.31732	-0.427598	-2.97375	-15.6066	-8.81378	0.547799	-9.96994	-8.54939	7.44701	-2.92956	12.5572	0.905596	0.459941	2.55765	-2.68919	-12.3636	-3.45657
424.091	8.91817	-2.49136	10.3125	7.01327	-15.5223	-2.50028	5.30225	3.0347	-3.26688	1.02782	-9.46049	-11.7482	6.81053	-12.0415	-9.14773	9.67972	5.41745	7.64623	7.86011	1.30042	2.06215	-21.2337	-13.9677	-2.90071
424.091	19.0555	2.3427	12.7441	18.3089	-25.3318	7.45853	-0.338749	7.61181	0.989552	11.1916	13.6485	4.66424	-2.2396	-2.84778	-9.52866	6.41602	8.2195	1.19032	7.71008	4.3838	7.42011	-9.24469	-5.8446	2.86907
424.091	6.76619	-3.30795	9.92691	-3.45633	-37.7677	-8.01285	-0.527835	-7.21569	6.15541	-4.40314	4.28235	-13.1342	-2.72303	-8.14484	5.09009	3.59058	-4.57301	0.633121	0.0777544	-0.851539	0.707471	9.06287	17.7139	1.12665
424.091	2.25279	-6.2643	-3.88086	3.36256	-57.5731	-15.5511	-4.6312	0.342913	-2.70736	6.63726	-1.66394	-9.85932	-3.29948	4.11192	13.6149	0.507265	-8.09316	0.529711	4.4682	-5.13603	-2.87745	16.3423	19.8771	5.68075
424.091	0.345748	-0.451106	-7.65134	9.24254	-61.2385	-5.45559	-3.59496	0.378579	10.6759	20.4878	12.3233	10.5167	3.04454	-3.33797	-8.49862	-0.390341	4.89552	-1.50019	5.10835	1.52493	-7.1705	18.7362	0.690338	5.76967
424.091	-3.50608	-6.53601	-7.9621	-8.48446	-74.3054	-5.63212	0.050142	-12.9805	1.57092	-4.82095	-1.86231	8.18591	0.773416	-12.0888	-3.82551	-3.17226	-3.32529	0.938026	-4.43599	3.81387	4.85682	12.7566	-0.114339	-6.39392
424.092	2.65509	2.71054	2.65372	6.23294	-23.4277	-2.54167	-6.29275	2.59869	3.3857	-1.17366	-1.95401	1.87527	-0.559039	-4.21345	-1.73918	-8.70885	-10.3003	-12.5568	-12.3711	-6.56102	1.98714	10.9786	12.7025	6.582
424.092	12.4252	9.54901	14.6436	5.17792	82.5792	-1.99479	-3.69221	8.38409	16.6356	6.34749	8.48199	2.41585	-4.30295	-10.3406	-10.496	-17.3216	-6.80476	-11.9132	-9.80821	-1.62975	0.858997	1.67594	1.93926	10.4376
424.092	3.05834	5.69129	-1.5378	5.26621	55.3449	19.2988	0.157025	11.1919	16.7864	4.59467	6.47751	22.717	8.09696	1.39562	-14.4893	2.47828	5.36438	-0.0783993	5.479	11.4335	18.6655	8.5623	9.16969	12.4779
424.092	-2.55655	8.77213	-5.944	3.72702	56.1063	14.15	3.91198	11.684	15.5343	15.417	14.1473	25.7094	6.44732	9.33369	3.32813	7.92836	7.77061	-0.458881	10.6089	12.3801	-6.86374	10.7789	6.2781	1.51885
424.092	0.298791	4.34708	2.94982	1.17127	40.0152	3.56316	2.34509	4.855	8.87448	7.6095	7.26522	8.24602	-1.31415	14.5699	16.5225	-1.63327	-3.61309	-0.552493	2.42757	-1.22434	-8.36901	5.76753	2.35013	-3.82786
424.092	7.73023	12.5335	15.7489	12.0399	47.3217	13.0766	-6.03066	7.94041	10.1001	10.5304	17.7635	8.63314	4.24678	17.3442	14.9045	-0.430253	-4.43537	0.560748	3.57612	12.4383	13.0383	-0.116407	0.605792	-3.79985
424.092	9.75965	19.5256	15.0092	19.7948	43.5397	6.89536	5.04524	7.69795	-1.41354	10.7259	11.197	2.17668	5.77617	7.13933	-7.7665	-2.93192	4.28821	3.00017	5.50724	10.5544	15.188	5.6858	-0.246031	12.8032
424.092	1.12315	8.31273	10.0251	13.6403	18.0667	-11.7409	-9.86531	-4.13329	4.32345	2.63963	10.1903	7.19523	3.44496	-4.21026	-1.63648	-2.39764	-4.20202	10.1986	5.68789	1.36285	2.91662	-4.64326	-6.47646	8.47288
424.092	9.3434	17.5912	6.56608	3.71277	24.2368	-6.06846	-10.0962	-3.93289	-0.821295	2.46455	18.6221	16.2048	4.31834	-4.4602	4.44514	-7.8375	-2.47552	1.16404	-2.89423	1.91519	1.99909	-10.9831	-12.1373	-8.25956
424.092	2.49288	-5.45751	-10.8081	-12.2851	12.0205	4.41159	8.10019	-7.37114	-14.2232	-6.35097	4.25986	-2.19796	-5.79396	1.97245	-0.131043	3.72807	5.3502	3.47485	1.79804	-3.48097	-0.291946	-9.69042	-4.96187	1.19632
424.092	-25.7921	-23.4869	-27.6554	-30.3324	-16.6447	-7.36832	10.2926	-11.5906	-11.385	-22.7463	-20.6209	-11.7537	-7.9501	-5.85596	0.663238	2.90977	7.14123	5.99409	-1.24757	0.958339	2.33388	3.26091	-9.80232	2.56251
424.092	-14.8558	-15.6513	-19.3874	-18.9549	2.64069	-10.2732	8.71851	-3.02519	-25.8146	-20.294	-20.6084	-25.0247	1.68119	7.26734	4.31448	0.292969	1.79798	1.42067	-7.43268	-2.04996	1.63012	7.88945	-7.71285	-6.51268
424.092	0.786781	-8.8521	-2.99791	-9.88346	4.51251	-9.08933	-1.77383	-4.04148	-19.3868	-17.3324	-21.4655	-21.3553	0.0612487	-4.01904	-4.70845	7.37384	-0.0167986	-3.12673	8.09579	-4.54239	1.25081	3.67782	-6.55011	-3.85448
424.093	8.13744	3.36805	15.3693	13.1566	13.8061	6.64468	-4.33375	1.0727	-3.74437	-1.74844	-3.48437	-9.08638	5.41485	-7.70927	-0.72325	7.22077	5.42112	-4.54953	-1.74831	-7.13655	-15.7269	-5.74904	-4.28584	-3.21342
424.093	-9.15515	6.7183	7.37839	3.33055	5.3954	8.43587	-3.61757	-12.9874	-2.00252	-5.02891	-12.7817	-4.65485	-1.09859	-8.18142	-0.455196	-2.89801	1.09685	-5.40469	-6.46903	-3.91543	-14.8247	-16.222	-7.72256	-15.4515
424.093	5.35231	6.51098	6.05763	-14.3037	-6.69652	4.92516	-2.81547	-0.0755299	4.96574	-4.59187	-16.8835	-6.24073	0.485288	-4.20132	-2.2433	-1.61703	-7.55357	-3.91167	-11.7027	-1.80729	-5.7051	-10.1224	-1.76103	-6.60448
424.093	1.9727	3.24107	6.72841	-11.3536	-17.3138	-13.0295	-4.61846	9.96553	11.8907	5.89036	1.4001	-13.7776	5.63556	0.32153	-3.73285	-2.48389	1.12995	-0.0163832	-7.96898	-0.618093	1.4934	-1.82675	2.49469	1.56084
424.093	-7.70022	-6.12829	-9.19786	-23.1976	-24.9256	-7.2192	0.360388	-8.51239	-5.53622	-0.664114	-2.69736	3.17856	0.804439	1.58039	6.08389	3.80851	7.48861	10.1355	8.64445	8.28543	0.433749	-17.6306	-11.1009	4.14198
424.093	-10.5879	-16.4399	-12.458	-20.8429	-19.7821	-3.83864	3.32196	-6.71832	-3.9882	-8.1701	-10.0763	-3.41601	7.8792	3.21123	-3.82018	1.54806	1.9173	17.6288	4.0515	0.621057	-7.14798	-14.862	-15.0326	4.42732
424.093	-0.842092	-2.13785	-5.98595	-0.584507	-11.6862	-0.833858	-1.1159	-1.11848	-5.56576	-4.13795	-3.15655	-4.02532	0.711452	11.6551	-3.64815	-4.25653	2.96852	13.6271	-0.661164	-1.32113	-4.794	-7.17743	-4.56269	-2.36281
424.093	6.13167	-0.496328	-4.06723	10.9479	5.22236	15.4945	3.848	5.23598	0.476028	-1.18425	3.45878	-2.00261	-4.13772	0.993735	8.00948	-2.6872	0.0905537	6.58029	1.63824	-7.54823	-2.95677	-3.00944	8.24821	4.1488
424.093	-2.05781	-2.12981	-8.07818	2.02052	-7.02907	-10.9329	-3.36411	8.58635	12.8791	1.53022	-0.843207	-9.50528	3.07626	-1.74785	-2.33657	7.07603	4.8696	-1.04079	5.5417	-14.9739	-3.16532	1.19894	12.1339	7.57644
424.093	-2.15935	-1.18299	-10.0812	2.79141	-13.6697	-3.87846	-0.517495	2.20668	-0.0301826	0.198257	-1.44078	-1.75145	-3.20533	5.24438	3.5013	7.96764	11.7049	-4.17079	0.985299	-5.01705	-3.63594	-0.73052	0.963897	-6.51626
424.093	0.92383	-6.53591	-7.10271	1.29257	-2.88181	5.52486	-4.15119	-0.234504	2.97128	2.29314	4.5589	-1.87949	0.12395	-4.37536	3.97829	6.87008	2.24403	5.34274	-3.34994	-1.81285	-1.12969	-8.63984	-4.93303	-2.02476
424.093	1.12364	-2.65892	-8.22547	5.93619	-4.33596	4.61078	3.6832	1.51689	2.36267	3.2001	3.6428	12.319	-6.4419	3.78616	-1.71363	5.49834	1.81809	5.58856	1.05839	-2.78779	4.10163	-1.75705	-0.656541	-3.30498
424.094	-3.21325	-0.077116	-1.57401	11.2672	-4.09242	12.2317	4.55368	3.09817	-3.96444	3.23461	8.17403	16.5536	-1.54959	12.7937	0.193775	-0.114088	-2.57147	-5.09173	-2.55215	-10.3335	-14.6252	4.89809	14.5014	-15.7141
424.094	-5.84656	-2.95174	3.25568	-9.06913	-15.1399	-6.52805	-3.28668	-11.434	5.67298	-0.693771	-1.28483	10.7072	-5.33891	1.50954	-2.42502	-4.97403	-8.04273	-2.77506	0.186101	-6.98496	-5.24995	1.69499	7.93075	-5.27531
424.094	-0.226389	-3.84815	-2.43956	7.20579	-19.2635	-8.64388	0.595067	-9.72199	5.75176	0.325528	-1.9867	2.20872	-6.67837	-0.650948	1.08405	-3.94949	-4.40088	3.58049	-4.79708	-2.20044	-2.44775	6.58018	10.6677	3.94307
424.094	5.00715	2.54972	6.30465	12.2895	4.17626	-6.96887	-2.36298	5.24276	4.27567	9.88713	14.9227	-1.22063	-6.76355	4.60166	0.998645	-6.15187	1.78572	-30.4417	-8.66795	-1.38519	5.17049	15.4214	5.07992	0.892148
424.094	3.46522	3.00665	1.62796	4.03843	1.76861	-5.95464	-0.537612	3.60769	1.52511	4.59844	2.84136	6.8571	1.60082	1.00442	-3.14475	3.96945	-5.60582	-55.7119	0.722691	-1.38624	17.0849	-2.58233	-1.97274	16.6714
424.094	-0.635488	-4.42837	3.36011	-1.19457	-2.85235	-2.37626	-0.1046	10.8655	8.2646	1.35825	1.78888	-0.561059	6.24355	-3.7118	-3.45576	-1.83719	-18.2209	-29.5682	-10.7055	17.1232	11.0995	-9.86073	-2.77677	13.3829
424.094	-7.90612	2.22571	6.11311	2.83379	-0.00107159	6.43532	-4.84256	14.0157	-7.97584	8.15254	10.7001	7.32135	-4.44215	0.195247	-1.32879	-8.2829	-18.5623	-21.8491	-2.21918	15.4841	11.8016	7.93383	17.2531	9.38302
424.094	-0.20636	-4.65753	-3.13822	8.12131	-1.68421	3.39548	-3.14872	-0.57682	-10.6078	-1.33048	-8.45632	10.0835	-0.819284	-4.93125	-0.915299	-8.58809	-13.7955	-4.07333	11.0078	5.40871	9.07173	27.8323	22.9135	4.46967
424.094	4.66495	9.14661	2.65194	13.4771	6.74794	5.96368	1.34953	-3.33273	-7.96068	-13.334	-3.8616	10.7425	-0.178784	-13.9183	-7.47489	-4.44375	-4.09057	16.8177	5.98877	0.733538	8.09857	24.7754	3.2095	-6.04809
424.094	7.60011	4.66513	18.6012	16.857	10.8657	8.41265	3.03071	5.20833	2.55196	-2.92459	8.25725	7.43502	-7.07366	3.44067	1.2315	-0.0715243	8.70223	33.0436	6.53383	12.5125	12.4954	8.88709	-2.99568	1.10278
424.094	2.13009	-6.78466	7.7654	3.87566	12.75	8.73999	5.5541	0.589976	0.529472	8.62855	7.9803	-3.10434	-5.54769	1.84707	3.27019	-5.91302	6.89584	26.5413	0.919818	5.17448	2.02981	1.76004	-9.21079	-6.2151
424.094	16.1349	18.3779	18.9726	6.94802	7.04429	-3.482	-5.14519	8.64705	2.89315	13.3411	12.0433	-11.9329	-0.15831	-7.47824	7.79137	4.35543	9.60508	9.85308	-7.86848	3.18173	-1.49805	3.58431	-6.00214	-4.03589
424.094	11.8531	6.23448	12.2071	11.7173	-3.77575	-6.36133	3.30723	-4.99239	2.13442	3.7286	3.34792	-4.17828	1.40316	-6.61377	-0.485832	11.4163	19.7915	6.02361	11.2968	16.2794	6.04413	2.35054	-2.60932	4.18982
424.095	-11.0119	-4.16136	-9.59772	-15.822	-7.46745	1.24658	14.0446	-13.7046	0.857564	-4.42268	-9.60351	-2.18479	11.459	-5.3239	-5.64993	10.4077	13.0874	10.3425	16.4402	9.09569	-0.113249	-1.29118	-7.29701	5.38337
424.095	-11.9858	-7.55339	-4.4009	-20.2902	-9.52563	-10.6518	5.03938	-17.7251	-2.56564	-19.1078	-14.5507	-16.6844	-3.27726	-0.600993	3.34387	-3.37306	-1.48565	7.74487	-1.39966	-3.19117	-4.63039	-11.5531	-5.37545	2.96455
424.095	-3.04554	-7.80471	-9.51904	-6.18517	-0.827711	1.30398	6.10295	-11.4155	-5.58493	-5.21827	-9.0225	-1.99148	-4.76318	-4.36441	0.577607	-1.79697	-8.34093	3.08893	-9.08547	-7.75771	-12.2637	-5.02496	2.96139	-4.86287
424.095	9.07553	9.67245	1.17842	-1.37967	9.50382	5.14743	-2.82497	-5.69205	5.99575	12.9413	-3.18183	6.05047	-7.4241	8.6162	6.41099	-10.943	-10.1564	-0.999218	-6.13386	-10.7497	-11.5948	7.55645	7.59902	-8.35872
424.095	1.25284	-0.879022	-8.42043	-9.32681	-6.39648	3.49225	-2.29799	-11.2538	2.095	1.66636	3.88899	-8.90375	0.0435604	-9.98027	-11.667	-3.13509	0.909558	6.05285	0.797574	-3.01481	-2.677	-2.66565	-6.61716	3.53572
424.095	5.70156	-1.56453	-10.9798	-10.1718	-0.289346	8.46662	-4.15213	11.7366	-8.85727	8.25133	11.1333	1.41205	6.15107	-13.3515	-1.5955	10.1039	-0.130593	7.77057	6.57239	1.19441	-2.41739	-12.3891	-5.70733	9.01141
424.095	-7.6349	-4.25564	-0.188297	-10.0314	-7.18768	11.0745	-2.44626	7.10166	4.38137	8.2712	6.8368	7.79099	6.82512	2.07827	5.80255	4.70284	1.13236	2.54139	3.16665	-8.63122	-8.76709	-17.6864	-16.7343	-7.65181
424.095	-15.5517	-5.00159	-12.8784	-12.4728	-2.77575	7.47177	6.47483	-2.01149	15.0598	3.80172	-1.45289	7.31908	3.25117	3.73384	-2.02919	-7.35171	-4.702	10.8933	2.18367	-12.0144	-6.70983	-11.6597	-17.7502	-4.61889
424.095	-8.39079	-13.3767	2.42682	6.47041	11.2205	-1.14325	-5.85797	4.33572	1.34034	-1.78363	3.38343	11.9397	7.47724	9.02038	-1.37915	-1.9861	-1.76865	4.796	-3.69186	-14.4865	-10.5679	-12.6394	3.57519	3.47168
424.095	5.22748	16.8281	16.914	17.3211	17.1259	3.09094	-5.95432	13.4584	2.04894	4.25105	0.116296	-2.81819	-5.12265	1.93462	2.37752	-5.11993	-8.5301	-13.7563	-10.9534	-11.4428	-13.3787	9.89285	8.34337	-2.1619
424.095	8.00847	19.7781	11.3575	6.17641	6.98803	-2.75891	-8.59816	15.171	5.45539	-2.61774	-5.39318	-6.55021	-4.84438	-4.94528	0.0481465	3.0083	1.79607	-14.8873	-9.59833	-2.32504	-0.48552	8.63781	12.6002	18.5374
424.095	-1.92186	1.8	6.43637	-0.670085	2.77803	0.80456	-3.24761	2.56288	-4.311	1.87497	7.10011	-0.347956	5.44091	-2.36945	-5.15163	3.46252	10.0878	-0.843367	4.34252	11.117	13.1705	-1.98992	0.151536	12.6366
424.096	7.67523	2.89861	7.09737	5.93621	5.28632	-11.4457	-1.16195	-0.0276413	1.86802	-6.1653	-5.87711	-5.87086	0.350334	10.9852	7.65666	4.81859	9.80441	2.98875	6.84223	9.57695	8.37451	-6.61688	2.60909	-16.1996
424.096	1.63768	-4.36641	-6.24899	1.69345	-10.2515	-17.5697	-1.00704	4.50714	5.28074	0.788337	-6.46734	-9.13167	7.8871	9.3185	8.79963	6.75812	7.43807	4.04939	-4.71037	-4.22963	-1.59397	-0.0438022	-5.3145	-15.0062
424.096	-12.0447	-2.82721	-5.95926	1.63584	-9.9358	-9.68861	-2.89457	3.08306	-5.6611	5.16697	-5.10692	-9.73001	0.753628	6.0246	-1.77267	-7.10877	-7.62322	-9.65621	0.0164241	-5.25237	6.91995	0.120617	-3.3474	-11.1061
424.096	1.08094	-2.63883	-1.90979	-1.90309	5.97337	-3.50738	1.29357	2.90505	-1.1401	-6.14374	-4.87369	3.3388	1.74252	2.02765	3.70369	2.86344	3.81756	-6.31677	-1.7928	5.8575	0.111213	-7.10907	0.747034	-8.33358
424.096	-3.57764	-3.74658	-10.4513	-3.31235	5.67995	11.3708	5.44551	-4.86824	-7.28843	-5.10854	-8.35235	10.512	16.0096	0.465575	1.95111	17.6524	7.0847	4.78415	-1.67524	8.71012	2.85827	-9.48704	-14.4915	-11.0611
424.096	1.25585	-3.20714	-7.27866	2.2567	8.8906	-6.69055	-4.11331	0.403728	-3.1933	-9.96918	-0.339119	-6.21999	8.1073	7.35818	-5.87601	3.3822	2.43772	-0.616564	8.69259	11.7348	3.69689	-6.61891	-10.4977	-3.90211
424.096	14.1104	6.36763	6.38513	2.01521	4.97076	-11.8353	0.818831	6.87701	-4.37976	-6.592	-1.50587	-7.51082	-1.03517	8.26242	1.00594	-10.7443	0.35812	-1.2008	7.46801	3.2582	0.746286	8.62364	-0.542438	-4.80979
424.096	0.501235	3.45816	8.17563	0.0406612	5.23435	0.54835	1.76714	-5.39106	0.469148	-5.10748	-2.03852	-11.5937	-7.95205	6.2929	13.0254	-9.57687	-0.918385	-4.84977	-11.7733	-6.98286	-2.4734	21.8248	4.97199	-5.8907
424.096	-4.28779	-1.1598	4.97815	3.28857	8.9247	-5.87368	-1.45683	-5.43982	-5.78923	-4.60706	-2.37898	-10.8858	-2.19019	-0.499324	-4.38575	-4.04573	0.466866	-2.02477	-6.10218	-2.48063	-1.64442	-1.11106	2.56586	-7.77329
424.096	0.0164438	-2.38608	-1.50337	-18.5175	-9.60757	8.74995	6.30095	-14.6986	-6.44192	-9.29065	-10.541	3.4638	6.87538	-0.928969	-11.279	-9.81037	-5.11063	0.583705	5.02882	0.378497	5.15481	1.99944	-1.66169	4.06775
424.096	9.40606	16.031	11.9473	3.38605	-0.263231	14.7184	1.49421	7.92294	-0.986055	-4.08055	7.21338	14.0675	9.84419	-4.93908	-2.19172	-2.2296	2.38454	-4.22968	1.98336	1.31183	6.37809	10.6573	-1.16484	1.3335
424.096	0.469696	-5.09555	-13.4796	1.25659	1.07338	3.93351	-1.38394	-9.21595	-4.65918	-3.94362	2.63233	-3.41349	-7.2729	-7.92569	0.294467	-0.38427	-1.36029	-9.29575	-0.760543	-0.0356362	1.12152	7.05379	14.2477	5.06268
424.096	4.60541	-10.0999	-11.8881	-2.4732	-3.45947	-5.93483	6.55132	-5.38568	-11.0236	-1.88592	-3.49539	-3.85161	-14.9449	-6.90903	-3.01807	-4.39833	-6.22983	-4.13625	-0.645795	13.9075	4.24071	12.1784	20.2132	13.416
424.097	-0.878211	1.74537	2.26065	1.49483	-10.9608	-4.90176	-1.88427	3.49359	3.96775	1.93431	3.23342	4.80041	-18.505	-5.13779	-0.476333	4.74998	-6.02576	-5.35777	1.56698	-5.43935	-3.5115	8.14373	23.8893	10.0573
424.097	5.53972	5.88922	6.68971	4.61228	-1.19659	9.06054	6.81378	4.56528	11.9884	3.64971	8.21789	10.9689	-10.9794	-1.9054	-14.7748	0.102921	-0.569915	-1.15248	-4.50811	-12.3992	0.400301	-7.33996	-3.77378	7.6398
424.097	2.99855	-5.71018	-1.25261	2.70906	0.184477	7.26472	-2.97955	5.72619	2.41729	1.80395	2.32593	6.79581	2.46446	0.238626	0.39257	0.805283	1.18796	9.57647	0.956237	-3.10114	0.116108	-16.977	-9.31186	1.78704
424.097	10.7148	8.68919	10.0588	-1.00103	-11.4413	-2.36135	1.69823	-11.2733	0.0490592	6.82526	0.651789	4.93909	7.1133	-3.77931	-0.0134857	15.2963	-6.76257	-0.237009	-0.884612	-4.56844	3.5018	3.43279	-1.79323	6.88967
424.097	8.54514	15.0657	6.98687	-6.13819	-5.07996	-10.34	0.357824	-5.33762	8.08984	15.2526	10.5175	4.98587	7.8104	-4.19607	-2.01453	7.74383	-1.68778	-12.6363	-3.32977	-9.20471	-3.16456	-3.24813	-2.9795	10.7207
424.097	-8.77285	-8.23733	-15.2956	-8.74206	-1.70988	3.87804	-2.12804	2.20002	-13.0608	0.509831	-0.347162	11.5164	2.71883	0.0127983	4.78686	-6.01256	-6.45999	-0.669957	-0.400872	5.66321	1.72453	-6.531	0.859934	16.0441
424.097	-16.352	-17.3938	-21.7325	-14.2818	-13.5064	-5.5296	6.24193	-12.989	-6.14119	-3.52819	-15.0273	5.36674	-6.70357	2.01827	-4.74354	-9.57334	-0.788544	1.64184	3.91331	8.03403	-0.682217	-1.15842	-3.49172	12.9945
424.097	-19.8427	-19.3369	-28.4948	-6.27258	-7.469	-4.56995	-1.47447	-4.03072	2.59151	-6.16068	-5.5117	-8.86496	-7.8809	2.27244	6.01235	5.14934	-2.93422	3.35982	5.74538	8.10939	-7.86569	-5.57461	0.5292	9.03106
424.097	-7.30661	-8.0236	-7.72475	1.47592	-2.23639	12.6944	0.756514	-0.607886	-2.62341	11.1817	7.69901	-2.0448	-7.93836	4.81917	6.90917	3.31761	-5.89965	4.07677	-1.90423	6.97433	-2.21098	13.8825	9.43667	-3.72868
424.097	6.21747	14.3513	18.5654	4.1851	12.8772	-0.561966	-4.70558	-1.98392	10.6199	11.4393	8.09747	-1.31735	-3.41391	4.94464	0.544161	-0.800091	0.464075	-4.96504	-6.66772	-0.720181	5.57325	10.7877	10.2176	-14.7593
424.097	-4.97215	0.131987	7.72318	15.7484	3.61276	-5.26677	-4.17823	8.08917	10.0364	2.53261	5.20447	-6.39156	1.11845	4.74831	8.63181	4.86248	6.11696	-0.676922	8.64146	3.46554	2.14071	-3.78106	3.94916	-2.46714
424.097	-4.79846	-3.66687	5.99231	4.10991	3.73491	1.5598	-0.455921	9.66728	0.485702	11.4629	0.572353	0.609814	6.32529	-3.91811	4.40983	12.5674	10.01	7.30178	-0.971636	0.125808	-5.61419	-13.7124	-14.3068	4.12628
424.098	-11.6114	-3.02841	1.67523	1.29229	-5.07175	11.1576	2.76719	10.3228	5.07373	-4.38618	0.690797	0.528921	2.08872	-14.6982	-5.72303	2.03863	11.5588	12.6974	-6.90462	-17.7107	-2.69234	-17.8445	-15.7151	-6.72733
424.098	-11.1654	-15.4942	-5.0248	7.96133	-7.46556	4.55542	0.98448	-3.55738	5.11717	-7.4391	2.99959	1.8509	3.35172	-8.3531	-2.09595	-9.5046	-4.97705	7.88615	-1.17244	-3.47575	-1.88455	-8.36043	-7.89673	5.98767
424.098	-0.741988	-12.5336	-4.39808	6.57798	2.1466	-5.43418	-1.59862	11.0998	2.40758	5.40309	7.09042	-4.91233	-1.52019	2.13907	-1.26856	-8.95885	-9.00819	0.573105	4.26013	-2.43638	-7.62518	4.00926	-7.39906	-10.2887
424.098	-3.4078	1.68643	-2.39926	-4.88926	6.2041	-12.3737	0.559604	-4.65003	1.06244	-4.74154	-7.51961	-10.5318	-1.81171	-4.29799	-8.23691	-4.38306	3.2763	8.88775	6.64892	-8.87822	-5.92548	-11.2948	-2.11655	-18.8886
424.098	4.8186	11.7264	7.77701	-1.57676	6.72936	-2.53355	-8.53277	-8.1748	3.97654	-8.44851	8.08532	1.50491	-4.90674	8.01389	2.11764	-8.82469	-1.89719	3.73739	4.36605	-5.78056	-7.86421	2.99829	3.47425	-15.2386
424.098	13.9475	9.21938	12.1637	7.94998	-1.06224	5.39611	0.30033	11.0818	6.39818	-3.40165	12.0033	5.64932	-2.47269	11.3773	12.7481	-5.25931	0.70216	-4.91662	-16.6962	-3.50257	-4.25476	9.70449	-6.2836	-13.797
424.098	9.1319	8.70587	10.039	-0.587642	1.7807	-0.517307	4.41114	-1.88701	-1.69608	6.52503	3.05434	0.505272	11.6503	-0.59889	5.65497	8.47687	3.17405	4.17913	-0.646605	-5.51629	5.21449	0.132021	1.29164	-2.82544
424.098	8.25718	16.5789	-0.179821	5.39935	2.94141	3.36129	0.320053	0.272123	-8.29784	10.5948	-5.5926	5.30649	16.2218	1.94194	-0.72124	4.30929	4.60274	1.23686	0.897758	2.90791	7.54114	-4.98738	-11.8148	-2.92118
424.098	0.533062	1.86576	-0.814565	9.82327	5.05855	5.17068	-3.03777	-2.96442	3.72444	2.5777	2.49578	-2.23567	-2.70446	-9.61508	-4.88888	6.42406	4.38517	10.3643	10.3421	11.0812	-4.98093	-9.47984	-2.97019	-2.16877
424.098	7.41379	0.099588	7.3576	-11.3665	-0.293249	-7.63867	-13.6921	0.866249	-5.0323	-6.5463	-4.72515	-2.8528	-17.565	-10.2714	-9.22684	-2.08181	-0.287771	0.0657831	3.10848	8.14143	-2.97845	5.18107	15.4211	4.94731
424.098	12.5744	-5.05373	9.39374	-5.34371	6.37599	0.963091	-8.50672	6.44518	-2.84577	-3.10756	-1.07278	-4.98704	-7.4976	6.21622	1.39735	-0.443277	3.57379	2.86064	2.00906	4.47966	6.76034	9.85659	-6.09527	-6.55028
424.098	-0.116069	2.13378	2.23118	10.4419	2.08055	16.0599	5.70159	10.5947	8.64571	-2.77753	-1.91558	-7.88527	2.52009	3.62182	11.8319	5.38399	15.1839	12.2549	11.9889	13.7797	8.0845	2.19691	-7.86308	-2.48714
424.098	-9.88207	5.87726	2.24917	7.36712	4.72866	5.32015	3.73226	7.39526	6.77465	-0.782273	-5.1544	-2.0635	10.6511	-0.092092	-6.72502	-1.05967	5.78617	10.4829	15.7561	17.5992	12.1805	5.4833	3.43358	17.7198
424.099	-10.0581	-9.23916	-8.80281	-6.50904	-0.481567	7.97221	4.95357	-11.0569	3.1833	2.04338	-3.92652	3.702	21.2417	6.39715	-11.4205	2.19902	-2.99006	-0.292181	8.68164	9.25073	2.58418	6.28135	5.20007	15.9779
424.099	-3.76903	-4.14818	0.336641	-8.82554	-10.135	-7.11616	-0.26303	-11.3015	-16.3196	-15.6756	-15.4572	1.24313	3.71784	2.75962	-0.409553	-5.08275	-8.62961	-8.21438	-9.02317	-4.28648	11.6858	8.19593	8.10464	7.02531
424.099	13.3557	11.8011	17.8547	5.42926	4.79331	-9.69253	-12.277	-0.856169	-5.81386	-6.49436	0.646008	5.64122	-13.0787	-4.86684	3.8166	-8.64439	-6.49288	-6.0389	-11.175	-9.42375	-4.51648	4.79331	5.03699	3.78336
424.099	3.84053	2.36759	-0.372505	3.37921	-1.2645	-3.50349	-0.507275	0.612111	-0.263626	11.7691	8.42484	5.43222	-6.2913	1.8229	3.32481	2.76003	-4.3452	-15.9416	-23.9263	-21.4382	-18.9151	5.85458	10.9166	6.4981
424.099	-8.45767	-9.54812	-14.4681	-13.7538	-6.30832	-7.7302	7.56792	-17.4761	-13.9355	-13.1792	-25.7451	-4.34718	-1.20023	5.0759	3.90133	-7.9014	-6.54867	-13.2812	-20.2229	-22.9481	-7.59846	13.2386	7.12466	14.4498
424.099	-10.2985	-12.5634	-13.2287	-15.6492	-7.16186	-7.6613	16.7482	-10.1183	-12.6481	-17.9114	-9.83158	1.18604	8.62675	4.35538	-0.265621	-0.55601	8.15857	2.38493	4.85359	18.9735	-1.31243	-5.06206	-2.50526	0.297505
424.099	2.88719	9.90114	11.8693	-1.75378	3.98983	-9.61247	7.74755	-5.59709	-5.68906	6.19641	4.08823	2.63588	16.3559	2.11105	4.12303	13.9664	7.8998	-36.7664	9.88086	23.4958	3.28568	-6.15325	5.60416	-2.49493
424.099	24.3317	23.4074	17.5204	13.4854	14.7318	-3.73947	-3.92387	5.10174	2.22652	20.4639	1.39184	-1.78224	9.62875	2.40945	4.6565	8.58409	-3.71625	-30.8611	-2.41411	12.8504	12.2773	2.24264	0.581966	-11.9458
424.099	10.5041	3.95459	-0.88503	-3.5078	-6.68946	-2.12989	1.88643	10.3169	5.90393	7.37554	8.60576	8.43804	-7.39507	7.41093	-0.25876	-20.085	-31.1986	-30.1332	-3.21713	-1.686	19.9191	17.6035	15.0267	-18.7437
424.099	-7.38391	-14.5355	-20.6669	-16.2495	-2.30454	-4.78053	7.89374	2.10808	4.74218	4.7424	8.398	4.84412	0.262956	2.22272	-4.59719	-0.923253	-10.4471	-0.107072	11.8508	7.54069	17.2953	2.094	-3.28385	-17.9173
424.099	-2.58824	-7.85813	-8.02797	5.34494	13.2041	23.0015	-0.440714	2.83809	0.640134	8.31221	-2.16489	13.5281	-2.24655	-7.36453	-4.47047	19.9536	23.7741	26.7091	20.4286	11.6495	5.50389	-23.8881	-25.418	-10.8307
424.099	1.41927	11.2664	-0.561679	4.57544	5.19736	25.3783	6.61976	8.23047	-3.51387	-7.70106	-2.83439	-0.912108	-1.87364	1.1965	7.5474	-0.531176	9.96823	23.8899	-10.0555	-29.1878	-22.4441	-16.5444	-7.98454	-1.88927
424.1	-32.9552	-52.5323	-18.5763	7.38858	8.69736	9.32932	11.5513	4.30243	0.411772	-2.06988	0.529471	-15.0345	-5.33774	1.01787	4.91786	-4.61004	0.453944	10.7337	-39.2514	-44.1663	-13.9471	-4.79328	-0.788817	-8.71247
424.1	-34.1952	-44.2262	-20.7888	-2.00427	-2.69708	-12.3288	-9.62225	-7.93487	-3.05159	-6.30144	-2.86571	-16.7021	-11.7944	-9.61338	-6.13411	-11.3433	3.13416	7.45439	-18.4346	-9.30282	-1.45576	-3.93205	-0.705982	8.23601
424.1	6.17946	22.3387	-2.39286	-13.121	-22.7215	-22.2321	-15.8953	-8.1092	-4.6128	-6.8763	-10.464	-23.6772	-0.439806	-7.98863	-7.67549	-1.61257	6.79239	3.72188	6.94994	0.611151	-6.11587	0.696021	2.25843	19.3071
424.1	19.9496	43.5968	2.67698	2.78368	-10.1543	-0.227885	-1.91279	5.71774	-1.94084	2.84791	6.9123	5.35287	-4.95211	-5.65446	-5.83743	15.7312	9.59717	6.30161	5.1927	-6.95718	-11.4454	-1.55862	-2.41295	15.9077
424.1	18.8263	27.8104	12.0781	5.11803	6.42356	7.09952	7.06406	3.85311	5.97816	-5.67101	10.5092	15.2964	-10.3301	4.82196	7.67735	15.5052	0.540273	-5.91323	1.16367	-0.430237	-3.79309	9.08483	4.5506	1.27074
424.1	3.97842	8.31989	1.57598	-0.550799	2.55944	-2.23975	-0.958295	3.8338	9.63631	-0.789983	5.9735	-0.286305	-13.776	2.07642	-0.381289	1.14105	-1.41885	-1.47245	8.11822	4.71029	-1.84702	-3.41844	5.37913	1.46023
424.1	5.35434	2.14927	3.52304	-10.0409	4.41039	-12.5885	-6.08416	6.21128	4.90934	0.889883	8.38576	-4.019	-6.21646	1.61519	2.93855	-3.80696	8.64553	8.66935	16.3363	20.7142	8.12041	-5.08931	1.10041	0.0262076
424.1	10.715	-1.84056	4.13172	-6.72842	-9.78215	1.00047	-8.34815	8.34122	2.09009	1.11695	12.168	3.06342	7.75188	7.07572	0.237156	-20.7485	-19.0496	15.3506	20.9137	27.0884	17.3102	6.51515	-2.21455	-11.41
424.1	2.78328	-5.3578	2.14997	1.1546	-16.1972	2.62215	-8.17723	-5.63382	7.36869	4.11441	12.0598	9.83004	-1.40362	-12.8995	-28.7384	-51.6246	-64.7209	-7.80796	15.7703	24.3069	18.4413	16.7463	9.00037	6.30458
424.1	5.14751	8.13676	11.2348	2.3705	-9.62798	-14.5786	5.15305	-1.23704	-2.72761	0.153259	-3.27155	4.29098	-2.25386	-18.7368	-30.2806	-17.3548	-46.6724	-20.8891	5.84805	6.98886	3.30022	1.88276	3.80217	26.4117
424.1	-7.15733	-9.22079	-4.44435	-1.97922	2.56866	-4.08249	5.76894	-3.68352	-6.11043	-0.670358	-17.5926	-2.85651	5.59293	1.64517	6.24548	22.6689	7.11075	8.55746	6.77767	-9.89439	-4.76283	-2.86382	-12.9231	1.77041
424.1	-0.0794215	-5.2746	3.59554	11.7294	1.63727	14.6206	-1.15245	4.46227	4.85759	15.6048	-1.11072	7.74617	15.531	6.17091	17.2274	16.3241	27.1202	10.4406	-7.43898	-18.6526	-8.52383	-6.21816	-3.08089	-5.66631
424.1	5.58752	3.72469	12.209	13.2957	2.16075	0.182459	3.80254	-0.875985	6.50766	-4.04352	-3.85746	1.95878	4.96909	4.57843	12.3617	8.16733	24.6085	-4.06498	-27.3042	-20.6708	-18.5482	0.285654	5.03538	-4.11097
424.101	-3.77366	-0.876799	8.04137	2.9406	5.36174	-8.72025	-6.05979	-5.21174	2.39398	-4.80313	-5.65448	-13.151	-8.73053	-4.38637	-3.02166	3.14815	22.4957	6.32132	5.04785	-8.58223	-12.7532	1.3513	-1.13012	1.27638
424.101	-7.42191	0.271333	-0.938214	0.30591	4.48601	-9.36018	-8.33904	1.18615	-1.76295	2.16785	6.96639	-12.7889	-7.1062	-5.04886	1.19237	1.20694	8.85501	13.7668	17.6707	13.8532	-2.35553	11.3013	5.33727	10.2346
424.101	-9.30352	-6.21711	-0.206866	5.74832	-0.907881	21.494	3.34277	-1.99296	-2.14136	-3.43257	-4.16359	3.949	-10.8099	-2.23469	13.7862	8.08745	1.10201	11.6604	-5.62317	8.94126	-4.46951	6.90284	14.8445	0.892378
424.101	-9.68896	-14.9209	-9.64517	-3.22071	-7.67698	20.9675	5.74443	-8.57524	-1.73683	-2.48199	-7.52026	7.317	-7.24828	-10.1506	-4.1495	1.49732	3.62877	3.18228	-5.01384	-5.39246	2.91778	0.59114	3.83345	1.64728
424.101	-10.0041	-10.04	-6.07363	7.99398	4.60835	15.542	9.43461	3.98361	9.94246	6.05167	-4.10279	13.2311	4.08493	1.20459	4.50855	-0.597446	6.89867	4.21191	2.84739	1.10688	1.53738	-22.4439	-19.1319	-14.8578
424.101	-6.16654	-1.75255	2.20693	1.8989	5.80688	6.89306	-2.14803	13.4008	11.5201	1.71258	4.58723	-1.12983	5.15063	10.7094	13.631	7.92882	5.46527	-6.73425	-5.88171	0.420001	-7.57148	-15.9018	-8.97258	-13.4731
424.101	4.63065	4.93257	7.0143	6.78487	11.4849	-11.0131	-4.57751	-4.84747	2.98025	-1.60282	11.4135	-9.45479	3.20287	1.4025	4.56827	9.55745	1.81544	-1.61301	-5.38073	0.737309	5.2437	-1.36246	16.0574	12.4626
424.101	6.87266	1.54041	6.81023	6.07306	5.29896	-7.79143	-3.46917	-6.88589	0.90673	8.8321	6.22061	-6.73314	7.5264	-4.18008	-0.875437	7.6443	5.45603	3.41273	-12.0802	-7.02301	12.7237	-2.72484	3.48716	8.58534
424.101	-1.56149	-1.09372	-6.40623	-5.31098	-9.31397	1.16909	-7.28373	0.070566	2.51258	2.1205	5.9629	2.94337	17.8664	9.67104	3.0486	13.2525	5.9871	-7.75787	-4.76936	-4.30887	12.6849	-11.5459	-13.9011	-1.30664
424.101	5.38419	12.6903	3.95613	4.98433	5.55096	10.1583	-2.50053	2.53626	2.00928	4.44859	0.47526	8.10382	18.1086	11.9878	1.46576	15.0735	11.5514	0.246112	-1.56875	11.4173	3.3613	-7.49582	-16.8417	-13.9987
424.101	3.9009	2.75764	2.74744	0.141345	4.22006	5.29021	2.23582	1.52992	-14.7922	3.25221	-6.46191	0.848358	20.1561	5.73569	-3.01249	2.93112	6.59394	-4.19866	-8.33396	-11.64	-4.45399	-0.788123	-8.56174	-12.7069
424.101	-4.32082	-7.60141	-11.9342	-16.7331	-5.57039	-3.53516	11.4752	-7.25575	-11.6519	-3.87815	-9.93274	-9.37699	-0.590208	2.12366	-0.452787	-7.49665	-1.6754	-1.04212	-2.79651	-13.521	-8.39602	-2.1367	0.209963	1.85215
424.102	-12.9387	-8.19137	-14.4225	-10.0879	2.30273	1.62004	5.07685	-0.168691	-7.96777	-0.969268	0.357392	7.13194	-18.9072	-4.76739	-8.03101	-24.867	-8.82946	-4.12673	7.09838	-5.52779	1.28214	5.50387	9.5054	-7.78729
424.102	2.67352	8.45901	-1.83237	-1.0901	-1.74153	5.77112	11.0137	5.54787	-2.69149	0.439439	4.84831	11.0585	-3.93456	3.6516	-4.67865	-11.7059	-6.44752	-13.748	-10.4321	-12.5713	0.265661	11.7061	-2.83776	-10.7584
424.102	10.3297	13.2453	2.13826	3.50567	4.62134	1.25562	4.10736	8.88319	5.39905	-2.81571	5.83093	-5.03914	-5.60431	5.86325	2.85759	-2.39851	-0.401299	-17.5044	-1.54877	-6.25404	-5.26568	3.39566	11.3461	2.83948
424.102	8.62135	5.24256	2.50944	0.25593	12.0994	-13.2449	-12.4266	-8.7935	-4.41175	-14.2994	-10.2444	-18.8853	2.15999	-2.71474	-9.50228	2.11415	-5.35377	-14.4975	3.24526	7.58933	5.95073	3.80568	-2.67103	10.0041
424.102	7.05712	1.20182	5.7006	11.4045	15.1432	-27.9676	-19.3531	-14.3929	-3.82204	5.42773	1.49105	-2.23208	3.34824	-2.78299	-6.76122	-3.30082	-13.5024	0.421441	-1.47608	21.3803	4.30078	12.4473	-0.307986	15.2403
424.102	-0.784447	-2.73343	1.76277	1.02669	-9.52252	-9.7189	-6.43178	-2.06973	4.45146	16.4267	4.86506	6.69037	1.16106	13.4761	8.92725	-15.5962	-12.225	-1.19114	-12.4762	-4.6412	-8.71628	3.58405	6.96342	-10.4195
424.102	-9.93988	-4.91057	-6.17169	-21.6268	-16.6402	-6.99526	0.591722	-5.94776	-4.09736	-10.4943	-7.20781	0.415491	-0.339374	14.9076	6.49398	-10.3288	-1.42166	4.22651	5.00882	-4.38676	-10.7226	6.78658	-2.62113	-12.3989
424.102	-1.62565	-10.8259	-7.71064	-16.336	-4.41881	-9.21974	2.67811	-10.228	-8.7783	-14.91	-6.70905	2.9582	5.60238	7.52077	12.8597	8.18625	12.8473	1.52663	11.8651	10.9532	-9.6003	-4.31805	-5.58211	-3.38326
424.102	15.6389	5.42368	13.3922	3.76404	3.67922	3.12348	-7.93953	5.39887	1.21085	-12.3203	3.54016	4.57889	15.9301	4.13145	5.49416	17.4513	-0.322406	6.75221	6.61051	3.0355	1.07992	-3.60113	-12.7132	-6.32669
424.102	-2.9362	-2.24483	3.68014	1.94479	-0.702303	-2.73617	3.85566	0.884978	-0.900328	-3.26672	-3.83577	4.5658	3.10176	5.26388	4.33564	14.4898	-1.54129	8.16488	10.8945	5.89488	8.04631	0.508161	-8.51115	-8.13002
424.102	-20.1541	-19.4816	-16.9148	-14.5666	-5.73028	-0.11002	13.4247	-7.68569	-15.9511	-10.1275	-7.75371	2.22884	3.16316	7.46718	9.86238	6.63767	-0.156754	-0.430261	4.23858	-0.0181986	3.02055	-8.04865	7.23262	-4.43424
424.102	-6.14558	4.90569	-11.93	-3.36502	-7.34427	6.23472	14.7705	8.69804	-1.1414	0.786918	-2.76898	7.85209	8.25498	6.5141	12.4298	12.8303	-0.977963	3.60517	5.20229	3.12691	-6.72125	-6.88222	-3.87574	0.4078
424.102	13.35	11.528	18.6661	17.164	14.2807	12.6574	8.32464	23.7431	7.09926	7.69385	-1.28012	-3.31	6.33464	-7.45444	-1.26354	-0.71758	7.78697	9.70193	8.04529	3.87515	-8.65246	-7.68474	-2.84996	1.13719
424.103	17.2367	6.58037	13.9334	4.53583	3.28398	-9.34982	-13.2087	9.50665	13.9886	5.25346	-0.00392338	-15.1117	-35.043	-33.6039	-42.9545	-34.7867	-18.7592	-2.73741	1.89778	-1.36659	-1.45133	-0.480998	6.48434	10.6549
424.103	2.35275	-1.40867	-5.98038	5.32773	-7.01573	-9.92352	-0.144843	2.49648	-0.968731	-9.88709	-1.77531	-12.1718	-56.2401	-25.1487	-23.23	-14.7547	-7.59198	-4.15823	-0.00417784	-1.34226	-3.23048	8.07573	16.7836	16.9738
424.103	0.181944	-2.1237	-4.56885	5.8647	-5.51347	5.04818	6.30099	1.03232	-6.40757	-7.84874	-7.39148	2.89519	-32.0007	-13.8685	3.93172	-4.71973	1.10578	0.438669	2.96765	-3.36278	1.3311	6.68585	4.93942	1.17064
424.103	1.16438	9.03314	5.06542	3.81807	0.0279247	8.68324	-1.66742	1.57162	2.20698	7.15783	-0.88614	-6.87823	-4.82383	-6.67111	-6.89964	-7.04791	-19.7738	3.28104	6.44237	8.65431	15.4743	-0.207631	1.82046	13.6643
424.103	-0.935064	2.87207	1.09522	0.643142	2.02846	3.78229	-4.58784	-11.6918	-5.02921	-0.128772	6.3344	-1.5267	10.5809	-8.94066	3.9203	16.7433	6.71244	10.6059	4.22334	14.9444	20.02	-4.40056	-4.4286	9.39789
424.103	-6.20025	-4.25291	-4.87186	-5.2771	-5.65805	-3.63586	-0.65924	-6.18209	1.69941	-0.618447	6.43746	13.033	20.6902	4.85667	12.6614	22.3148	16.9426	8.50952	0.83084	10.8505	7.60902	-9.00707	-6.92269	-9.98171
424.103	-3.52284	2.16473	1.49985	-2.78702	-12.077	-2.47356	-3.32453	-5.41963	6.89332	5.94083	18.3296	6.50585	21.2885	12.559	8.84951	20.5593	14.3916	10.9011	2.57331	8.3275	0.304802	-4.72469	-11.2849	-12.9284
424.103	-3.61499	0.105894	4.65315	-4.37822	-8.77009	11.184	3.16741	7.71948	15.8406	14.4553	17.396	11.4997	-2.01604	6.00389	9.26818	-5.72918	8.32974	3.26427	-6.97723	1.90506	-5.00745	12.9196	5.45626	-6.2159
424.103	-7.86389	-11.1153	-11.2729	-6.53075	-1.96008	20.846	0.916433	10.7739	12.4871	10.9782	4.09508	9.21037	-5.51863	-0.90807	-3.44222	-20.0034	-7.25042	-12.3363	-3.83882	0.923103	8.25518	16.4043	9.65362	-9.02409
424.103	-10.0965	-6.95475	-7.57696	-6.74796	-2.89112	14.5893	4.99048	-0.0461852	4.71883	5.77965	-0.367242	4.18699	-8.09495	-21.0651	-13.8541	-6.3727	-7.82599	-0.148982	4.87952	1.59435	17.8178	3.00047	4.93791	2.59397
424.103	-1.68362	-0.843805	3.85966	-1.6216	-2.60241	4.96601	-0.202614	-6.01907	-5.13619	9.44834	-10.5393	1.57219	-1.09126	-14.1195	-12.5547	1.30016	7.74474	6.58643	2.96316	4.78228	16.1207	14.4534	5.80093	3.05841
424.103	12.5091	8.64013	-0.0166669	10.0207	12.0128	0.0322838	-12.12	-7.82757	-9.64547	-5.15673	-13.3313	-4.94392	-4.08369	-0.134018	-2.81602	-12.806	5.0895	-4.5777	-14.607	-4.84476	18.0206	24.6585	10.0737	6.17415
424.104	6.95492	12.466	10.7341	9.1198	16.671	-11.4886	-0.879474	6.93739	-4.9671	4.31581	-1.82639	-14.6759	-9.18836	4.08585	7.83759	-26.952	-11.7509	-14.627	-18.7731	-11.1032	13.4752	21.3091	14.1107	4.96554
424.104	-4.83934	-9.88345	-1.69308	-4.94053	-2.4552	-21.8435	-17.1646	-4.48286	-5.9593	0.348944	10.1445	-13.7856	4.78411	3.95514	6.97877	-3.28797	0.654298	-10.4577	-9.72917	-9.23764	9.44771	19.245	14.7817	7.96584
424.104	7.70976	-8.41855	-2.82669	8.73591	10.0951	-4.35859	-4.31727	-6.08691	-5.65901	-10.3915	-0.837337	-13.7256	15.418	4.6724	2.64286	18.0694	3.54093	4.72639	-6.72172	-0.060485	8.59218	10.4927	-0.673323	14.6803
424.104	-10.197	-10.2177	2.30399	0.674217	-0.284955	11.7144	7.34572	-1.26062	-3.0053	-9.04745	-15.6833	4.30952	23.7861	4.49756	-3.26097	0.919373	-0.676251	-5.87109	6.55036	10.948	-0.76154	9.16737	-3.80735	19.2954
424.104	-8.62102	4.76955	2.68203	10.0867	-2.70915	2.66999	10.2869	5.82351	3.04577	-6.48987	-1.03515	13.8997	11.4342	-5.42826	-7.94934	-5.09257	-9.45135	-3.7601	2.05664	2.84504	-7.06862	4.66604	11.0016	27.018
424.104	13.631	4.87757	14.2911	17.089	10.8293	-11.8467	4.61478	10.2446	5.84002	3.80396	4.80897	-9.68313	-4.65514	0.326654	-10.2131	-3.22586	-9.33615	-10.1483	-14.7668	-11.4754	-10.538	-9.75602	9.22173	12.5999
424.104	4.34001	8.3184	8.75982	7.22375	5.15782	5.23418	0.368819	8.56454	6.72515	13.9278	9.50661	1.80877	-2.53991	-0.973898	0.58728	2.783	10.9087	-5.14341	-2.0515	-20.5249	-20.9979	-23.2211	0.876494	10.9698
424.104	3.85301	1.6073	-1.51673	-8.29572	1.46938	6.96329	15.1391	-1.41276	12.5229	11.6749	16.9218	9.71421	5.02958	10.4661	4.91209	21.285	25.0897	13.6171	10.6005	-16.9772	-61.4164	-75.429	-26.0019	-8.19305
424.104	-0.957178	3.70083	-3.45466	-9.91657	-2.37044	-4.05288	15.5129	-11.2741	5.10238	3.29295	3.04414	-3.34232	4.01508	12.5329	5.34473	8.1284	19.0658	15.3196	9.08294	-24.7343	-84.6878	-114.4	-27.6591	-12.5099
424.104	-5.95835	12.5782	2.18313	-7.43086	-4.68326	3.99254	5.08065	-4.91403	2.56815	-0.0266076	-12.0705	9.48052	-17.4623	-7.16135	2.43196	2.27848	8.35609	7.42124	10.3831	-3.24089	-14.5571	-4.8465	0.24286	-9.1166
424.104	6.60015	8.94966	0.146406	-7.68577	0.59473	3.52068	-4.04115	-1.46826	1.71699	8.77872	2.17972	8.23053	-12.7043	-5.58246	-10.5862	6.5666	7.86734	13.0923	5.64114	6.69353	22.4584	42.311	0.772172	-13.0969
424.104	-11.1731	-13.5775	-11.3623	-14.4521	-6.96565	-7.60125	-23.6863	-4.20701	1.59402	1.56417	-1.80332	-11.6242	1.38891	13.2581	6.99191	8.02507	-1.20643	-15.808	-18.6682	-14.6444	-2.49386	8.70859	-8.49153	-15.6275
424.104	-4.24059	-7.38842	-13.9864	-3.76985	-7.38366	-7.4883	-18.4069	1.14295	-5.86227	-7.9925	-13.027	-13.6982	14.5853	14.4082	11.431	9.91919	-9.4024	-18.4979	-19.6383	-1.39813	1.14419	5.14241	-7.41363	-9.17396
424.105	1.039	2.75655	1.21022	15.5279	-1.33651	8.0567	6.31875	12.7882	1.62006	1.76846	10.387	8.90838	9.86075	4.3644	-10.1078	-29.8737	-43.5163	-4.57115	1.91406	3.43459	20.4026	15.8212	-0.380173	-13.3517
424.105	-1.80937	-13.9441	-9.90826	12.2498	10.0098	16.2953	13.4988	12.1113	9.32046	-5.53917	-0.526486	5.21728	-6.53403	-10.8485	-19.4112	-37.1818	-68.3249	-37.6451	-1.22767	-8.43163	-8.84037	16.0372	19.8502	3.07553
424.105	0.778867	0.115412	-3.09105	-6.0936	-4.02216	-1.82771	1.45173	-3.82313	1.10448	-15.4941	-5.77198	-1.63291	0.28915	1.82878	-0.63533	13.3607	-24.9273	-19.8511	-17.0042	-18.7221	-19.8045	-9.80483	6.1811	-6.75469
424.105	3.96395	6.25777	-11.1833	-0.707799	-12.5736	-12.9544	-7.76489	-9.81593	-4.92003	-8.18821	-12.6174	-9.03977	13.3718	12.4302	27.1826	26.2667	38.9054	21.4148	0.798207	10.086	11.2498	-5.06769	-14.2419	-27.3812
424.105	5.64518	0.358897	8.61928	12.1776	12.8675	9.91957	2.92313	8.82133	-0.986185	-0.200797	1.77215	-1.3294	13.0901	6.33867	11.935	11.109	25.2654	20.9301	29.4311	21.7637	24.5268	2.77415	-8.66933	-3.56114
424.105	-8.30856	-1.94601	12.5921	-1.06797	12.9221	1.95297	-1.61108	1.57135	-7.19377	-1.77764	7.15514	-1.47277	10.371	6.22374	1.671	-0.00845625	0.334238	15.2621	6.53599	12.7147	24.8639	8.53572	-22.8201	4.84579
424.105	-13.0657	-14.315	-18.9885	-15.6391	-8.14316	-5.95601	9.8605	-17.387	-17.2508	-13.5041	-18.1363	2.6007	6.77391	6.19579	2.10717	-4.1005	3.17182	4.05156	2.26029	-4.6843	9.65167	5.96567	-27.7447	-32.5278
424.105	-1.10932	-5.40248	-3.7578	0.0428488	0.0584559	-1.39093	7.4114	-5.46521	-4.84028	-5.53612	-1.85959	17.7282	-5.60817	12.0331	6.84332	-0.231329	13.4436	13.0827	15.8983	6.79556	10.2189	10.8491	-24.9802	-35.3017
424.105	8.31207	-2.56304	9.53267	-6.91668	2.49926	-7.66649	4.29752	-8.26698	-4.21338	6.84543	5.72465	13.2641	5.5245	15.702	13.9074	2.74278	12.1792	15.7393	8.82424	19.9023	8.4744	18.7701	1.24196	-7.54767
424.105	4.15339	-1.95224	3.88852	-10.3255	-12.278	-19.7321	-9.27317	-7.21071	-6.24462	-5.23583	-0.327425	-7.83714	-19.6037	4.59702	16.7991	0.763687	8.44894	6.55377	8.71632	0.585288	-3.12385	-3.11247	20.8236	6.69549
424.105	8.17762	10.342	1.30898	8.74812	9.66245	-0.746589	-1.64417	-2.90652	-4.7247	-2.26076	5.95177	-10.7177	-32.6502	-3.50726	11.4254	5.20051	10.0963	5.13677	8.80293	6.87653	6.41017	5.90537	13.9271	19.7061
424.105	2.56444	5.51745	5.74965	-8.12944	-7.53156	-12.9575	-16.1436	-3.11261	-12.6209	-9.94072	-3.76324	-1.04389	-1.48702	-6.54535	3.87439	8.71236	9.92392	1.80831	8.95846	18.3817	20.3759	2.67477	7.92653	15.1624
424.106	7.8276	11.9313	11.1835	0.655296	-7.40359	-1.1477	-6.20697	11.3896	2.96866	2.27799	7.61098	3.19265	16.0646	-11.2681	-6.73178	19.9982	21.1259	2.77971	-3.98642	4.08474	5.05028	-13.0797	3.82978	21.0395
424.106	13.99	6.71151	5.61857	9.64514	8.53567	4.10346	-2.72797	6.81485	2.91349	4.17054	10.8485	5.07159	12.8064	-15.6637	-14.0764	4.09026	0.00398001	14.4691	-3.19172	11.4391	7.20009	-5.09245	0.857543	20.3364
424.106	-2.59212	-7.34188	-5.03876	-2.37772	-1.75878	-13.1215	-13.8063	-3.0766	-16.0916	-10.7042	-10.5583	-8.40802	10.4469	6.52803	-7.77449	-9.35578	-13.2291	2.78966	0.0682085	4.46763	4.22651	0.510512	10.053	6.77883
424.106	-11.342	-8.50261	0.610113	-9.98065	-13.8211	0.324557	-15.626	-12.8327	-7.3092	2.73632	-8.00215	-2.31342	-7.27405	-17.7239	-11.5469	2.31713	4.64753	-13.1929	-5.4626	4.25506	-3.78722	-2.46582	1.75592	8.93234
424.106	-4.07798	-0.861696	10.529	7.89798	-6.73056	8.83905	-14.8703	5.79332	4.16425	3.78102	-10.3184	-2.19321	-15.2631	-23.2105	-10.5498	-13.3661	-17.3931	-3.89914	-16.7083	-5.78528	3.2196	9.956	17.1668	15.8743
424.106	-6.139	9.21216	-3.69025	-7.20898	-0.815772	4.74888	4.79424	9.66877	3.50707	11.0376	-3.98028	1.8378	4.91669	0.736928	-8.92422	-12.5408	-15.9958	-22.6027	-18.6778	-19.7792	0.749653	12.74	23.0287	9.2544
424.106	-16.9107	-9.94936	-19.5419	-4.85243	-1.8622	-4.94307	10.4987	-3.75645	4.84202	1.99439	7.52121	-6.72412	-13.545	-8.23796	-7.80326	-15.5352	-5.64888	-17.0952	1.24698	0.695346	-6.60505	3.95503	7.63075	3.00616
424.106	0.909299	7.16143	6.85007	5.69742	-3.45399	-7.49336	-3.30371	4.5145	1.31639	0.648444	-3.23764	-13.3981	-12.6405	-0.735445	-6.03384	-2.68012	-0.569765	-9.64215	-17.1615	-8.3239	-17.4935	-6.91471	-0.815913	-9.56922
424.106	12.4269	11.9786	3.52038	-4.12877	-2.67619	6.41311	7.63655	1.60761	4.41138	2.83574	3.56061	-9.85376	4.69421	-4.52434	-1.30175	-4.39244	-4.93774	-13.127	-18.0365	-7.93725	-17.5141	-12.1289	-4.57957	-4.27976
424.106	-5.68465	-11.553	-0.708362	7.31842	10.123	16.3033	26.9829	5.08375	12.4259	3.23638	10.2635	8.89914	-0.987054	-6.555	-3.23215	-6.72836	-10.2765	-0.16049	6.33146	-0.0103831	1.63422	-6.24053	-4.5552	11.6122
424.106	-3.20155	-6.7488	1.09569	12.9022	21.3793	20.17	22.7616	16.1927	11.9933	4.10862	-1.35057	9.92459	-5.36976	-3.62597	3.04167	8.50617	14.2688	11.9983	6.72976	6.85377	13.2593	-11.4821	-8.64416	8.89786
424.106	23.7039	25.3473	21.9056	10.6954	10.2516	2.70297	-2.37012	7.91484	11.7099	8.6419	7.27753	4.4221	-16.0454	-13.5697	-1.629	-15.4672	2.43097	3.41921	9.68949	7.53441	1.1516	6.13372	8.56035	9.80687
424.106	18.0877	17.2501	12.9907	6.49065	-0.321785	-8.83313	-10.4132	-4.91618	6.43448	7.26087	1.16226	-5.65116	-13.1208	6.11587	-7.03377	-17.4146	-22.6099	-13.7653	0.0282073	-3.33352	-16.404	22.5394	24.6749	-4.03112
424.107	2.5105	-7.44446	-8.29461	7.36591	-1.55116	16.7303	3.08545	-1.62753	8.59546	5.92976	5.45644	5.81169	-10.4641	-3.30354	-3.75539	-10.253	-1.60253	-6.457	-1.883	-5.68379	-18.0131	19.1477	2.94287	-14.7973
424.107	-0.312355	0.81307	-5.87107	6.27368	1.37547	19.6003	14.3148	7.84253	18.35	10.4643	10.1078	10.7803	12.5622	-5.3433	-5.60975	4.33939	8.48672	11.4244	13.0331	-2.28746	10.0401	15.1229	-5.22078	6.39587
424.107	-4.33594	-10.2456	2.35105	-3.64546	-2.73732	14.6368	10.5085	6.22648	-3.23272	2.75174	3.66943	7.40972	14.9532	-5.20435	-9.68153	15.7243	15.6126	13.7955	4.65259	3.42702	15.61	1.53789	-6.18277	12.1029
424.107	-9.90495	-8.67286	-15.5051	-14.8431	5.44344	-2.79058	5.36788	-18.9998	-4.06763	-4.27016	2.30495	-1.32671	-6.61614	6.23718	4.04648	5.07406	0.361636	7.54676	-4.9586	-7.85874	-9.59593	-3.31142	-15.7851	-4.08943
424.107	-5.08507	3.91203	-6.69667	6.9224	8.39772	-6.8793	-7.81343	-12.2657	-3.06051	-0.998775	0.820016	-3.48945	-0.906769	13.5224	14.3593	-8.17958	-13.9697	3.39816	4.79182	-2.81482	-2.33946	0.252103	-2.03643	-22.7227
424.107	1.21996	-4.54509	-1.81925	11.4722	2.64342	0.902633	-5.96116	4.32448	1.69581	-4.38168	8.13572	2.33762	4.13464	-1.13631	7.82055	-5.03347	-7.6668	-0.637041	0.0259575	1.83379	-6.56229	-2.61121	-2.08694	-19.9528
424.107	-7.32698	-8.77789	-11.6013	-6.68161	2.2453	-4.88592	8.23423	7.04756	2.23755	-8.83214	6.03975	0.429046	0.492453	-7.26451	-3.49471	10.5234	8.24835	-6.49772	-7.64343	-4.23827	8.91713	-2.95775	-1.16184	-9.79031
424.107	-4.84583	-8.91867	8.3363	8.02222	4.8825	13.2274	15.0123	2.55848	-0.00562606	-5.26677	1.88531	13.3061	2.88871	8.04006	-3.88629	11.7513	0.520636	-3.36546	-8.01033	0.593112	5.53802	0.425277	0.57069	-5.04456
424.107	-16.1882	-9.77399	-6.27372	-14.4557	-4.39184	-7.2181	0.962923	-3.14769	-7.24187	-10.3292	-8.63268	-11.6204	11.0889	18.6205	-1.98743	4.20394	-2.11549	5.02906	6.53409	4.11091	0.44746	-2.70532	-1.1388	2.70091
424.107	-6.979	5.90684	3.61302	0.367556	1.85892	-13.8414	-4.33333	9.78547	-8.07733	4.05354	-5.61116	-11.7476	9.50641	14.5438	13.4964	4.47105	15.9785	1.06246	10.447	-9.01516	6.27244	0.215993	-3.74925	-7.19543
424.107	9.59751	9.47247	16.7508	17.1224	11.1995	6.25039	0.12367	10.6818	8.27833	11.8425	-7.43464	4.13784	9.20594	13.2157	6.71378	9.74814	4.82676	-0.391569	7.99197	6.7003	6.18131	-8.64785	-17.0785	4.44042
424.107	2.61051	3.56993	-2.96941	-9.4175	-11.0313	3.29081	-3.48565	-5.49031	-2.74099	7.86798	-3.30178	5.0043	5.17367	6.6667	7.37196	6.8427	1.75964	8.90359	4.53589	8.23783	2.59697	-11.595	-2.7908	16.0849
424.108	-9.49479	-0.314736	-9.06238	-14.8699	-15.9887	-8.19531	-8.68138	-10.2048	-13.0497	-1.99422	-7.40979	-1.58591	1.52395	-4.26082	-5.42799	-8.43915	-12.3874	-7.4643	-9.968	5.34139	14.8091	15.2554	5.99237	-10.7747
424.108	-12.3301	-10.7949	-11.4506	-19.0229	-15.2366	-24.3459	-10.6539	-6.53859	-3.71477	-1.67108	-13.8588	-1.68703	-1.04758	1.37819	2.53926	-7.33933	-8.6153	-24.2107	-12.7639	-2.83608	4.2325	-7.79624	-4.60379	4.18344
424.108	8.05148	-0.676713	8.54054	-11.9754	-15.585	-30.2187	-14.9109	-8.48578	3.64569	6.84849	0.368475	2.85518	3.11629	1.4863	-0.885702	1.47892	3.21248	-0.764982	-2.05475	-10.2518	-13.4299	-37.7128	-15.7567	11.4146
424.108	19.4583	10.7664	6.2727	-2.80499	5.84263	-12.3923	-9.35337	-3.83349	-10.4402	-1.44193	-1.53725	6.3872	21.7152	1.25048	-2.54226	6.46519	2.40667	6.99793	14.5151	-0.629669	-10.6327	-21.0976	-4.88043	5.82269
424.108	5.49479	9.27751	-12.7958	-1.52064	-18.2346	-9.91002	-8.63325	-8.47291	-13.2501	-7.41168	-9.3525	-5.26994	0.139601	-2.72707	1.78624	0.631903	8.5497	10.8487	23.4274	-1.52615	-21.0116	-18.8302	3.88405	9.63824
424.108	-9.1305	-12.9559	-8.28365	-7.68603	-19.0059	-19.5888	-13.1599	-7.08155	-8.38852	-13.2127	-6.22976	-13.061	0.742981	3.37804	8.18114	5.23633	4.60125	4.42179	0.82154	-9.22931	-8.80591	-18.2528	-1.08321	-3.68288
424.108	-2.25031	-7.71276	-5.66275	-8.87003	6.71348	-1.81505	-8.22479	-6.87917	-11.1029	-8.12585	0.326954	-2.75351	1.5151	0.324149	8.80893	7.111	5.57904	0.955458	-2.09505	-7.94999	-2.04918	-0.595814	-10.6344	-9.46437
424.108	8.07637	6.62438	4.59878	11.5532	12.3613	26.4248	-0.87246	-3.32965	-0.589627	0.637055	3.20884	-2.25817	-6.7322	8.46291	8.2027	3.357	3.7614	6.01104	-1.69797	-1.42885	-18.2997	-6.03492	2.12365	-14.4786
424.108	-5.07082	-3.97089	-3.55743	8.17348	9.04173	11.9145	1.60685	2.04474	-4.53914	-4.64735	-1.05215	-8.58897	4.34267	4.53934	8.21879	7.29458	9.20336	9.14352	-5.48455	1.80142	-10.8676	9.5132	8.23472	-9.96905
424.108	-3.30389	-0.084476	4.05975	3.61292	2.7907	-0.437153	5.05933	5.60838	-3.10139	-5.88016	-7.75186	-12.1297	-0.349717	-16.1299	-5.47163	3.24849	-1.0115	7.36551	2.74513	5.31465	10.7582	18.4319	17.1633	9.74734
424.108	1.38282	-3.3606	11.9318	10.4109	8.0257	3.15346	-1.2139	-6.05856	-3.28296	-13.4248	-7.51423	-1.20469	-12.6575	-6.47281	-8.8315	-5.46701	-9.89548	-4.03615	-10.6571	0.880627	-2.09671	13.344	10.0545	4.10269
424.108	-5.1087	-8.90364	-10.3122	-13.6789	-0.650299	-7.39658	0.861865	-6.8494	8.15885	0.804746	10.6546	-1.06207	-18.477	5.54091	5.40378	-0.834634	-5.19701	6.04164	-15.2315	1.17365	7.34435	14.5321	10.6231	-11.2664
424.108	-1.86879	-5.53146	-8.97	-8.69291	-3.91874	3.54898	4.42639	-1.38829	7.07257	-4.91586	9.38021	8.74377	-12.1515	-3.86382	6.17107	5.33354	4.04506	3.11846	-0.926516	3.9776	3.04201	9.15385	0.176264	1.11753
424.109	9.87247	3.07509	6.27647	-1.31691	-5.61523	14.7857	16.781	5.86676	6.19935	-11.909	-5.92709	5.59468	6.89895	-1.75465	0.94109	3.71275	8.9045	1.83541	6.71574	9.07429	-1.97123	1.03167	-1.29818	7.26958
424.109	8.01822	8.54527	4.60057	7.68081	11.9838	17.2539	9.28119	16.1672	12.2729	6.16872	4.09463	11.0637	-3.06936	-3.6127	-9.22666	-4.89164	-3.62383	0.103343	-3.58431	0.0648295	6.84109	12.26	5.91881	4.33494
424.109	1.92742	2.22663	3.28213	15.087	7.68486	13.8833	7.31101	16.3567	8.50524	14.563	9.51523	15.2221	-8.78538	-1.33635	-5.74968	0.109266	0.0385929	-2.37392	1.84052	4.37997	3.18496	5.49276	5.12714	3.02764
424.109	-2.93111	-2.11428	3.69798	12.1037	9.06232	17.3364	8.33484	13.5085	18.4927	18.5056	15.8211	16.1549	-2.98113	-0.634506	-6.00592	-3.82763	-9.26012	-13.406	-19.4359	-6.6475	2.23277	14.2015	4.24565	-1.76828
424.109	-0.877442	-0.874257	-1.80418	1.88133	5.96102	1.10481	-1.42581	7.82625	8.89856	4.50147	10.5682	0.448644	-8.30722	-9.5622	-13.3307	-19.8444	-14.9684	-8.70834	-10.436	-13.7575	8.51893	9.68209	-0.386952	5.6773
424.109	-2.60062	8.12584	-0.430869	4.62763	0.991223	-12.5977	-8.52596	4.34888	3.46321	3.73213	5.47833	-6.38272	4.77518	-0.698368	-2.37749	-3.32807	5.37939	12.4383	10.3845	10.1839	13.1209	9.48708	7.33827	13.1085
424.109	-8.91023	7.72326	-6.12468	-1.22049	-14.8554	0.558888	-9.20962	-5.38774	-4.92822	-6.78892	-1.65366	-9.63412	2.13345	0.709084	-0.976806	-4.72187	-0.846949	1.57209	4.26362	6.03912	19.3896	18.1816	-0.910567	1.97513
424.109	5.6374	1.54287	0.29357	-5.26895	-12.6753	7.50766	10.892	-9.89821	-8.08887	-0.341002	2.14846	5.69004	5.01166	-10.5034	-8.16746	-0.294204	6.64499	1.2113	9.39677	11.0321	23.7597	5.49842	-18.3188	5.67258
424.109	1.39764	0.713426	6.28485	0.803493	8.59302	2.49359	9.04781	2.18184	1.22922	8.14177	2.76059	5.03445	10.8586	-1.55192	1.12053	-3.74099	0.151706	-9.60025	3.42722	5.18572	3.20231	-4.18736	-11.0555	0.67264
424.109	-4.84524	5.83841	13.9512	4.16769	7.17661	-11.8116	-11.9058	8.01023	9.0285	4.15586	-2.55411	-14.015	12.3127	5.50985	0.863714	-5.97836	-22.855	-23.9194	-15.6477	-14.9022	-21.2863	-25.4358	-4.47503	-17.0748
424.109	3.75767	2.14294	6.98001	4.89876	3.21362	-22.682	-14.894	-0.417744	-0.341632	8.35124	-9.6799	-19.7224	-0.431752	6.50545	4.14143	-4.51605	-13.6718	-23.9072	-11.2297	-0.839756	-8.11679	-4.17088	5.65469	-10.9994
424.109	-3.41839	-12.7261	-8.60381	-3.33761	-8.72723	-7.15609	5.35842	-7.52314	-21.46	-1.83393	-5.97913	-2.31997	-4.69208	-10.6753	-5.11294	-5.76563	3.02184	-4.51	3.32291	12.2891	11.6682	0.373781	8.01935	4.52214
424.11	-4.26106	-7.46698	0.928396	-8.28873	1.83699	-0.110877	1.41058	-3.53477	-7.71776	-4.34619	-0.542793	2.67265	1.0433	1.04383	-2.5966	-3.77817	5.11873	7.8721	8.50704	6.40228	3.4545	-4.34007	4.95979	2.91557
424.11	24.0965	20.0427	17.1506	9.63003	9.5727	3.90261	-0.544859	-5.67447	7.55354	4.98992	-2.98228	7.78584	-1.41106	6.69651	8.68284	3.35985	12.7695	8.70825	7.82375	-1.58623	-4.25888	2.57464	-2.3911	-10.464
424.11	10.7314	3.90042	-3.13027	5.16733	5.13552	-3.8302	4.39372	1.45211	-0.781698	4.28626	3.65571	4.10337	5.22617	0.101726	0.112865	2.82827	4.74047	-4.19245	-2.24642	-23.1836	-7.48094	-5.13778	-13.5336	8.44639
424.11	-1.14441	-5.99018	-1.93627	-10.9087	-5.31809	-6.29995	-8.19787	-5.39916	-2.46351	-1.94474	4.4079	-3.29332	-0.730459	-7.7378	-11.55	-9.75	-18.1708	-9.04842	-4.27262	-15.654	-16.6014	-2.54733	-6.30315	7.65366
424.11	3.74349	13.6211	4.24949	-9.32963	2.00971	1.0161	-2.07916	-5.51541	-6.83525	-3.42635	0.74222	1.96322	-9.82659	-13.0005	-9.48268	-3.6398	-8.67358	-2.56644	7.32604	10.0492	-3.41883	-14.4238	0.780357	6.96929
424.11	0.117191	1.30813	-1.21024	2.57717	1.49657	13.6345	12.191	3.64197	-4.72004	2.2151	-2.4564	3.20999	-2.47252	-2.51217	-9.37376	-2.55426	5.1231	7.57226	11.6766	-5.61663	4.0826	-15.5169	-17.8451	-8.55954
424.11	-6.92516	0.705424	-1.67893	13.543	-0.826713	2.28935	14.6986	-3.99666	2.57145	-1.76674	-8.26707	8.21322	-8.16077	5.23007	2.10624	7.19224	12.2197	14.6646	6.90587	2.51099	-10.9131	-1.47324	-2.47666	-4.59079
424.11	-0.161716	2.35983	1.69525	-0.357814	-0.240825	-4.14278	1.69079	-3.72881	7.03192	0.366688	4.75486	4.96127	-7.30908	1.47029	8.07923	3.0445	3.91944	19.7554	11.671	12.9737	-1.02782	8.47804	10.4608	-6.26506
424.11	10.5513	4.2265	-0.789027	5.38605	-1.89081	-4.24101	-4.98507	10.393	1.03327	10.7852	1.10052	-5.49504	-8.29413	1.58363	14.3338	2.47768	3.41178	6.98133	9.77763	1.62282	14.5432	20.1208	10.4916	-7.35918
424.11	-11.0465	-14.466	-2.3853	-4.30456	-4.17181	-13.4376	-16.7023	-1.84054	-3.03427	-5.18443	-6.26258	-6.06272	-14.5151	-2.03728	13.0963	-0.67773	-1.15319	-2.27965	-2.229	-1.43902	2.36887	1.99141	13.2066	3.43386
424.11	-12.2255	-6.13214	-2.83364	-2.34982	-1.32625	1.79731	5.95708	10.968	6.03503	-5.50381	0.478695	13.385	-4.59257	-0.728059	1.37135	1.59735	5.18553	2.10434	-3.8706	-4.24252	-3.75228	-12.4181	4.29113	-1.47373
424.11	8.81549	3.52009	5.91929	-0.895062	-5.24789	0.5735	-0.925879	10.1095	6.08898	7.1129	9.14261	-6.49343	14.1683	10.9985	6.94537	12.7818	4.60995	1.09548	3.31015	4.26967	-15.3022	-28.805	-26.3819	-13.8182
424.11	-2.53789	-11.9535	-3.98864	0.626953	0.30651	18.6424	6.18935	-3.99878	-6.10106	0.113652	-2.82899	-3.16975	24.2002	9.89966	8.68	10.189	5.70171	-1.26944	-21.2163	-1.27923	-16.8989	-27.0293	-17.1265	2.57217
424.111	-1.40547	-6.06588	-3.81765	5.89739	4.60412	25.8128	19.8074	-4.67552	-3.81462	-5.80827	-7.56439	14.7907	14.387	3.83228	-4.00183	12.4086	1.18261	13.5906	0.829464	5.16443	-3.65675	-7.9748	2.67266	8.91544
424.111	-1.68952	3.8377	-2.31366	3.38071	-5.82028	28.7811	14.9717	1.80728	8.52057	-7.15373	-3.99223	6.9491	16.4132	8.58881	1.35487	15.7339	6.69991	14.866	7.50838	8.3009	-1.49162	-11.0046	-13.4113	-4.71096
424.111	-14.9043	-6.06529	-12.0455	-5.22039	-6.25612	-3.86763	-4.96019	-0.726456	2.33899	-14.0298	-10.017	-16.3108	15.4623	4.32779	0.400257	14.4069	10.8079	-0.17329	-4.68657	-0.861941	-4.26253	5.00974	10.8539	7.03841
424.111	9.33256	10.7951	7.35368	6.10235	-3.49297	-16.0966	-3.49534	-6.63553	-4.36926	-11.2953	-11.9488	-25.1414	-0.152537	3.84973	9.24992	2.08389	13.6439	-8.88192	-12.0013	-4.80634	1.08759	16.4352	12.3962	-8.51689
424.111	11.7253	12.2196	8.8125	0.883305	-6.12381	-11.0961	-1.99307	-2.75607	-3.26073	-3.80375	-1.09036	-9.88697	-11.582	9.68359	10.8242	-2.64924	1.33587	-15.0295	-13.6493	-6.54441	-3.13803	25.9547	8.06255	-2.77319
424.111	-1.83992	-5.91818	2.18812	-8.06899	7.69404	8.6137	-0.997199	-1.49574	2.72163	-2.34083	4.91801	8.36049	-6.4917	7.24318	8.06279	-1.38786	2.99703	-3.941	-7.3501	4.15002	5.16132	16.2101	6.12355	-2.30841
424.111	-1.41223	-4.35202	2.39232	-7.15303	-0.0266507	-0.190328	-11.2701	-11.6185	-1.74279	4.06004	-2.54536	-6.75559	-1.76129	1.61442	-2.56891	0.359619	-1.62497	-0.181504	2.69642	-2.37574	11.9496	23.7253	8.35365	6.57755
424.111	11.7907	10.6981	10.3118	-4.86952	8.21093	-17.3299	-15.2826	-7.09501	-3.42479	5.22487	4.81709	-5.52757	1.75221	-10.5213	-16.655	-3.49777	-8.372	4.44978	4.45543	4.17058	7.66473	11.5902	15.2989	9.47501
424.111	-12.5032	0.0474664	-11.7771	-15.4656	-1.77552	-13.7291	-8.97099	-6.25843	-10.3479	-6.59895	-1.27109	-2.34593	-5.40483	-11.7283	-12.1295	-9.26954	-8.65505	-2.9895	5.39507	4.44091	9.75095	-9.19717	1.8258	5.73289
424.111	-21.8823	-12.9107	-9.69806	-13.9292	3.11214	-12.258	-11.2914	-9.15455	-5.67156	-9.60666	-6.13229	9.07554	-11.5558	-4.13029	-8.82873	-12.2215	-19.9999	-2.12971	3.24394	1.15089	12.8554	-0.576302	3.6482	8.58631
424.111	-17.6578	-12.9297	-13.3361	-3.66899	0.672041	2.0936	4.82339	-16.2066	1.11587	-2.20783	-4.12289	4.30155	2.08412	-1.03026	-4.64969	-11.126	-15.505	-4.63442	-6.01047	-5.7152	-1.46396	-6.97756	-2.58279	9.50955
424.111	-16.548	-13.7677	-19.5591	1.76217	3.04262	-0.869171	-13.2221	4.22901	-1.90857	-0.00251172	7.48129	7.59631	17.4308	-8.2332	-9.53125	-2.01851	8.03404	11.0188	14.7698	1.05505	-5.47035	-17.8639	-16.5753	0.233876
424.112	-3.3095	-4.6122	-5.03535	-1.2672	0.538116	2.86841	-13.6769	18.0936	9.09788	6.30136	12.4673	11.5677	-4.28041	-2.09793	-1.24893	2.62186	7.58207	2.07365	12.0713	1.50966	1.22417	6.00577	3.52903	7.81472
424.112	-3.10187	1.8819	-7.00348	2.78228	2.41639	10.6594	15.6684	11.3077	-0.779533	10.0916	10.0579	5.53026	-18.2258	1.69206	-0.331451	-9.26677	-2.42408	-10.7103	-1.14887	-2.54548	12.1678	15.1373	9.9785	11.0541
424.112	5.21921	-1.04327	-2.19918	7.55194	4.23167	1.39561	17.1408	4.73463	5.40537	7.1468	10.8121	13.8027	-5.50361	-3.10885	-6.50847	-4.73423	-13.2018	-6.41043	-6.63992	-1.48354	-1.77024	5.87137	-1.81883	-1.81386
424.112	22.9648	10.8843	14.5892	25.6208	10.1727	5.98508	3.23133	14.7194	7.7946	15.3693	9.88582	0.485594	-1.58617	-10.3561	-3.9981	-2.91557	-6.61067	-7.30988	4.94355	-5.25436	-8.70114	3.11027	-5.98525	-9.80636
424.112	0.824845	-2.54738	0.576765	4.0076	-1.47997	-9.08935	-4.75656	-5.49142	-7.6796	4.50724	6.67115	-9.06915	-5.65299	-6.00876	-5.81743	-13.8905	-6.92016	-0.153413	-0.0412168	5.51186	0.045637	4.21321	-0.987787	-21.7167
424.112	0.848856	-8.48462	-5.05486	-4.18073	-14.9711	-12.5543	-12.905	0.496824	-1.04335	-4.49903	1.18521	-5.16004	-6.99723	3.6969	7.04477	-3.61817	-0.595499	-6.23499	-4.46799	-4.98547	-0.731042	8.63267	8.39979	-10.3024
424.112	12.9559	5.92219	2.08259	-2.64259	-12.2215	-8.44207	-12.3958	13.6661	-2.47387	0.931209	-6.15266	-11.163	-15.4191	5.27436	15.1247	9.91865	-2.04405	-7.06673	-6.84708	-6.58108	-8.61419	-1.79978	3.50432	-6.11129
424.112	-1.73784	-2.07744	-3.3425	-15.229	-1.7172	-9.65783	-4.27349	-6.49516	-2.74484	3.11801	-5.0578	-11.5839	-15.1252	-1.3335	2.1732	13.5364	5.90073	-2.72897	-7.17187	-4.5151	-5.7237	-15.9699	-10.6826	4.47201
424.112	3.36628	-1.12282	2.04308	-1.20366	-0.533089	-2.28604	3.05281	1.30463	7.74715	13.9383	5.59401	-4.23889	2.76867	-4.32986	-0.592395	2.40242	3.48001	13.6379	6.10589	4.86267	9.4116	-0.273126	-15.5199	-2.28136
424.112	4.43358	-4.26192	-4.23079	-8.83795	-12.8695	-18.252	-4.63268	3.28545	-0.0245054	-3.30245	-7.57782	-12.4863	21.9487	6.61237	13.0807	-3.99045	-4.89413	-8.67193	-7.02915	8.46145	12.9516	0.887421	-5.06953	-10.8887
424.112	-14.1297	-7.28463	-16.7604	-14.7748	-6.33876	3.31264	9.57287	0.131642	-10.9631	-16.3724	1.06461	6.21699	30.959	5.79155	-0.786053	8.52378	8.02818	1.34819	-5.28055	-7.55284	-5.52511	-14.1064	-5.25423	9.37386
424.112	-5.18725	-0.312783	4.54874	9.53744	9.48763	8.90068	22.0993	0.834609	6.05885	-0.415144	2.9258	10.9522	9.69981	-1.45833	-5.44333	3.21872	1.98799	11.8635	4.70039	-1.8991	4.29579	-5.37836	2.93099	15.0882
424.112	17.1001	17.3674	21.3822	13.7607	16.9452	16.9718	15.8765	9.03571	18.3628	6.04096	-1.29418	9.56669	-6.1917	3.96326	3.78527	-0.245478	7.26362	8.6221	3.41091	-3.8568	3.09555	4.83899	6.41333	9.58194
424.113	18.0727	31.7846	29.2319	14.4555	23.3258	28.7652	16.1328	18.961	15.8169	18.9881	8.66188	8.28949	-4.22165	3.41521	2.14512	-1.63485	7.78882	-2.35365	-7.16542	0.414951	-6.47904	-0.180811	8.57611	4.42493
424.113	12.1589	18.342	27.9947	12.4052	9.19065	0.555627	10.4611	3.72114	4.32114	-2.94964	-2.05874	-5.71732	1.0361	2.41578	5.36082	-5.97038	-8.83083	-8.5044	-7.26032	-0.137353	-0.149567	4.13829	21.1788	8.14879
424.113	-3.70519	-7.72937	-0.999375	12.2093	-9.43136	-2.10584	-7.74028	-13.1253	-7.7216	-19.1341	-21.7246	-7.80315	3.7583	8.0726	6.13413	-7.75599	-5.62024	-2.29886	-10.1393	-8.26173	-11.3199	13.0992	7.13693	2.92788
424.113	0.240969	-2.33584	4.72751	4.75064	-4.83937	6.35337	0.70938	-6.96899	-12.738	-6.92656	-12.7971	8.97663	-5.14757	10.9278	-2.9929	-13.0181	1.24942	-8.56354	-4.7737	-16.7365	-6.97882	-4.042	5.91978	1.97451
424.113	4.44065	7.49155	6.10248	7.13526	-0.213248	0.360999	-1.37917	-0.758719	-4.34716	-1.259	0.279878	11.2526	2.43492	-9.30027	-3.9925	1.0021	13.5358	13.1934	13.7691	3.3834	-4.73981	-18.6577	-2.64494	-1.1314
424.113	6.20769	3.57607	2.23873	-2.73265	-3.94185	2.76551	-7.58314	-18.4642	-3.62862	3.00851	0.143823	8.36997	11.6281	-8.87628	-7.71055	6.13923	5.05874	15.5897	21.9163	11.0747	-3.08197	-22.3431	-25.2731	-21.4841
424.113	0.833497	-1.36633	1.42006	-5.79067	-7.53713	-2.38796	-1.45869	-16.2632	-6.35379	8.9361	1.74801	6.44285	2.86055	-4.31123	-0.0103915	3.63027	-4.69066	4.49902	7.60405	14.8285	3.84082	-8.47403	-15.528	1.07558
424.113	-10.5902	-13.5776	-18.007	-4.84256	-10.4684	-5.99989	-16.4006	-3.5223	-6.62253	-7.88327	-2.76047	-2.03942	-6.26303	-16.8181	-14.3767	5.02534	7.18889	10.9838	7.92463	12.7708	3.95258	-0.230462	-9.0498	4.28462
424.113	2.50352	-6.20629	-11.897	-15.3477	-7.76887	-8.37479	-13.4088	-6.99426	3.32721	-0.0428443	0.0223255	5.6194	-15.8121	-11.3784	-28.0527	-18.6708	-14.7436	5.96021	7.06858	4.29117	12.9422	13.9312	-1.14819	-5.63912
424.113	-0.653246	-0.672386	-5.58174	-12.8099	-11.2988	-8.33673	2.17531	-6.20029	-7.62733	-2.51492	-2.82145	6.64324	-8.57391	-2.15085	4.85347	3.31124	0.790662	3.24791	9.00035	15.2453	9.38788	-3.7668	-0.176047	-6.88715
424.113	6.38786	7.56605	3.90385	2.23421	8.47184	3.93163	8.88415	7.05291	9.33936	-14.4035	-0.333447	-6.35283	-0.684129	5.25146	17.6311	28.2285	22.2352	6.54239	8.13202	15.8055	5.20148	-9.4627	-13.0932	-23.1494
424.113	-4.39349	-4.7788	-4.72112	-3.91554	4.59131	8.91124	-2.81805	-2.08341	5.85407	-2.38869	-3.52775	-8.34585	-3.5654	8.91481	19.2558	13.5971	19.7555	2.88094	-0.710807	-3.85156	-8.63316	16.1872	-2.79666	-18.1433
424.114	-0.541325	2.00511	1.04903	-2.23509	1.77794	2.3859	4.78519	-8.02835	-10.5697	2.38898	1.11088	6.31935	-7.1743	12.1843	2.37701	-3.76985	-1.92954	-0.927684	-10.7965	-13.0914	-18.2933	8.51062	11.2377	-10.5183
424.114	-0.95926	4.05296	4.38625	7.42927	10.0343	9.9898	18.1305	12.2533	6.35411	-1.45848	-1.04388	2.72751	-2.97766	-4.25088	-4.43109	-3.19125	-8.93967	-26.5535	-6.27859	-5.45363	2.09683	9.39646	13.2819	13.6327
424.114	-8.0457	-6.75479	-2.95537	1.80519	4.47323	10.0712	2.18282	8.90089	2.88662	1.4762	-3.36496	-10.4645	13.054	-10.0648	-6.25582	12.4674	-12.9229	-35.384	-6.43977	-5.51063	13.3332	9.80279	12.1359	33.1562
424.114	-15.1222	-4.71053	-9.86096	-4.98795	0.424017	-5.97316	-11.0558	6.59865	8.86838	11.5417	8.6497	-15.4758	5.48068	1.03689	-6.36609	2.17268	-6.71327	-14.9287	-20.646	-12.7768	-9.27667	-2.53505	4.30027	19.2286
424.114	-20.5927	-18.4167	-9.61798	-14.1843	6.11778	-9.41704	4.72454	-1.79312	6.92913	2.61397	5.63852	-15.1447	22.0598	25.8657	8.42514	-6.54794	-8.4067	-0.082195	-23.392	0.732756	-10.1364	1.19454	-1.58125	-1.99993
424.114	1.47436	-4.36804	-0.455081	-0.482661	-8.86058	-5.6852	-12.8448	3.85545	-12.3985	0.68587	0.705766	-13.5494	4.27426	7.17	2.30844	-7.28662	-7.6429	7.58059	-8.34849	-6.2945	-3.74254	-1.73509	4.73561	2.06455
424.114	3.71628	-7.72891	-2.35527	15.7143	0.747062	5.18949	-15.1902	6.01305	-1.76115	4.8108	11.258	-1.96528	0.932607	-5.59573	10.2126	-0.600463	-5.48032	2.33906	2.06717	-6.15642	-2.56006	-8.27263	0.499055	-5.46886
424.114	-14.2185	-3.39552	-4.11177	1.81478	-5.95578	-4.76444	-12.1502	-18.3588	-5.43666	0.195506	6.40243	5.81808	-4.49872	-7.34023	-0.809754	-1.23649	2.67754	5.87543	2.41991	-3.91874	12.6454	-0.727125	-4.92576	-13.5453
424.114	-1.01955	0.669204	6.99581	-0.0332458	-5.91483	-7.58676	3.56817	1.72208	0.226368	8.69353	8.48428	8.27642	-7.49111	-0.153634	-1.12892	-3.2138	4.75286	6.04508	3.52846	-10.3802	-4.48044	-4.83866	-3.27173	-0.274596
424.114	1.47646	9.32924	2.68684	3.18502	4.76299	11.4005	5.08875	8.59359	7.88668	-1.95169	-1.37495	-2.01882	-0.237094	2.2938	2.60545	2.23471	-2.58084	7.70704	16.4416	12.8202	-15.6029	-12.7998	-12.1239	-7.48913
424.114	8.06977	18.5526	3.25823	1.35197	-7.9014	8.20712	10.4204	3.94282	-1.56468	-3.69436	4.12715	1.66944	-6.5577	-7.858	-6.16441	0.613722	4.58347	12.3109	21.4568	18.2046	11.5164	5.96859	-3.50401	4.03442
424.114	12.8507	6.26873	8.2027	5.59097	-1.59318	-3.97447	4.77019	3.78246	-4.43548	-4.27513	-8.38003	-10.1122	-2.59084	2.1698	-2.99069	2.25363	7.19582	8.39123	3.51434	-0.240817	5.8173	8.19422	-11.1772	9.91537
424.114	6.3336	4.25221	3.99386	5.33726	6.51371	-17.984	1.62677	11.3142	-11.2568	-3.01541	-6.36299	-12.9014	5.28101	7.74471	6.1184	-5.69509	-7.01568	-11.9376	-18.4595	-3.50428	5.41345	11.687	2.30329	-8.7867
424.115	-11.5459	-2.12221	-7.93706	9.64064	13.6132	6.22674	15.138	4.47627	-0.869318	-5.35942	0.726515	1.24342	0.858837	-0.617885	-2.82385	-4.09531	-8.21435	-8.04829	0.950114	6.04627	0.758384	-3.23026	-5.14021	-2.97324
424.115	2.62685	-2.28469	-1.81522	1.45736	9.53232	11.4777	16.6904	10.8892	2.03682	-2.17639	-3.2503	9.97228	8.19554	-7.04837	-7.41559	-5.43891	-0.894583	6.3651	5.83085	11.4758	12.6	-2.98976	-13.4297	4.66592
424.115	-1.16758	-1.77782	-6.83631	1.54729	-3.84286	-2.67547	-0.868681	3.23822	6.96469	12.4586	0.362672	13.6203	-9.33029	-0.669537	-2.79356	-8.38412	-1.15162	1.50886	-7.60668	-8.71213	7.58775	9.36474	8.68238	3.25416
424.115	0.662099	-0.445456	-6.32306	-12.1422	-2.05093	5.12077	-11.4809	-7.88746	4.33715	6.82351	-8.15974	12.0804	-9.55569	5.30828	9.06986	-1.57886	-4.26521	4.53219	-5.12383	-12.594	-11.8293	-1.24094	13.5235	8.5495
424.115	-3.77866	-14.2085	-2.11532	-13.2277	-6.51442	-13.1761	-12.1165	-8.66492	-1.18748	0.9981	-1.78661	4.33076	-6.5851	2.76212	11.0799	7.50943	9.36824	-7.69834	3.0976	-4.68923	-5.06706	-7.43504	13.0436	5.99598
424.115	-24.6007	-21.5369	-10.3803	-4.03027	0.652197	-10.5683	-12.4256	-13.3695	-2.07906	-8.99045	-1.18394	2.92407	-0.380501	1.6963	-0.0409768	4.88982	8.99676	0.997183	-1.49271	1.0462	2.65619	1.53727	17.3555	4.49404
424.115	0.508674	-9.85855	-11.6578	-16.2097	-7.28809	0.28419	-2.5545	-4.60484	12.3434	-11.3633	-2.86297	4.88845	-4.58129	1.8449	5.98915	-5.41579	-0.15311	-0.225356	-0.472479	5.07882	2.0611	4.33367	-0.034705	-9.76908
424.115	0.560332	5.36317	-3.24566	-7.75539	-4.81662	-15.4326	0.727071	-0.861994	4.53284	1.86413	3.50164	-8.96427	-0.557474	9.11715	11.7523	2.97328	1.97787	-3.39001	-9.08248	-4.96883	-4.33031	-3.17981	6.08623	-14.9224
424.115	12.7345	21.1443	9.48189	-5.19547	13.43	-5.45307	-1.09433	-7.135	-6.72979	-1.11351	2.529	0.18589	6.80774	-2.19048	5.4526	14.3713	16.368	4.97243	6.71892	-0.575314	-11.2421	-6.18607	7.42328	-1.09971
424.115	11.6089	10.2517	9.46521	1.46523	5.62976	-3.15669	0.910203	-0.476946	-6.14403	3.033	0.304999	4.06062	4.09582	-2.46403	-7.83031	-10.4743	6.15375	-2.07449	2.72793	-12.1785	-9.91043	-7.10468	-9.88701	-7.0877
424.115	10.3309	-4.51981	-10.5571	2.6122	-14.3977	2.83817	9.00206	-8.01424	-10.6793	-6.48522	-2.42492	5.52589	-2.5169	-3.71917	-7.95215	-14.3711	-14.4995	-0.63873	4.65881	0.930809	5.93299	-3.36546	-7.73998	-4.04635
424.115	19.8019	8.06598	6.51592	2.63918	-5.36302	17.8494	7.09967	-2.49546	-1.77451	-6.51701	-3.55775	3.2218	-8.67973	-15.909	-16.2536	4.37697	2.49987	13.2508	13.7535	18.5626	5.58946	-10.2998	-5.65664	8.35771
424.116	10.2412	16.9975	21.3783	14.0071	15.8397	24.6096	5.61985	7.54116	0.662093	-3.49583	-9.3657	3.22943	0.67991	-23.0655	-29.1764	3.41572	0.773543	11.7586	11.1506	13.9774	7.74043	-15.9783	-9.05762	11.4267
424.116	6.00945	14.5555	22.0605	14.4614	8.03642	-1.63599	-12.7269	-5.77607	-1.83857	-3.85553	-1.48017	-11.2515	2.51427	-6.72431	-11.2961	-1.42679	-6.15853	-9.70964	1.12914	-5.64526	6.69911	8.12431	6.71105	2.06416
424.116	1.87067	0.404553	13.226	5.49127	0.952027	-17.2878	-25.4772	-7.0445	3.74572	-5.47608	6.7269	-22.0163	-0.34206	5.65614	6.97352	-1.57364	-0.839269	-11.1739	-1.03652	-10.7344	-4.86251	22.9512	3.84777	-2.71367
424.116	3.41337	0.368038	2.17625	3.64038	-15.7491	-17.4193	-6.59572	14.9769	3.99338	1.96706	13.2171	-6.53126	5.93742	10.1742	3.25917	-1.33436	1.58857	2.18315	2.03349	-1.02957	-5.9406	9.05846	10.5958	1.53204
424.116	5.01922	-17.6529	-5.40346	-4.81318	-13.3539	-18.5121	-6.0207	4.30281	2.6916	2.11477	9.9557	-1.54858	2.3715	3.35247	0.499804	0.509625	-9.24512	-6.61944	0.603579	-5.27581	-0.747712	14.447	2.93662	11.1753
424.116	-13.6881	-16.1806	-15.3905	-14.3697	-5.75266	0.832108	-3.06879	-7.78771	2.67361	-3.00743	-8.68693	-5.91564	3.57028	-1.93695	-3.24495	-0.878277	-7.70383	-5.7806	4.40108	8.6964	5.98855	8.09223	-0.399145	4.8553
424.116	-9.41645	-5.6902	-1.97712	4.95723	10.0014	13.6257	11.2318	0.223023	2.04439	13.219	-3.17896	6.76202	0.641124	-2.46985	-5.64926	12.6576	2.19928	2.3833	0.990625	2.25605	8.81278	-1.61361	-7.8009	8.25849
424.116	14.5558	8.16648	17.0755	12.3412	20.795	37.7526	22.4364	12.4767	18.8651	21.4466	12.2214	15.3491	4.78402	3.77628	5.08558	2.81425	0.29524	-0.760207	-17.0244	-8.09916	-6.44219	-0.458434	3.16977	-6.90608
424.116	2.27734	2.34914	0.2256	7.7214	14.0485	16.0385	20.2253	19.2259	5.83328	16.7821	-0.131362	14.1868	6.50797	-0.0377678	-0.61644	0.90193	9.03044	1.97836	-5.79884	5.26024	7.80711	0.945676	-2.06455	-3.17425
424.116	-33.8922	-24.3301	-29.6371	-15.7408	-8.9642	-13.0227	-4.04125	-11.5696	-16.0691	-1.86983	-12.9857	-9.14331	11.4156	-0.00886366	4.43133	20.8219	17.4765	9.14071	11.2096	16.0829	22.7782	-6.83984	-18.5488	-21.9982
424.116	-14.5739	-2.74635	-6.58399	1.16108	-2.11716	-0.243531	-1.46284	-1.67703	3.10297	-10.1253	-3.57134	-14.2026	8.45142	9.21203	12.5683	8.71562	6.25588	4.48463	5.32124	2.28062	-1.78072	-3.19636	-2.08018	-12.6174
424.116	-8.95403	-3.63104	4.46909	6.24591	-0.122397	-7.77275	2.17886	-8.15266	1.28226	-0.897313	0.70611	-6.00388	0.143077	8.81544	9.02304	-2.81957	-8.30127	-8.34162	-9.33907	-4.51577	-8.66564	-9.15063	15.5477	25.1232
424.116	-6.82446	4.49722	-7.09672	-2.08434	-12.7553	-1.46589	0.369195	-0.660276	-2.84002	2.87801	1.65243	14.0019	-4.444	6.71694	8.5472	-17.9099	-10.9968	-2.57532	-20.1401	-5.08425	-15.3942	-7.02389	2.91227	0.293533
424.117	10.1239	15.2005	7.30171	5.35935	-2.69533	20.6415	6.90589	10.284	0.219391	5.49666	6.51498	22.9118	-9.73934	6.40861	5.15844	-15.6029	-11.4507	-4.18575	-12.1222	-3.87996	-19.2548	4.25669	10.4073	12.3946
424.117	-1.70283	-3.31854	2.36759	-3.18223	-2.36012	-0.509466	-12.3827	-5.48067	-2.28117	-5.64659	-3.08545	0.183172	-10.3714	2.84207	-0.543238	-9.51739	-10.7706	-18.1866	-14.1287	-21.4086	-6.25647	10.5525	3.9739	-1.57837
424.117	3.26512	0.122033	1.69882	1.874	-1.27881	-5.92984	-12.5287	-6.90519	-10.8329	-3.65176	2.58781	-9.75289	0.0933883	7.26364	10.0288	-7.88618	-0.642088	-1.7559	-6.14538	-10.303	-7.25939	3.76542	-5.80539	-0.41789
424.117	6.27716	0.946151	3.88302	10.4315	-0.18893	-11.6584	-5.01244	4.9305	-10.0809	0.978507	5.97085	-3.90252	4.03208	-3.72158	2.96256	2.25261	-2.51388	3.02893	-0.131097	-0.649574	-5.94185	-11.2094	-14.7067	-13.5023
424.117	7.62431	14.2191	4.85139	2.12085	-1.30674	-8.45151	-7.79835	10.4234	-2.73707	-2.90674	2.00259	-4.86579	-1.84549	-15.3566	-13.0886	5.17713	5.66458	4.38615	2.37414	2.15687	1.87296	-16.9367	-7.91477	-9.83395
424.117	8.75751	9.8738	0.36782	-6.87511	3.18045	6.82734	9.11474	6.44605	6.30166	-0.489343	10.0761	5.85367	-9.67521	-0.725872	7.13595	0.348159	0.90791	4.0834	-3.70772	3.55202	-4.31669	-15.3323	-7.73527	-11.4345
424.117	5.57853	4.06509	8.77876	-2.97423	0.298814	11.3705	10.8011	2.41954	9.4545	7.01349	4.95169	16.3322	-8.23359	-3.15968	11.6203	-2.23222	-10.7165	7.05659	9.85458	11.6928	10.0757	-0.570921	-4.18138	0.844309
424.117	0.31093	2.69977	5.35087	2.1917	14.4258	16.7156	11.746	2.62162	9.6733	8.48277	0.657008	18.058	4.71925	-10.632	-2.86929	7.14754	4.48152	16.832	18.7321	13.9237	20.2224	-0.532354	-0.97299	11.0283
424.117	-7.95826	0.290367	-4.84228	3.64725	8.12753	21.7622	10.6052	7.9077	3.00062	6.44806	3.90155	28.8154	3.67672	-1.32899	-13.4126	10.6268	14.1098	4.66998	12.2424	6.19857	15.0293	-2.91311	-6.34161	7.84217
424.117	-12.8274	-0.0175441	-10.5773	0.867021	-0.162261	-8.56999	-0.200326	1.10741	4.10388	-3.10106	-3.9141	-6.72744	-6.47071	-0.143269	-11.0404	-6.39664	-1.66658	1.74077	10.0823	1.71133	3.2017	5.82252	4.97432	5.35875
424.117	-23.2477	-21.459	-17.5074	-9.63867	-8.20624	-17.337	-7.8417	-19.1933	-8.98246	-9.55617	-22.8789	-19.2908	-2.62506	-1.12488	-2.36786	-1.63713	7.34603	5.99845	7.29199	7.80367	8.83399	3.59995	4.918	-2.11126
424.117	-19.939	-26.4589	-19.3511	-35.3078	-23.7476	-28.5503	-13.7448	-20.7832	-13.4998	-16.8151	-15.9976	-12.752	-2.035	4.13103	3.02661	0.470138	-1.59245	-7.57221	-4.41758	-2.21211	2.66422	6.24912	-6.54638	-3.16639
424.118	-1.89612	-5.16553	-8.69771	-6.97067	-5.24286	-20.9053	-16.2138	-2.84311	-5.85279	-5.9281	-2.64809	-13.2464	-13.1781	8.20369	9.85243	-7.56873	-9.39191	-6.78487	-3.64082	-11.987	-17.7442	15.0374	10.7497	-3.46064
424.118	15.2871	15.1497	-0.0991794	3.96218	1.7778	-14.0051	-3.3636	8.22427	2.29099	-0.962461	4.09688	-8.24884	-5.02569	1.25091	3.98497	-9.31727	-4.52444	-7.53201	-5.44322	-4.76379	-9.59074	21.5515	3.38629	-6.59338
424.118	19.6485	2.35615	1.16586	-2.26117	-5.26015	-2.91917	11.5705	-0.114854	0.107183	-7.42471	-5.28218	-10.7064	6.96433	1.2836	-4.01311	-4.19838	0.435441	-2.9177	-5.73751	3.31524	3.67605	12.044	-5.80093	1.85449
424.118	7.35169	-4.24151	0.738779	-2.2236	-7.19211	5.51611	3.05487	-16.3501	-18.94	-11.894	-17.5233	-13.8677	2.03119	-8.22176	-8.31473	8.9965	3.36988	5.9735	0.178702	6.72137	4.24734	4.48181	-2.74928	13.2929
424.118	5.69902	-0.0227775	-0.0975733	-5.21109	-1.96982	2.79348	6.49582	-7.67258	-12.1073	-9.43623	-4.19714	-6.21357	-8.25667	-14.1314	-7.22262	1.50784	2.02955	-8.27553	-7.47788	-3.61107	-4.85167	11.7668	9.15618	10.4536
424.118	9.55719	16.665	15.9695	1.76838	14.4555	2.20916	-5.37229	11.1906	7.29647	6.58081	6.789	-14.7313	0.827428	-7.29125	-3.92717	4.79463	-0.00557756	-1.33139	2.78808	-0.432908	1.16867	3.33446	7.62466	8.78733
424.118	14.043	13.1655	17.462	15.715	4.52709	-1.60748	-4.25324	4.76374	7.33431	11.7508	10.0926	-16.344	16.7599	2.31528	-12.829	15.3925	7.68542	7.96334	19.8423	9.83092	4.9596	-13.6874	-0.788683	-4.98554
424.118	-5.57532	-2.91516	8.36508	14.309	-0.129955	-1.6418	14.731	-11.8069	4.50116	-4.25222	-3.93396	-8.72088	3.01688	5.56612	0.780175	5.0343	5.93135	-3.8763	8.85962	-5.7024	-7.4992	-16.4274	0.870613	-11.5199
424.118	6.39874	3.85492	0.530559	2.64635	5.56977	18.9256	16.1395	-2.06034	1.86476	-13.02	-17.4099	8.30514	8.14554	6.65691	11.5769	7.34418	7.10953	0.297585	0.298445	-8.06701	-10.864	-21.4451	0.664975	-10.9118
424.118	11.1054	-1.16186	8.67927	-1.07015	6.54344	10.0167	-1.75873	14.1116	-5.38786	8.3485	4.23507	10.8021	8.84925	1.30047	2.46723	6.54204	7.77526	7.12896	-1.08719	-0.852031	2.42946	-3.89133	0.947812	-9.86795
424.118	7.41834	0.865077	10.8749	8.36234	6.86274	4.44754	-0.609388	13.8604	14.5573	6.84626	11.2887	6.00278	2.54616	5.20023	0.637532	1.63827	6.18935	1.69021	-2.6618	-3.54547	-1.63382	0.534532	3.03817	1.45978
424.118	6.94473	9.83724	4.55995	11.8017	12.0292	5.954	-1.50551	11.4243	13.2699	9.67659	13.1953	14.2678	0.99644	7.44241	-1.63833	-1.92622	-0.259845	-4.31776	-6.52696	3.56625	-7.48381	-3.24313	2.37298	3.82695
424.118	-7.17934	-3.52794	-7.10864	5.61795	7.94903	-0.508823	-3.83469	-3.04654	1.85246	7.35043	15.3839	17.5623	0.0289135	3.29804	0.339723	-3.55921	-3.341	-1.4373	-2.37512	-7.70558	-2.3059	-8.28113	3.97861	-0.89275
424.119	-2.43777	3.6404	-6.1629	-9.56008	-3.20136	3.40782	0.311165	-2.85193	8.99771	1.77131	10.1689	5.73812	-0.515598	-4.9357	-0.627162	4.0876	4.75589	2.11542	-1.51846	-10.6201	7.42334	-8.69337	0.658199	4.70873
424.119	3.96907	8.65273	1.30558	3.55412	1.24349	3.72153	-2.44614	11.4026	12.8856	12.9862	10.6402	8.13875	5.98187	-3.73993	0.913404	4.53825	5.66185	11.9299	3.7111	6.04783	9.18107	12.9794	-1.74049	7.62955
424.119	4.15388	-3.64282	9.36832	8.70074	-0.518728	4.81834	-0.0275328	11.9546	13.8148	18.7118	18.7515	8.86093	11.9405	0.274574	-6.50566	5.29671	7.63496	13.3788	5.84535	3.99323	16.5066	-10.1329	-8.22191	10.1464
424.119	-19.6422	-7.28294	3.21242	-4.97437	-11.1913	1.64039	-3.43322	-3.31201	-10.5327	-5.57136	3.82471	3.73185	4.12222	5.27623	3.84713	-1.40152	-9.511	-3.07457	-1.1946	2.64211	-3.65865	-2.11471	-6.3784	-0.944854
424.119	-27.274	-18.3917	-23.615	-20.2852	-18.5803	-13.8584	-16.856	-21.8405	-23.6428	-13.03	-11.3207	2.43367	-2.5038	3.45066	6.01445	-0.875025	-11.4489	-12.1088	-4.55456	4.80777	-11.9456	0.15252	7.04587	-4.19507
424.119	-16.1201	-10.5682	-22.0272	-20.9157	-24.2585	-12.4742	-12.6713	-13.1583	-6.6948	-1.05651	3.36714	-0.0747369	-10.3534	1.84485	8.03744	-16.4491	-8.85928	-12.7473	-9.30827	-10.0193	1.11033	-2.30088	15.6295	2.34214
424.119	-1.90364	9.35729	0.118459	11.0057	9.79854	-7.9241	-12.9169	9.55394	8.4459	9.84656	2.22648	-21.2206	-6.24587	8.46032	10.0007	-26.1382	-15.6857	-15.5637	-21.8412	-14.25	-14.1306	12.9641	16.9837	-4.80386
424.119	15.1834	9.17199	12.2777	17.177	19.0554	0.207927	9.33971	9.6134	6.46792	12.1268	-0.76501	-2.4085	4.56747	7.27564	-0.165944	-20.5015	-15.5592	-15.5173	-7.08465	-4.71088	0.43386	1.3586	6.12609	-1.13953
424.119	-3.54509	-4.89719	-6.52801	-5.71411	3.38108	-7.33676	2.51522	-5.27528	-12.5445	-12.5085	-13.3945	-4.93682	-3.1492	-6.15959	-1.77329	-3.28055	-6.80977	-3.93438	2.71379	12.9135	4.46814	3.13179	-15.2311	3.93296
424.119	-2.90351	-6.94265	-8.51616	-7.53963	-5.82166	3.41037	1.8441	-16.9201	-7.59223	-14.4873	-16.21	4.2465	2.16126	-5.03361	-4.23612	-0.398022	3.15531	1.5936	0.793491	8.375	-4.51008	0.469607	-19.2392	-15.6689
424.119	-14.8059	-8.21356	-8.37422	-1.72642	-10.0113	16.0831	2.4495	-7.26052	1.77756	-4.88733	-2.79484	11.6568	11.5577	-4.44091	-4.64984	-5.26788	7.55126	2.57584	4.50353	-4.04549	3.58783	-1.90322	-10.9692	-12.9193
424.119	-2.11535	-0.422663	4.1653	4.54057	2.83875	11.8322	2.83783	4.96661	11.6661	-8.94018	-8.7744	-6.33617	-11.4254	-4.85221	-1.21068	7.19215	3.28275	8.18868	-1.31045	7.56097	-0.337786	-5.37188	-10.476	-7.42657
424.12	1.4122	2.00613	5.7106	3.67901	4.58242	-8.27126	0.0226096	-5.36346	2.04789	-2.98437	-7.99712	-7.34768	7.7813	2.5428	-1.62647	11.4102	9.37694	14.88	6.72681	6.22184	8.58074	-21.1393	-13.7887	-1.29243
424.12	-8.53769	1.80232	2.02277	-3.233	-2.90241	-8.64112	-0.747859	-8.77289	-10.1806	-11.4	-12.9691	-13.443	-22.5787	-2.80242	2.13131	6.50537	3.33883	1.61556	2.36893	3.55679	7.46018	-4.24204	0.82009	-4.13658
424.12	-17.716	-32.4393	-6.59207	5.42938	-0.63814	4.05865	-0.996083	-1.20567	-11.1218	-8.77344	-3.00857	-2.19567	-22.9574	-3.35425	-8.54253	-0.872906	-7.58288	1.08616	1.32902	0.55859	2.68064	26.4211	7.38503	2.744
424.12	-33.0238	-67.3823	-23.5576	-1.52536	-8.56322	9.03656	-2.49256	8.60293	-6.67362	-4.23769	2.43232	12.8784	9.11755	-0.157165	-13.2118	-10.1949	-13.2957	2.29934	-5.24342	-0.383305	-1.01351	19.4126	-7.69293	2.94977
424.12	-2.74989	-3.20928	-7.76158	-15.6336	-0.739283	-10.0201	-1.38396	-9.78258	-8.08633	-11.4523	-11.1803	4.64936	7.67854	2.57757	-3.68448	-2.22209	-6.73029	-9.40957	-9.41387	-10.9895	-5.61938	-0.838051	-0.850584	3.65899
424.12	26.3344	44.5774	21.6342	5.29017	12.5492	-4.83469	1.8916	10.0214	5.11782	17.0891	14.3686	8.48639	-4.32989	-2.57966	-0.55889	6.3225	-2.48559	0.871736	-1.52883	2.95333	-3.73537	-7.04473	-0.541604	3.68584
424.12	35.3116	49.7627	23.9498	8.39414	6.50705	10.561	2.04954	11.0282	7.07689	27.0032	14.6373	16.9633	-10.7571	-3.07623	8.22485	-2.68866	-12.3173	-11.7857	-5.31637	-3.19896	-2.02655	6.05129	5.81639	2.04068
424.12	16.0632	15.2328	7.07585	8.89912	9.1518	-12.1023	4.53139	8.57957	2.80297	14.3038	1.29356	-4.78529	-8.86035	-0.342895	12.3938	5.48562	-0.0483536	-6.22818	-3.13188	-9.12652	-3.5894	7.65964	18.0581	9.39152
424.12	12.1729	5.49624	10.7231	4.22716	3.33087	-5.68202	2.088	12.3075	12.642	10.5671	11.1264	4.53507	-6.95345	-1.3257	5.90144	19.9969	19.0396	6.52438	9.04908	-3.8892	-0.177141	-2.67582	-2.65936	-3.21701
424.12	8.47544	-1.17483	0.675172	-6.28166	-0.611955	8.35368	-7.10813	10.4427	12.2177	3.56237	4.44121	3.27073	8.33223	-2.69277	-1.27364	11.6151	17.077	12.0593	14.2171	7.30138	8.86777	1.43418	-4.02488	14.8859
424.12	7.1041	-1.0586	-7.20358	0.35792	0.371563	2.99893	0.946508	1.22959	-8.98003	-11.4761	-8.1761	-3.38861	2.51664	-8.83157	-7.45551	-4.35139	3.8743	7.05344	7.82815	3.90584	10.3844	6.8329	6.3903	13.3124
424.12	10.4232	12.9596	3.3779	-7.92154	-5.51925	4.04501	9.02135	-0.961271	-2.23195	-6.33021	-5.18878	4.87949	-5.24296	0.897818	6.61243	-6.58882	0.858789	-4.36107	2.79121	3.02046	-12.3788	7.11747	8.16126	-0.806702
424.12	6.27673	7.25454	7.86371	-1.03364	3.20977	4.22277	10.1789	7.08664	3.60374	-2.00342	-0.376456	-5.03862	11.0634	-1.17866	2.6104	11.0071	15.1958	13.3943	10.053	14.2703	-6.17643	-3.79957	3.3233	1.33315
424.121	10.9821	3.9803	2.71173	17.8388	11.2299	6.24975	10.4697	-3.41286	-0.0399207	5.7077	-2.17835	-5.38249	-1.77804	6.17643	5.20672	4.44571	10.7525	4.79888	1.2901	-1.64632	-7.55206	-2.97513	2.5843	-6.77414
424.121	18.0169	4.91027	6.68495	-1.10227	6.24234	-4.60391	8.71993	-7.76667	-0.834614	1.24869	2.90867	-7.90523	-6.02093	-3.58663	-4.63906	-14.1952	-8.29806	-6.27484	0.103623	-5.38961	-8.30266	-4.34055	9.79714	3.64308
424.121	-11.8813	-12.5241	-4.20423	-9.32765	-7.14877	-8.57786	0.824466	-10.3096	-5.05544	-10.353	-1.94124	-10.3067	-4.48009	-18.1273	-8.56759	2.7837	-5.36126	10.7489	16.1417	16.9027	14.7728	-1.78793	-2.32085	18.8964
424.121	-18.1125	-14.2372	-13.5503	-7.88587	-3.87227	13.3618	13.0959	-10.413	0.0881855	3.05805	-6.36137	8.50051	-9.2761	-6.95369	0.911076	-3.22166	-4.446	7.7077	7.54047	7.53044	12.4013	18.0731	12.5105	9.37685
424.121	4.12591	1.34416	-6.48619	-8.54751	-10.0948	8.35252	0.723408	0.62727	-8.01938	-2.40479	6.68757	3.06607	1.64574	-6.49437	-6.72512	-1.92828	4.95648	9.71329	10.2715	7.92694	7.72838	0.20663	1.44274	2.27573
424.121	-1.42106	6.58877	-12.637	6.59381	-6.52974	-3.27019	-1.85164	3.64329	-2.2146	-3.01122	-0.0895612	-16.8143	21.6763	-3.85439	13.349	11.9576	15.8117	10.7284	10.5204	8.72313	14.2339	-17.4729	-8.77474	-1.64944
424.121	34.5199	25.4866	15.0367	17.3968	13.1385	-0.65503	-3.48307	14.2215	7.79616	7.78179	19.4802	-13.5659	12.453	13.165	11.4467	6.67304	2.03833	2.8458	-4.72738	-7.45297	0.273895	-8.6229	-3.99994	-8.52547
424.121	8.74609	7.09692	16.83	4.39663	1.55114	-0.543079	-17.8452	5.19049	4.55325	1.68107	0.50943	-5.739	8.93583	18.7392	-6.14456	-5.58726	-11.0236	2.58727	-5.23196	-11.4519	-1.50554	7.5213	-7.99752	-14.6134
424.121	-18.4419	-6.43874	0.282182	6.54795	5.52967	11.7665	2.86701	9.54037	-5.94085	0.639623	-10.5778	-6.93243	7.21722	14.5468	-0.00456036	1.64097	2.91068	5.79213	-6.45687	-8.72345	1.31137	-3.39198	-16.5102	-16.1197
424.121	-27.6477	-8.72901	-5.11044	1.12466	-4.97222	3.79963	21.4672	-3.48663	2.67102	3.39602	-5.86913	8.22095	-5.4821	1.75569	-3.25059	-0.0643092	2.56554	5.29138	-16.0416	0.864188	4.83583	-3.8834	-13.7094	-10.1141
424.121	-20.7187	-8.66701	-3.01574	-0.674537	-12.23	-0.333244	12.9873	-5.8392	0.528274	-7.33764	-3.50219	17.5579	9.79656	-6.39432	-19.9955	-3.08424	2.10186	1.66486	1.18409	3.34491	13.6251	8.60684	2.07759	-0.832906
424.121	-15.9514	-9.33402	-8.93211	-3.84213	-8.37746	-16.7108	-24.0348	-14.6024	-8.01008	-11.3278	-1.27988	-9.94757	0.697049	-8.24788	-17.3903	-9.28124	-7.72077	-1.98308	3.57596	-4.16103	13.4687	5.05961	1.50059	-0.841347
424.122	-3.96804	11.4223	10.8489	-10.4855	4.74249	-7.3045	-14.1399	0.190742	2.55741	5.14732	11.923	-5.18488	0.468976	6.12071	-3.25904	-12.3001	-14.8127	3.59053	-7.54002	-2.16908	-4.32002	-10.1795	-8.52899	-15.1008
424.122	0.57044	0.571501	3.80467	-2.85318	0.152505	-3.90326	-4.25105	-3.14919	-5.06021	-3.37484	2.2877	7.47138	10.2741	13.4381	9.02301	-2.70707	6.27952	-3.56501	-1.47432	-4.80287	-1.50485	2.20473	-2.74189	-4.99293
424.122	-7.93702	-11.2168	-3.25245	-5.02917	-10.3827	-17.5331	-7.95203	-18.5161	-9.07964	-10.2119	-5.41663	-5.88223	5.36294	19.769	15.0479	15.3344	11.8032	-42.7556	-12.4898	-18.3231	-21.465	-4.52467	12.543	2.45841
424.122	-3.5834	-10.6425	1.66991	-9.15118	-8.26186	-6.1666	-13.0521	-12.4123	9.91387	1.42501	5.66165	2.14427	5.15098	18.4972	27.4045	13.2944	-9.7147	-40.925	-19.0053	-41.0659	-86.7964	-81.0341	-0.752526	6.48349
424.122	-17.4613	-15.5684	-13.7561	-9.44906	-9.94095	-8.79137	-16.2639	-13.2675	-0.255355	-10.5305	-15.6447	-0.550848	8.47408	17.3595	21.5919	-2.02788	-20.535	-19.0516	-8.13722	-16.6926	-59.0056	-48.3195	6.22342	5.94669
424.122	-6.06279	-16.5232	-14.9433	-11.9313	-3.21168	-7.0577	-11.6489	-9.91774	-6.07998	-10.4941	-9.14625	4.11965	-3.572	4.35292	0.608387	-10.1179	-7.53511	-20.4803	-3.58367	7.02777	6.05908	41.7896	4.46329	-1.27784
424.122	-0.574411	-8.96692	-5.13831	-7.39437	-3.75127	0.380975	-3.7875	-1.91171	-1.18424	4.12062	0.927895	0.923986	4.72282	-16.3481	-13.2365	5.98586	2.18152	-26.2338	-13.3321	14.4062	33.2723	28.8087	1.35385	19.2828
424.122	-12.6291	-12.5016	-14.9541	-7.20266	-11.3673	-1.92786	-11.1478	-4.61327	1.36929	3.90019	-1.94638	3.94766	-5.32302	-25.4108	-18.3105	1.92473	2.55342	-11.3713	-12.4862	7.39816	28.6572	20.9213	5.65752	9.04389
424.122	6.0838	2.26523	-14.5618	-3.48193	2.0982	6.50199	-3.78197	6.95048	5.70814	3.98142	7.38635	10.844	-28.6086	-23.1548	-9.81029	-4.74518	14.363	13.3216	-5.34782	-2.57632	10.59	30.5572	10.0628	-6.38899
424.122	14.1758	13.83	2.29505	22.4432	13.3075	10.0132	21.9806	23.8239	10.057	5.26084	7.32071	7.60514	-29.5905	-1.00348	10.7446	4.48349	15.2264	14.759	0.298728	4.17863	7.49522	19.0712	2.81594	-19.1211
424.122	1.75034	5.015	7.64387	8.91881	14.3756	0.506413	-0.113557	4.0342	2.84529	-1.99069	1.12928	-0.576872	-9.85506	7.9821	9.77698	-8.15297	-2.75617	9.6152	-7.05764	5.09032	5.49842	17.4404	1.98158	-18.0384
424.122	7.85361	8.21387	1.09036	1.40971	0.49883	-13.8023	-8.64065	-6.50853	-9.75949	-0.660432	-3.89701	-6.89556	2.37925	7.16685	0.748322	-1.47523	1.97038	6.38313	0.736898	-1.08684	5.36616	16.6989	15.6578	6.55749
424.122	8.52461	5.69062	5.35147	10.9173	-1.86833	6.86475	13.2998	9.45908	-0.959786	10.9761	3.95253	4.67751	-10.76	-9.31832	2.58899	13.4664	25.2439	24.6498	20.3519	10.1013	12.7291	7.45041	10.6044	17.4998
424.123	5.94685	9.77193	3.85546	-2.48918	11.9896	14.4033	17.6787	12.7434	2.70383	4.51796	-0.21586	12.9008	4.91922	8.111	14.1786	15.7749	14.5917	26.0164	14.7084	16.1892	11.8936	-5.31173	-7.2042	4.6943
424.123	5.89458	10.8696	5.91635	15.62	14.4141	9.42474	7.84704	12.8743	5.12508	11.1821	2.89763	13.2245	19.9058	-1.11536	-28.9128	-43.887	-47.2818	2.30444	11.7633	6.58512	17.4027	-16.1053	-4.42101	-5.03426
424.123	3.81075	3.54706	11.6543	10.0127	6.37939	0.837225	-14.262	12.1858	5.08099	12.1809	3.66364	-2.60232	5.77081	-10.8377	-34.8183	-44.8183	-76.5584	-40.8973	5.64289	6.99008	2.7303	-5.23477	0.209786	6.40275
424.123	6.63506	6.46699	15.253	-0.633679	0.124935	-8.88236	2.11972	0.655962	5.6608	-2.78755	3.25525	-12.2595	10.4632	18.3715	9.7346	2.37422	-24.0098	-11.8743	-11.2039	4.51055	-15.917	-22.13	-30.0966	-14.642
424.123	11.0143	17.052	13.9563	3.78267	4.02618	15.4905	6.88515	10.4911	13.6563	7.15543	10.5325	-4.12499	10.6138	17.7734	11.4579	22.7172	26.8855	27.3886	7.09799	-10.6624	-11.9815	-36.3552	-46.1131	-40.2539
424.123	15.0685	10.9957	7.29779	5.18992	4.76822	20	19.3979	8.94235	2.81294	14.2784	8.18417	16.8988	1.7859	-7.33103	8.73864	27.0463	31.7376	37.7907	18.0749	1.86409	-6.32393	-25.1279	-20.4568	-0.135423
424.123	-0.255339	-10.4857	-6.69413	-10.1366	-12.4152	5.78889	0.336682	-15.4606	-11.1687	-9.98421	-6.25188	-0.328296	-8.50326	-31.45	-28.4702	-24.2378	-9.54439	15.4248	4.24949	16.8764	11.7095	10.015	7.04922	15.5965
424.123	1.48617	-10.2949	-6.28871	-12.918	-5.36401	0.71248	-3.52883	-6.28673	2.88978	-5.32481	-1.31408	-4.13802	-9.21873	-29.0902	-32.1151	-18.4067	-17.1838	8.61707	14.7304	18.7948	16.8729	11.4393	18.5256	25.4454
424.123	2.36692	-5.28875	3.46659	-13.7367	6.15643	-0.998766	10.0942	1.69894	7.89135	-0.680243	-0.36991	-0.0955494	10.5395	-8.62398	-7.04415	7.46592	11.0393	12.7621	13.2561	11.2985	18.8783	-7.87069	-0.467489	23.0212
424.123	-7.45104	-11.6881	1.30172	-2.71843	-1.23256	-0.893776	5.8369	2.81521	-3.92202	-8.99717	-6.47849	-23.6049	8.97054	22.0552	33.9819	2.78687	16.2364	-21.124	-26.9913	-20.0888	-12.6228	-3.73552	-6.19157	-17.258
424.123	-10.435	-8.47559	-6.10723	7.48801	4.66871	-6.18853	11.4081	13.0067	-1.6802	-5.55566	-4.66999	-16.3133	-16.5671	14.7982	37.4373	12.4766	10.2519	-11.2209	-22.8053	-14.5384	-12.4468	27.7495	29.5936	1.907
424.123	-15.8828	-19.9262	-17.3439	-5.82598	-1.90249	-6.13707	4.84196	1.46363	-3.23814	2.54036	-9.13069	-8.2067	-18.2576	-8.93929	10.985	23.2035	10.3516	11.0869	-1.45635	-17.2802	-15.7414	9.01924	30.4624	23.6453
424.124	-22.5214	-17.7614	-8.9624	4.34571	-3.621	-7.10961	-10.8415	-2.16042	-7.00805	-8.88182	1.7323	-7.14875	-1.40292	-10.4301	-11.4655	22.1638	24.7361	15.4029	16.2538	-16.1592	-15.4507	-6.23554	8.81709	35.1201
424.124	-10.6005	-4.50119	-11.7951	10.7791	0.603051	-7.04961	-12.0669	-5.92648	-12.1996	-8.61151	-3.51668	6.54515	-1.63344	-9.01554	-15.8805	-0.317472	2.24305	6.91135	16.9559	14.3207	9.98172	8.53439	11.8707	12.9147
424.124	7.25866	-2.8643	0.829456	2.39895	-6.5377	-4.98308	5.04178	-24.1474	-16.3248	-12.6491	-7.73127	10.0474	-3.5766	-5.38268	0.833053	-13.2182	-12.3113	-18.5078	7.13833	9.43285	14.1544	15.8093	4.90732	-10.8073
424.124	13.5685	9.71665	7.24642	-0.876491	6.84729	-0.865217	0.652225	-17.2224	-7.72942	-9.76012	-3.04913	0.210502	-9.73098	0.774876	-10.1506	-15.2182	-5.59664	-15.6562	-4.06216	-1.25526	11.2332	6.43495	11.6727	-4.99922
424.124	3.67729	2.04578	3.23103	5.56752	3.6037	-3.73979	-9.97093	-2.7993	-10.122	-6.18637	-4.50063	-17.9098	-13.7481	-1.61918	1.10293	-7.22037	6.04598	4.57718	5.6565	1.03544	10.5187	12.4134	3.02894	-5.94465
424.124	6.40979	-5.58202	0.278464	2.38275	1.10137	1.48514	-1.1953	7.67424	0.357606	6.37792	2.2427	-4.55579	5.59809	-4.79038	2.25059	13.685	16.5171	7.16955	15.4998	14.5944	14.9595	7.7233	-18.9644	-3.41895
424.124	-3.2081	6.31557	-6.91104	-13.115	-9.88023	13.4436	7.5654	-6.31845	3.55158	-2.38451	-12.7182	4.97772	11.0413	2.43859	1.95016	8.08528	15.8031	3.71491	4.89106	10.7045	5.4832	6.81245	-6.36251	1.14348
424.124	9.86154	19.488	15.9765	5.34188	4.38274	10.6565	4.25328	1.17537	8.91819	8.51571	-0.454179	3.57067	-1.51608	-1.07381	1.56154	5.97396	14.4717	12.5731	8.99114	4.86544	-2.72854	-3.34318	-10.1417	-10.1212
424.124	13.8422	23.732	16.8319	10.5811	8.9568	6.83191	-3.19515	5.46906	11.2761	9.2488	5.53273	4.01411	3.55857	3.73486	14.2029	16.0044	8.85421	17.3718	4.88178	2.78992	-0.284585	-4.19412	-7.50047	-8.1614
424.124	-5.53754	9.99008	1.90524	3.85357	-7.85154	-5.0802	-8.39044	-7.43846	0.899205	11.1373	1.61731	0.531431	2.49921	20.7974	20.1531	5.3231	-4.82074	-12.4428	-23.1987	-19.5102	-22.2967	5.53853	7.8212	-8.44814
424.124	-8.83165	6.88007	-3.46402	-9.66974	-4.34611	-13.3819	-8.1438	-5.33691	6.32433	5.66932	3.40309	4.97031	5.63133	13.4848	5.3687	-10.3689	-6.52288	-29.4593	-24.986	-30.077	-35.4582	-8.39054	7.94184	-11.2876
424.124	10.6697	21.6916	9.32276	-2.8055	-6.19615	-10.2216	-14.5698	-4.86848	1.2215	0.283486	1.51167	5.28204	11.2242	10.1256	8.89697	7.23741	-1.61316	-4.74391	-10.4079	-0.814059	-20.6579	-20.9459	1.46413	5.97181
424.124	8.32152	8.59797	0.106057	-3.19487	-2.29591	-7.28465	-1.43489	0.989763	-8.62433	5.76466	-2.74536	6.20667	-2.42507	9.96434	6.68527	-0.773999	-5.41033	-4.45446	-15.4898	-2.3142	-7.86013	-18.7638	-18.5029	-10.165
424.125	5.08605	-8.35908	-5.42858	-1.51244	-4.06229	-5.58837	0.427339	4.56016	4.40046	-5.61647	5.58477	5.07116	7.3492	8.3947	5.29892	-8.50681	-8.57897	-15.5824	-12.2172	-12.285	-8.18486	-11.1806	-17.7829	-19.3764
424.125	-1.66672	-11.1822	-10.082	-1.76997	-3.32115	2.46561	-3.79867	6.88305	16.5871	-0.498472	10.5378	8.57221	2.78192	2.28415	-2.1191	-6.2284	-16.5956	-8.33234	-12.2372	-4.12123	3.93534	-6.33727	-14.8614	-9.92886
424.125	-9.02845	-4.5295	-7.97054	-15.5648	-4.37704	12.4804	11.7219	5.91434	-1.84269	-4.94462	14.2109	17.0012	11.7545	2.69457	-2.70562	0.358364	-0.894138	0.24174	-2.33953	-4.45001	-3.4858	-18.4633	-24.2502	-5.22929
424.125	-13.6375	-7.91188	-4.89328	-10.1585	-13.7792	7.59327	7.25418	3.22134	-4.96773	-0.174337	4.24675	14.678	10.2629	8.09765	-5.66509	-6.72623	-11.3413	-6.14994	8.02222	9.05168	-6.26595	-8.20024	-10.975	-11.224
424.125	-14.2554	-14.7598	-0.51681	-6.198	2.17407	1.96844	3.37824	3.74585	-1.27721	7.59576	-3.21768	5.62676	-0.123799	-10.2351	-20.7862	-17.3641	-9.87862	-11.722	5.93624	3.54231	6.44482	-0.121503	-1.63256	-19.03
424.125	4.19304	0.755712	11.1481	7.68772	11.0192	-1.38366	2.18302	10.2407	4.32662	3.85374	9.00084	-1.75815	-7.35584	-16.5094	-29.7011	-8.50699	1.01838	8.20903	12.5291	15.7973	21.6361	10.6816	1.05062	2.56447
424.125	22.9542	11.548	13.8755	9.61541	5.97705	-7.04027	-11.8575	-4.63862	7.58244	14.2785	11.1229	0.0734719	4.69814	-3.87769	-12.5517	17.1835	17.5703	9.77656	11.6581	10.6959	14.6219	-2.61322	-3.93751	7.77058
424.125	1.98233	-0.0509739	1.99567	7.06846	1.49157	-6.1074	-6.11167	-1.92858	-1.64765	1.99663	-3.5633	3.72919	10.3987	-0.540467	-2.94633	15.0118	16.4254	7.13139	-3.36077	4.66573	11.1105	-0.43849	-0.261831	-1.93645
424.125	-7.66931	-17.1796	-9.33185	-6.64043	-3.31648	-3.73608	3.028	-2.34443	-9.69082	-14.2029	-9.32059	-0.86071	4.59963	7.70539	7.12719	4.7443	0.133485	-0.708557	-2.64144	-3.1463	0.166044	6.7912	3.93046	0.741777
424.125	-11.2419	-9.32355	-10.7015	0.618191	0.00784476	-4.07149	-10.1449	-6.07389	-1.19291	-10.4358	2.82124	-13.175	-8.90775	2.35161	9.46882	-6.76853	-14.1145	-8.19646	-6.46028	-13.886	-4.44345	17.3726	22.2501	9.31752
424.125	-24.4196	-14.2889	-16.7442	-11.8736	-6.74684	5.48789	-10.473	-13.7972	-13.388	-15.6889	-12.838	-27.4514	-14.647	0.805573	9.08302	-8.92937	-29.1019	-8.04376	-14.1329	-8.61132	-0.762658	12.9382	27.437	18.0133
424.125	-14.9735	-6.86162	-11.7865	-6.92399	-5.07264	-2.7089	-7.9979	-6.80225	-7.76207	-3.77754	-5.36688	-10.901	-10.156	-2.51361	4.86667	-19.0318	-21.0471	-3.43805	-10.8239	-9.0477	2.44153	8.53159	15.7898	22.9689
424.126	-2.60771	-2.92125	-2.84783	9.85897	8.30854	-1.63569	-4.02741	3.96336	-4.15809	-2.08825	-7.87259	-1.78016	-4.00686	-8.22968	1.51306	-8.17832	-8.95114	0.436592	-0.763655	-11.2771	-9.11905	4.44749	19.1208	19.0176
424.126	6.26584	4.45245	0.674309	22.4549	10.6832	-4.2359	-2.26206	5.06986	1.11437	0.501631	-9.09318	-16.3505	6.98984	2.84087	5.0809	13.9506	1.54666	-3.94599	-2.2052	-5.28781	-11.0048	-7.38282	7.38806	15.8526
424.126	25.0336	20.327	15.8356	28.3019	19.7698	4.50904	5.34051	12.9571	15.3156	17.0283	4.77618	-9.37568	6.69467	5.632	-7.59618	-7.47058	-7.86695	9.36378	2.17724	5.82933	2.91803	-1.93893	9.19367	3.69771
424.126	14.5786	18.9773	11.016	11.2769	7.7249	8.33093	7.04167	12.0968	4.22202	5.9121	4.43061	-10.4667	1.27844	-11.2554	-13.4597	-3.55721	0.324421	5.11331	16.1153	10.2586	5.80106	3.68203	-2.23464	2.85096
424.126	7.75154	7.58022	10.549	-12.5591	1.14211	2.9328	14.4266	8.74898	3.64979	-2.04962	1.26255	0.0119178	-9.5062	-20.0761	-17.0362	-2.58824	0.80867	6.08061	13.1871	16.069	10.2545	-1.02167	-10.3505	5.36274
424.126	12.4681	-6.2103	4.09102	-10.1426	0.523769	-0.0667991	15.5149	5.28027	8.22853	-3.10773	2.89638	4.02502	-7.89078	-6.39613	-12.8977	-7.72321	0.451453	14.2571	15.2111	13.9829	14.6361	8.30943	-7.0891	0.838168
424.126	13.137	-4.29358	-0.169559	9.14656	2.426	11.6243	15.4245	3.86996	5.05154	5.41506	4.29612	6.43302	1.79301	7.33776	9.79733	4.93962	0.473901	8.19133	9.07997	7.07386	3.74827	4.20763	-11.0598	-18.331
424.126	2.65894	-0.524367	9.25788	9.91652	7.42504	5.94733	14.2853	4.30951	-6.57541	6.56018	4.51898	9.35229	2.51507	4.38788	3.7875	-3.47569	2.17834	-5.09339	-5.16805	0.397811	-0.347054	5.18739	-5.25463	-9.10641
424.126	-18.4767	-3.67458	1.61653	-3.09491	-8.5286	1.80061	15.3307	0.205488	-2.87811	-1.07356	-3.80086	5.82197	-6.28145	-1.52397	-2.50211	-6.9087	-1.5872	-9.71764	-1.91509	-1.57882	1.36916	4.31025	3.57639	-4.4455
424.126	-17.5372	-16.057	-8.57786	-14.0337	-14.3104	5.63377	4.52159	-6.45094	-5.45308	-12.9552	-16.1455	9.42233	1.05778	2.89822	2.04233	-0.623196	4.85991	-8.88152	7.15282	-0.934313	1.87353	-6.6344	-1.79078	-9.49255
424.126	-5.22364	-1.96037	1.4031	-12.6927	-5.13037	-1.97275	-4.47469	2.10636	-2.43384	-1.02984	-4.18268	2.99741	6.103	-3.97018	-6.44173	4.58067	9.3646	6.54994	13.1428	2.42884	2.8151	-19.821	-7.60204	13.9926
424.126	-9.32582	-4.82616	-8.17435	-12.3452	-7.48047	-10.4781	-12.0908	-14.7582	7.89937	8.23476	-0.242521	0.607051	-2.21915	1.61981	13.1743	9.27943	9.29259	12.0204	9.20286	4.93769	2.74769	-8.11755	0.551535	2.16167
424.126	-13.4319	-10.595	-15.1258	-4.85345	-13.2913	-13.8696	-15.7036	-14.7868	-6.42908	-0.640307	-1.51111	1.10952	-2.48484	-0.625527	3.8833	5.31029	13.205	3.87448	-2.33594	6.71841	-0.607172	3.97129	0.362226	-30.9245
424.127	-2.66347	-5.06334	-4.92241	-3.54628	-0.352517	-6.65806	-1.06707	4.15327	3.13055	-0.0942403	11.7156	-0.559783	-9.6445	-1.69235	7.74182	0.442279	5.65809	2.83364	-3.01341	2.33803	-5.68735	11.8689	-12.8017	-13.1757
424.127	9.91555	10.3471	7.94692	-3.14582	10.22	5.59462	10.2774	13.3194	13.9669	10.1716	18.4617	27.0941	-4.17428	5.98737	17.1428	1.87648	-4.35661	-10.0872	-9.25812	-13.418	-7.76782	7.84445	12.3661	4.25886
424.127	5.44621	3.88273	6.80015	0.550936	-2.65904	4.42888	7.35454	0.843029	5.32918	1.20517	4.43328	14.4928	6.31576	-6.11002	10.5294	7.91502	8.98113	1.95707	-7.99345	-10.018	1.34315	-4.46072	6.8173	7.43118
424.127	1.60271	6.60431	-2.75337	-0.123245	-11.7629	-11.7623	-11.5938	-3.95096	9.34596	-4.90288	8.70024	-8.23157	2.45852	-6.57651	-0.852072	7.38644	16.992	4.08936	-4.71286	3.76224	8.35556	-6.24266	-7.9877	-0.806254
424.127	1.7029	-0.334489	-4.6603	-4.84838	-3.46704	-11.542	-18.2264	-22.6407	-0.869452	-13.4832	-10.3169	-5.33495	-9.30167	-14.1972	-6.5701	23.0711	37.3058	16.8176	6.11774	15.7114	-2.38642	-6.81454	-16.097	1.8533
424.127	1.46527	-1.27066	-12.0122	-16.1612	-8.44338	-6.06116	-18.489	-17.7813	-9.95465	-9.96361	-8.13479	-14.7154	-10.0077	-24.7631	-30.9098	-21.5024	-6.31264	14.6675	10.4845	5.36847	6.07274	5.97532	12.5056	8.5481
424.127	-3.71145	-8.09435	-16.0404	-16.1066	-9.30274	0.899179	1.20358	-7.2922	-17.6972	-6.94128	-10.3591	0.648998	-15.8418	-2.34282	-18.6552	-33.0766	-39.3973	-8.74529	-19.276	-1.93144	13.5714	13.824	26.36	14.0972
424.127	-11.9018	-8.29008	-5.30337	7.81477	3.74169	15.2805	4.24118	0.938513	-0.247062	-4.36536	-0.720794	10.5921	-8.59875	6.91761	10.9014	21.1876	21.1929	-14.8525	-20.5411	-2.20135	-1.65794	4.10668	14.7552	29.1923
424.127	-0.107036	8.32986	9.09296	6.6306	5.74434	12.4739	-3.87239	1.40396	6.50364	15.4075	8.00489	5.20885	4.42936	5.64418	17.18	28.2714	29.2411	-1.85862	-10.2144	0.355099	-6.55828	2.04322	9.7676	18.5574
424.127	6.31769	5.44844	14.865	13.7977	-2.69495	10.6864	-4.82741	-5.3549	-13.627	4.69066	-6.36553	-16.1619	8.9546	19.5008	22.6831	28.1445	11.0724	-3.5326	-6.99467	-14.1421	-5.64918	-1.41551	-1.61209	-1.39888
424.127	11.2199	12.7059	10.7757	18.7996	2.41689	7.12274	-4.20532	1.23658	-7.14336	-2.69538	-8.57329	-16.2675	5.90003	21.4204	34.9938	24.4724	10.3948	-9.37216	-13.4628	-4.49072	1.81324	4.93468	10.3608	8.72851
424.127	4.40898	7.59974	9.12195	2.30345	11.1548	-6.68312	-3.898	14.6888	-3.02234	0.518737	0.129703	-4.33432	16.4433	22.9282	18.2676	6.69379	2.3743	6.18711	-0.12972	5.13235	-2.51165	3.74048	8.40257	-4.17548
424.128	4.4682	1.8774	-2.13359	13.5823	8.44053	7.66168	4.95519	12.3932	-12.059	3.29878	-3.86279	0.37893	21.6128	18.0217	8.49741	1.1641	5.08579	9.56735	13.3364	0.301442	-13.9512	-5.44746	-8.0372	-10.4235
424.128	1.03868	3.8293	-0.192481	7.07592	13.4892	2.24211	16.2932	15.5837	3.85225	5.1533	-5.51551	-2.34402	5.28371	24.3362	20.4388	5.09692	17.1146	18.3641	19.4183	1.49942	-17.2381	0.599301	-14.2929	-14.9461
424.128	-5.67353	-9.73437	-5.25206	-11.2929	4.38356	-31.5082	-4.46692	-2.18511	-0.835038	-8.88513	-9.29141	-16.7277	10.5166	30.5265	4.75392	7.19915	16.9151	14.5955	18.895	-6.5333	-16.7641	-4.88273	-13.6779	-25.1398
424.128	0.756685	1.04668	-4.80779	-4.59926	-1.00862	-17.8899	-21.3187	-4.49254	-6.97569	-1.44939	-5.58587	-15.5742	11.1728	12.2561	5.80179	-13.0309	-19.7166	-13.0871	-1.30612	-9.87589	-16.0809	-10.5336	-17.7279	-27.8735
424.128	6.9867	13.0031	7.22162	11.0939	7.13728	17.7133	6.43669	8.04737	3.6356	7.07788	0.853671	18.3599	10.2106	5.96903	3.7899	-18.811	-28.6902	-12.0527	-4.57814	-7.15453	-10.6803	-35.0206	-41.3983	-26.6012
424.128	2.88376	8.1437	5.26717	1.22986	11.2886	19.738	12.6543	1.35115	8.44395	1.67302	-0.168433	15.6328	14.781	-5.0838	-20.9801	-43.1756	-56.5712	-11.5944	7.53583	4.31492	-13.9219	-30.6969	-42.3859	-28.1254
424.128	1.29842	6.27614	2.37636	0.632177	-8.13437	12.2119	3.21211	-0.34685	6.98612	-0.100992	3.56855	-3.20551	9.28443	-29.981	-47.5743	-43.7106	-80.4021	-38.384	-4.35338	-8.51189	-5.10914	-20.7175	-19.327	-8.46472
424.128	10.061	5.33964	10.7114	6.85153	2.92133	-4.01089	3.38573	12.9627	3.74934	6.46338	23.0721	1.47151	11.3172	-1.10283	-20.322	0.253791	-28.2741	-15.9244	-3.83668	-6.31181	2.91941	-14.2979	-10.6581	5.83256
424.128	4.5124	-2.62232	11.1024	5.82087	12.3324	-1.56932	8.736	12.0092	14.3646	9.58071	27.1197	14.0215	0.187068	2.40961	-4.86257	24.4987	30.5932	23.2751	21.7967	-4.22586	-4.08143	-3.57755	-7.47066	-8.57225
424.128	-4.13734	0.591187	8.29389	15.922	10.9857	12.0802	-1.57926	8.69023	21.3005	8.8533	18.6795	16.4662	-29.7942	-45.7548	-32.7528	-12.4715	3.27018	23.354	22.4989	-22.4672	13.9543	5.94177	5.15572	7.12881
424.128	4.02416	3.29364	1.70271	-1.3131	3.36062	-12.7031	-1.53369	3.53412	5.43678	1.62293	6.99318	-2.07477	-23.287	-37.799	-39.9363	-34.756	-22.5959	1.60315	-6.15846	-18.0802	12.6519	23.9723	19.0157	31.2507
424.128	-1.01163	-11.069	-7.53596	-16.2275	-11.1134	-12.1344	2.48533	-13.0714	1.30293	-6.42817	-3.59084	-7.0177	-16.4649	-11.5434	-20.3392	-33.5714	-16.4732	-18.7101	-35.4058	-23.0558	-8.57107	16.1147	24.5992	16.3658
424.128	-6.93618	-25.5036	-17.1783	-7.70451	-8.2552	7.62997	6.36806	-12.8264	-13.2645	-13.462	-7.58261	6.8108	-13.7617	-12.7668	8.07	-10.8399	-0.0141062	-20.5515	-20.8124	3.94488	-11.0965	8.94332	9.60708	-8.7579
424.129	-6.15635	-13.8129	-10.3904	-14.6811	-11.2711	5.39566	11.0473	-16.6964	-14.7735	-6.71613	-15.6718	3.17224	-4.38756	-14.5325	9.44813	25.3495	27.0059	16.1729	6.93034	28.7888	21.4156	-2.95231	6.57324	9.68042
424.129	3.40508	12.3417	-0.0613315	-9.32717	-4.06629	-3.16809	5.68127	-4.42181	-2.31489	-1.5592	-9.00214	-0.316078	-17.6843	-19.1047	-10.6482	12.0508	24.0486	-5.5381	-14.378	5.33488	12.8715	13.5768	24.842	22.6563
424.129	5.73561	13.4437	-0.221954	-0.0554971	1.69944	-12.7468	-4.88222	-5.27716	-6.16967	-6.01568	-8.09432	-1.18026	12.2572	-9.9046	-6.38581	6.27557	8.4716	-15.8595	-14.4838	8.91203	11.5921	17.2362	15.563	23.7872
424.129	4.09121	11.2344	3.38497	-0.768489	-12.4853	-1.53418	-13.2773	-12.9766	-2.6652	-3.49074	-8.51401	1.36093	-9.91192	-0.797238	8.91442	8.79883	12.1192	3.85578	9.23247	14.2963	3.206	9.26913	7.47673	9.37601
424.129	-6.86286	-8.50606	-0.301666	1.29532	-10.926	-10.3352	-21.702	-0.33047	-12.0955	-11.0942	-11.9538	-11.9743	-22.4251	-5.02545	0.148809	0.741354	7.85992	24.3081	13.1275	23.9687	19.3832	10.9371	6.22414	-1.89411
424.129	-0.550831	-6.73501	-2.15704	-3.5027	-4.06933	-6.77006	-8.26348	-4.33066	-8.2376	-1.3521	-7.1485	-25.593	-11.0467	7.15111	3.25805	12.1494	-6.50565	-14.7634	4.58602	30.7671	40.4187	26.6079	23.4815	23.0054
424.129	5.20667	14.066	9.1151	13.3216	10.9636	1.14852	5.99786	1.66959	13.8345	18.0709	8.71372	4.93913	-6.28486	18.7478	20.9524	3.11843	-6.94515	-40.8089	-10.2963	12.9891	21.3687	37.786	19.2687	18.5076
424.129	12.3626	15.6685	11.5054	20.8039	11.043	8.76426	10.4132	14.6273	13.5427	17.4575	18.7332	1.43881	11.5087	13.668	6.39013	2.23283	7.93746	9.5551	4.27984	11.821	12.3582	16.6685	15.3013	10.3944
424.129	-0.70698	-0.448866	4.37086	1.8613	-2.08943	5.1111	10.4793	8.89389	0.286918	7.59963	7.22369	-2.5344	22.4156	16.7894	13.6077	17.9108	13.5246	31.8974	35.1375	34.567	27.2835	17.8958	12.9676	10.816
424.129	-30.5181	-25.0131	-18.2112	-12.5769	-15.4191	-0.204139	8.01236	0.423759	0.403315	-6.42894	-1.17319	7.2411	25.3078	14.6345	14.8878	13.7181	20.5994	25.8085	30.4082	30.6534	27.3734	16.6645	-5.93123	-14.8239
424.129	-28.0073	-27.3657	-29.2557	-15.3331	-14.3911	-2.60714	11.1885	-7.48166	6.97631	-13.1235	4.4517	0.311052	25.6512	14.6134	11.8686	21.698	24.2668	29.2615	5.07783	-4.12354	7.03174	1.96495	2.43142	-14.32
424.129	-14.7039	-10.0456	-3.12864	-6.82527	7.85345	13.0545	8.66565	7.91401	1.30986	10.3058	9.7974	9.35895	6.58374	13.1649	24.0329	19.8439	12.8547	12.5482	-24.5857	-41.7636	-9.75119	2.17853	11.2435	-11.4257
424.13	1.18403	-0.500989	1.30355	1.85104	5.95477	9.79163	4.49919	-2.7604	-0.181786	4.34091	-3.37131	5.17386	-5.74394	12.6001	22.1103	8.97973	5.60656	-18.2137	-23.4621	-24.009	-9.02275	2.26495	17.7841	-7.12282
424.13	-7.91581	-14.4441	-13.4771	-1.95704	-2.28876	6.41284	-6.60409	-8.08298	-7.71695	-12.125	-14.819	7.75074	-27.6731	-24.5594	-25.5267	-34.4274	-21.2649	-5.26591	14.5662	-1.64734	-12.8003	-16.2078	-1.8431	-11.8178
424.13	-0.796016	-9.52267	-1.30505	-11.1403	2.54955	-3.96254	-6.58689	1.51248	4.97301	-6.54306	-0.550495	-1.28969	-18.4863	-23.6399	-46.6669	-47.3027	-41.174	-3.20018	-0.261084	1.01553	-1.65004	-39.2366	-32.2319	-15.2825
424.13	8.05486	3.43337	-0.534806	-7.95762	-0.743296	-11.3201	-16.509	3.20274	-5.07028	-2.21856	-2.98177	-6.23031	-3.67745	-5.00428	-9.8603	-15.6606	-7.45406	-16.728	-21.5673	-10.4277	-12.32	-37.5616	-28.1027	-19.424
424.13	-2.87127	5.78386	-5.25612	6.66721	4.29026	-9.88665	-12.5589	-0.321682	-1.24253	0.202798	-8.09424	-6.97747	-4.68352	5.38732	24.3302	16.3822	17.3658	12.9599	-12.9675	-32.4958	-65.6659	-38.6528	-32.8244	-39.8073
424.13	8.78341	2.60275	9.94821	-0.644249	-6.08369	-9.14595	6.31178	-0.415932	1.10124	1.2147	-2.29704	0.335054	10.9721	12.4493	21.8027	25.4032	20.0749	16.5443	-13.3526	-45.2569	-114.99	-99.7095	-20.6411	8.50691
424.13	1.03649	1.98581	0.898131	-5.53311	-7.70263	7.87118	-5.36531	4.06022	-7.40112	-10.2661	-8.34363	8.84523	17.3225	17.7217	17.867	15.0302	4.9981	-4.49819	4.75081	-25.4961	-96.7552	-107.66	-19.1623	14.6603
424.13	-6.9841	-0.641808	-7.01883	-0.908206	3.06381	5.50129	-4.11938	2.88885	-6.9559	-4.25628	-8.38345	0.727526	11.4404	12.5481	1.64172	2.42306	0.268738	-7.23291	5.68003	0.818951	4.86632	26.2615	-9.1201	-13.8924
424.13	-6.13621	-6.86666	-2.34316	-8.74011	-6.02232	-9.81138	5.22659	-6.26776	-2.07813	-0.55928	-5.59138	-9.9037	10.9716	8.31586	6.5616	1.50819	-7.50243	-21.8983	-2.96073	19.7288	50.0688	50.2178	-27.5902	-38.3971
424.13	7.0723	-1.36379	5.93538	9.09026	-3.83453	-15.1894	-12.9891	-2.20484	7.66678	6.49894	4.81914	-17.9941	5.46965	-2.26574	16.3108	9.31386	8.53255	3.03143	6.72773	17.9035	33.9857	32.4759	-18.166	-15.78
424.13	13.7698	9.33914	10.7866	3.74641	-5.1558	-12.0484	-13.4819	8.96606	3.67869	1.87254	11.641	-6.18233	23.1931	6.61137	11.4464	20.1755	18.1523	24.4718	24.8963	21.2398	29.2033	7.92417	-17.3282	4.9583
424.13	14.0114	11.0778	8.71468	5.4794	-2.87976	-2.55754	0.59767	8.88668	0.735589	-0.0431035	8.02539	12.5187	5.98977	5.81672	-12.536	-4.34984	-0.476085	10.6308	11.9724	-0.886219	27.6785	2.23479	-3.94957	24.0577
424.13	7.44485	9.8147	11.6729	-5.53482	4.65229	8.87401	4.34334	-7.90879	-3.78004	-0.231188	0.750761	-8.60194	-22.273	7.42005	-2.26209	-13.932	-10.5691	-11.7485	-11.9479	-13.2009	1.67748	34.4433	30.9982	34.6627
424.131	-3.84864	3.78701	-5.84909	-18.3282	1.7451	4.43311	0.701015	-8.34092	-3.25116	-6.21402	-3.25616	-4.1789	-16.7815	4.01416	-9.15567	-18.0093	-20.6671	-19.6286	-19.7899	-9.96521	-0.090785	36.2983	30.7362	10.5916
424.131	-4.53778	5.2667	3.18193	16.5658	4.91689	9.91013	5.39607	12.0358	5.19257	5.49701	2.96086	8.47082	-11.0148	-11.3574	-13.2126	-20.8334	-18.1679	-15.4046	-13.2715	-9.30831	9.91547	34.0833	41.3492	18.4531
424.131	1.97097	11.9182	12.5962	15.6516	11.5858	1.19769	4.75531	3.00388	2.21829	7.95767	1.8456	1.53119	-6.99534	-11.763	-14.7129	-9.50468	-10.4085	-5.66594	-4.51049	16.8956	21.5864	26.7814	25.6706	15.1954
424.131	22.6636	15.391	19.2306	10.5058	16.8089	-2.5336	-2.31006	-1.98266	0.139223	7.19145	11.36	4.63817	2.96972	-11.0645	-15.1672	-2.6087	-5.32292	-10.8073	2.01396	8.47804	15.71	2.76118	5.60588	14.9507
424.131	19.1663	3.31904	7.79533	17.1733	12.2178	8.3194	-1.67796	6.88741	6.72553	15.4799	9.54053	7.00365	1.49735	-3.20966	0.955925	17.306	8.79136	-0.227595	1.31257	8.11435	0.764304	-15.65	-5.86849	10.1113
424.131	8.84412	11.8435	4.0355	10.4119	9.63547	11.8035	-2.48642	-3.58471	9.30238	6.47617	11.0787	17.2327	4.26228	-3.3466	-0.826041	23.5644	15.1031	16.8914	19.6176	9.88088	-11.8871	-20.911	-25.0865	-4.90761
424.131	10.226	8.49191	-2.45299	7.15203	-3.20128	4.05144	3.06488	4.71233	4.2487	8.90109	7.41686	2.16055	5.44138	-0.282171	12.3331	-2.42109	-2.62035	2.05911	7.03949	-10.5295	-22.1673	-6.47826	-18.1948	-5.45992
424.131	11.6496	11.3961	1.54664	3.97057	3.55756	7.29618	14.8697	-2.58527	5.27286	6.98024	-0.495112	1.2513	2.418	-2.80685	-8.8369	-0.827207	1.54397	2.21404	2.88201	1.76947	11.5278	18.5378	8.09808	-3.45373
424.131	0.175082	0.161397	8.90388	-10.4678	-4.2555	17.003	8.48582	-9.76445	-5.82593	-10.3231	-3.64179	12.8164	-18.0825	-15.6574	-15.0643	-16.6444	-7.01851	2.21546	8.71286	8.7258	19.0394	23.2168	16.418	0.543043
424.131	-11.9947	-6.90426	0.364124	-6.2074	-7.40166	3.77207	-3.29692	1.27005	-15.6347	-4.92907	-8.63131	-11.0251	-3.17553	-17.1406	-20.1531	-17.356	-10.7389	4.83504	-4.7111	13.4126	18.913	9.5106	13.7939	9.57118
424.131	3.71279	6.25129	-2.13024	7.47634	8.95525	-2.55506	4.3085	8.39108	-0.238987	0.952583	-6.76846	-16.6395	7.02447	1.27691	-2.90003	1.92412	-1.51814	10.1878	-2.66426	7.53499	8.18524	-15.5479	8.95339	0.240842
424.131	-3.40634	-7.62008	-17.0634	-5.61326	2.49017	-5.27582	9.85026	-11.0788	-5.12405	-13.6316	-13.0914	-4.89421	-4.21257	-6.23391	-0.0816054	-3.06751	11.5408	8.50613	6.49799	-4.50352	-10.8573	-16.0571	-10.3162	-7.04716
424.132	-23.661	-14.3957	-12.6718	-14.2927	-10.4124	-0.447745	-5.54916	-15.7678	-9.13337	-18.8606	-13.0404	-0.631932	-4.74874	-7.92634	1.57239	-8.80249	-1.65506	0.810551	-0.75293	-1.26916	1.3538	-2.39465	-11.9324	-20.3269
424.132	-3.14706	-5.88693	2.09557	-1.50872	-8.14059	-8.89102	-3.57115	-1.61832	-4.61196	-10.308	-4.50227	-1.36495	-7.40659	4.44881	7.05174	-4.15042	-7.98666	-8.91226	-10.366	6.17674	-0.285924	7.41549	2.21805	-29.4823
424.132	-14.9137	-10.6636	-13.8629	2.10788	2.90253	-8.0036	-1.02615	-4.02443	-0.675033	-4.3807	-1.14926	-6.35703	-12.8292	-0.0156442	9.04439	-5.85532	-1.21992	-9.27363	-17.156	-12.0913	-4.89671	7.70789	15.1364	-2.56039
424.132	-13.9573	-15.1979	-11.8519	-6.20283	-6.19477	-7.09203	-3.89214	-2.18462	-1.88087	-11.7108	-6.37569	-8.92788	0.087653	4.3651	7.03171	-11.2762	-5.30161	-15.3877	-15.3922	-35.3828	-20.4988	-12.01	7.26595	2.51558
424.132	13.4425	7.49864	21.068	21.379	7.9808	3.88343	1.68017	26.4331	11.9458	1.01575	4.79744	7.39031	-0.378937	-0.602709	-8.89676	-3.68469	5.32885	8.10695	10.627	-1.8501	-18.6409	-21.1594	-4.95703	9.97748
424.132	-3.85811	-4.46398	5.53995	5.76251	7.91891	3.06787	-1.87202	6.62452	11.9391	14.3169	6.26807	9.19519	-3.82045	-9.54304	-1.89642	25.8879	22.5715	26.2706	35.274	31.515	11.3583	-22.9512	-16.3004	10.4959
424.132	-14.5472	-3.16542	-12.4459	-6.29037	3.57375	-0.349433	0.107659	-3.70727	-0.0669572	16.5706	1.78523	5.62519	0.565529	5.33029	12.3017	10.3436	6.85642	6.13539	14.7696	1.8196	7.07507	-10.9611	-0.280889	-11.9938
424.132	0.0263142	1.52328	-18.0113	-3.14124	3.65172	-2.41421	0.989914	-0.281428	-4.62895	-1.47809	0.00142898	2.83831	5.27963	12.2552	9.09135	-4.7512	-12.9293	-11.7924	0.858692	1.37228	10.531	5.2925	-0.430853	-5.04778
424.132	1.81928	-3.53333	-6.59489	-5.28384	-6.91429	-0.735775	2.35693	0.467804	-9.60781	-11.4885	3.13844	-3.28331	20.8985	4.57785	0.339668	7.92826	5.46561	-2.56448	9.94678	10.7316	12.8114	2.56788	0.302507	12.5393
424.132	-2.98008	-4.93625	-0.226285	-4.38509	-11.16	-5.2888	-0.253361	4.50949	8.26453	5.2193	8.89941	-3.21291	28.4511	3.26557	0.732305	13.7611	8.29451	2.1577	15.9127	18.1338	9.85944	4.52379	-3.87306	5.11976
424.132	-8.17586	-14.1562	-5.50963	-8.25026	1.1635	-6.34269	1.31465	-7.20438	11.9834	7.25297	3.8748	1.51372	12.301	0.831051	-1.53469	10.0736	-7.01468	-4.50218	6.26992	8.74301	2.36255	3.40293	-7.07437	-4.78436
424.132	-26.0275	-25.3484	-18.4004	-25.1932	-14.236	-14.5962	1.73569	-17.909	-9.65107	-8.29594	-12.6897	-1.31389	-1.66777	2.56338	1.22853	7.34502	1.44278	1.36375	-9.12537	0.258443	-10.5754	-5.77939	-14.3996	-8.09678
424.132	-2.8559	-1.77985	-5.16367	-5.98553	-10.3221	-5.75003	2.30307	-9.85149	-5.35707	-3.29009	-4.68007	5.34763	-3.70852	13.7898	5.77437	3.69864	3.81155	-6.79719	-7	2.24268	5.03461	19.6684	4.4272	7.93383
424.133	15.5269	14.9335	15.3541	12.8016	-4.36561	12.2535	-1.54796	6.91866	10.1053	8.06604	8.15267	4.50562	-17.3137	14.9515	13.1771	-19.1777	-18.0063	-27.8127	-59.2656	-42.2544	-9.28109	26.2999	21.1156	6.05361
424.133	4.17646	-2.0295	17.7778	5.02838	3.31166	7.66971	4.31996	17.0095	2.02953	4.42983	-1.15814	0.694427	-11.0748	9.65672	3.92923	-16.5841	-9.34744	-24.408	-62.4323	-53.915	-10.7682	8.12041	-5.10631	-10.8086
424.133	2.03564	9.79924	9.09333	12.7454	10.5576	2.39599	1.01726	11.5758	0.226345	11.3276	10.2057	10.2334	1.33929	4.2441	2.15299	0.329237	-12.9891	-11.3138	-19.0822	-19.4086	-12.1962	-3.647	-3.53739	-9.49365
424.133	9.14326	9.08481	9.3797	4.83544	0.286881	-3.25648	-3.91412	8.12068	3.75318	15.7319	8.51602	-6.43048	15.1316	-2.29273	-10.4627	17.0599	14.0617	13.822	18.3013	10.0645	-6.13968	-13.5435	-13.5702	4.23444
424.133	-6.32056	-6.89815	-8.0529	-17.7102	1.1174	3.00329	1.4423	-1.07152	-2.09705	2.50095	-0.866988	-6.45982	15.2384	7.54655	-9.89221	11.7772	16.3754	20.4439	33.2018	19.4223	1.6152	-18.0529	-11.4153	11.9559
424.133	-7.31206	-9.16869	-11.3077	-20.7955	-8.64422	6.52505	1.73567	-11.0775	-2.43989	-10.3026	-10.698	-1.64422	7.57039	5.02545	7.90744	-2.59971	-5.30142	11.2212	12.9719	3.09516	-5.90678	-5.57969	5.89685	-2.21669
424.133	-8.08196	-1.15947	4.35413	-3.00687	-7.93873	2.92666	0.437405	-11.4608	-4.44357	-5.80787	6.07702	-0.541228	-8.89101	0.329879	14.1911	-0.137621	8.8445	12.5311	6.46086	5.76796	-10.2228	7.00773	4.85217	-4.75301
424.133	2.00123	11.5987	1.15617	8.61096	1.57785	-3.49213	2.14663	-7.43137	0.817062	1.40483	2.13402	3.48359	-3.58292	-3.87439	3.42587	1.60252	6.456	16.1839	12.8291	21.0409	15.5077	4.05432	13.5246	-0.907801
424.133	17.3129	13.0643	15.5723	5.81057	-0.596213	0.444814	-3.73336	0.835361	-1.74384	1.02526	2.86546	6.08272	1.73376	-15.185	-5.97311	5.3582	4.01084	12.6966	19.9794	21.2053	9.95493	-12.0711	0.25291	11.8317
424.133	12.447	13.0897	1.93959	-5.06777	-0.788673	4.43012	-13.4668	-3.87323	-2.52665	-1.24207	6.27448	0.804111	-7.45038	-1.10981	-3.32035	7.30025	0.272069	-1.79842	-4.48178	2.05246	-13.5067	-5.69704	-3.3758	13.0266
424.133	12.268	5.65873	1.96471	-17.0733	-7.9063	-10.9749	-10.5049	-0.599653	-0.312901	-1.81545	4.36929	-6.91854	-3.65367	-6.04295	-11.1457	-12.8946	-12.4689	-13.104	-13.9587	-16.1391	-18.8887	3.39091	11.5581	-16.2915
424.133	-2.12944	-7.25705	-2.14392	-2.9144	-8.70831	-7.27649	-3.21317	4.66577	4.20174	-5.34233	-5.19935	-13.9578	0.121393	9.2069	-0.636056	-13.8479	3.55816	-2.67408	-8.62863	-18.6549	-16.0064	6.33754	-0.762974	-30.8007
424.134	8.06063	1.53905	-12.1868	17.5845	8.59319	-4.83844	-2.13609	8.01999	-10.4202	-0.23198	-4.19674	-3.18292	4.12039	5.44186	-0.123134	7.62205	5.68091	2.89711	5.15119	-0.0581103	2.42667	-11.858	-21.3979	-8.49283
424.134	4.29827	0.274841	-6.87355	7.41171	9.38422	2.87801	2.25592	12.8868	-9.96537	3.22334	2.26967	1.8443	5.57444	-17.5437	-1.4188	19.7414	7.90309	11.723	13.6694	16.2913	5.61842	-22.1497	-16.0906	2.44192
424.134	-1.23128	-1.76738	4.2633	16.2375	14.2431	8.29079	2.10749	10.9091	7.09611	1.73138	-1.52854	-11.7563	0.248531	-17.2499	-15.0307	0.720854	4.75989	14.3883	7.03314	8.45455	5.05585	-4.25069	-4.34701	10.5033
424.134	-3.58906	-7.03442	-1.44286	7.96628	1.92785	6.88856	-0.567608	2.71042	9.26373	-0.160722	1.56889	-2.62991	-13.6121	-12.1852	-34.4789	-45.9314	-45.9841	-9.37585	18.4188	17.1118	19.6822	26.572	21.888	29.8695
424.134	-6.96469	-10.8582	-3.23363	-1.03318	-3.80117	-9.53113	-7.98624	-12.405	-8.37749	-11.0926	-13.062	-3.89957	-18.2097	1.60643	-1.24484	-13.9774	-13.2156	-19.5772	1.81662	9.74339	14.2679	18.6318	20.2616	18.3587
424.134	-7.40756	-7.33334	-5.8761	-8.48358	-6.2479	3.35439	-8.56371	-23.2786	-16.8159	-28.1451	-25.9396	-7.5512	-11.8926	-2.79899	16.6871	6.84829	17.0501	-3.87415	-14.5782	2.67631	6.26769	1.58937	15.4012	16.1918
424.134	1.14579	3.99894	-0.427765	0.918219	-1.32626	6.17975	4.76789	-9.14674	-0.033455	-10.3183	-10.6129	1.70717	-8.30487	-9.84831	10.4857	10.9852	7.53757	-7.89166	-17.3613	-13.9406	1.91764	5.71647	-2.65499	2.54718
424.134	5.57976	0.33041	4.41918	0.0312191	-0.179137	-7.24529	8.28984	3.00933	5.86299	-1.66425	3.66706	-5.75595	-3.39866	0.357754	9.54325	11.8441	9.81635	-6.40053	-10.4821	-17.9244	-0.590728	5.52831	-6.46171	-6.27777
424.134	8.61992	13.2213	18.6011	1.94257	10.1618	-5.3959	-3.14843	5.30176	6.54774	5.4109	7.26106	1.7765	2.18659	4.68429	13.9617	8.96896	1.11407	-0.50841	2.62676	-6.08055	7.65066	4.38295	-4.36298	4.70209
424.134	20.6448	28.7151	17.9522	15.5667	17.6894	-5.38349	-1.63989	-0.784477	4.15922	7.5425	2.74907	2.52311	1.38517	3.08115	10.2697	0.309941	-6.85238	-9.34739	-2.72562	4.57637	4.28896	5.3482	8.81958	-6.43665
424.134	-2.37032	2.43194	3.32808	-2.88359	-1.79562	-1.94125	2.23022	-8.83736	1.10976	-8.9639	-6.92414	2.20558	-8.74457	-8.31939	6.46041	0.0575628	3.78646	8.33267	5.40343	7.08614	5.62659	5.17572	6.76121	-5.54301
424.134	-19.4211	-15.6641	-5.72185	-8.93391	-8.56269	6.74774	7.6327	-4.45926	-0.404807	-5.13242	-6.5486	6.35379	-1.85135	-1.36453	-17.6851	-16.3667	7.21325	0.15932	10.1477	-0.0407289	4.89269	2.3658	6.17331	-5.94433
424.134	-0.444969	2.22828	-0.0387351	9.40875	12.6315	5.21279	1.53183	5.67981	13.9592	12.0968	10.3015	18.5729	-2.19924	-10.5335	-28.6953	-33.0504	0.478373	-5.59574	1.05409	-3.67314	-0.964116	2.15199	4.89946	-0.275981
424.135	8.29133	3.91607	-6.8768	1.07986	-2.53202	-0.457985	1.07358	2.57807	3.19365	6.66616	10.011	17.814	2.79251	-7.85372	-7.03996	0.255732	-4.60447	2.26189	4.63606	2.01812	-1.90887	-6.08088	-1.98025	5.40585
424.135	13.355	14.3135	5.66021	10.5873	6.79318	1.08053	-0.307697	12.5882	4.60894	12.0415	10.8874	6.78631	0.17526	-8.09066	-1.63169	4.41665	3.71458	3.72165	-0.79229	-0.498742	0.999388	-9.83551	2.55781	-14
424.135	4.27268	5.4561	-4.50146	-2.72813	9.19243	0.841465	3.598	7.2543	5.86604	14.6387	-1.30866	15.0215	-1.96446	-2.0537	-1.33168	-1.88556	0.600749	8.41996	4.04681	-6.31312	-6.11686	-3.33526	-4.24391	-22.1644
424.135	-14.667	-20.8983	-16.5129	-16.4003	-18.5944	11.5191	6.30529	-8.1374	-2.78002	-5.01637	-8.81765	-0.648102	-8.90702	8.79316	5.56008	-5.18804	-1.53073	7.54884	9.67657	-6.51668	-11.2667	-3.42462	-5.88283	-20.5886
424.135	1.80687	6.98763	1.64014	0.700781	-11.0026	5.70684	0.906414	5.81689	2.58562	9.55252	-2.42253	-11.0974	-2.61629	8.52821	3.62959	18.1635	6.40657	-10.6476	1.58979	-2.60543	-2.20517	-4.24128	-14.7417	7.89663
424.135	7.72046	4.47205	0.218802	-0.14305	0.132983	-4.18422	-0.740472	14.8735	-7.73216	13.5646	11.7654	-8.23079	11.7983	4.22558	4.96306	23.5878	5.06566	1.51916	2.99586	6.99322	-0.00848494	-12.5855	-12.0721	10.2163
424.135	-10.7802	-13.8525	4.12161	0.746854	-5.03103	-1.91066	-0.276897	4.90509	-0.670257	7.26603	14.0758	-5.12625	14.2364	4.80872	8.01945	6.99495	-4.99381	10.8141	0.235269	1.37919	-4.56823	-2.81886	-4.04115	10.8969
424.135	-23.8817	-17.6273	-5.10927	-4.38429	-7.23421	-3.67661	3.39952	-3.70599	4.44582	-8.35674	-0.763779	-1.57259	16.2199	17.4706	10.9433	-2.11206	-11.4447	3.94001	-3.11381	-0.169729	-3.96259	1.08743	4.38756	5.05408
424.135	-17.2917	-0.582998	-3.1541	1.55075	1.44327	-5.5453	3.26425	-17.7729	-15.7093	-12.55	-5.86668	3.08424	19.1362	11.3875	-2.6178	-16.5431	-0.0743735	4.02819	-4.5905	-3.99594	-12.9899	-7.66304	-3.03281	2.25587
424.135	0.852723	8.20813	6.8564	4.8575	13.234	10.819	2.32211	1.55049	4.05458	3.18038	6.77279	8.47737	10.7434	5.03997	-10.6762	-11.8075	-9.16714	-1.52003	-4.88919	-7.73504	-8.56686	3.34833	-18.945	-5.33061
424.135	6.0172	-0.9523	3.94062	-4.03664	0.980769	-16.9735	-0.777682	3.94535	13.1382	11.3616	13.9254	-3.73303	7.87	4.96137	-2.36998	3.90413	-11.3441	-8.83352	-13.5078	4.22196	4.32851	3.84937	-9.60668	-12.0129
424.135	1.91294	-4.52591	3.64295	-1.34302	-8.7516	-20.3621	-6.74975	6.77155	-5.9142	10.8513	7.23074	-1.02784	-0.974036	6.75944	12.9624	5.20803	-0.870549	-3.8744	-10.3446	-0.538096	-3.41607	-9.70739	-0.179393	-5.32244
424.136	-2.12046	5.91836	6.68125	2.39077	10.6045	18.5698	3.65949	19.3955	0.750578	-3.76566	4.7685	-1.80424	-10.9109	15.3609	23.7119	5.62894	-2.8752	-9.0198	0.544457	-1.33348	-8.8097	-7.95828	-5.04975	-20.0983
424.136	6.54689	1.3842	-1.68649	3.714	11.072	19.1262	12.6517	8.68274	0.354974	-0.0132809	7.56609	-6.4526	6.59677	11.7466	1.78734	10.3447	8.02093	-4.95209	-3.07791	-5.43712	-10.8972	-3.92431	-12.7952	3.88425
424.136	-1.15721	-4.86967	0.264738	11.0922	6.52025	4.84255	14.1543	-5.15828	-4.51513	-4.59517	-8.01225	-0.653176	13.4087	-3.5695	-5.40287	7.53981	2.32308	3.2533	-6.38602	-4.82377	-13.2299	-9.88957	-7.99396	16.2665
424.136	-3.35405	2.09563	2.58458	2.5562	-3.42966	6.19399	5.90368	-6.54573	-2.66928	-5.88212	-9.49277	-4.8998	-3.08989	-3.28261	3.51612	5.15344	5.26171	-6.56626	4.08428	-7.24996	6.20008	-2.51982	12.7772	4.52933
424.136	-9.0135	-9.66993	-6.23104	4.17335	-2.37185	13.6755	-1.30108	-3.36287	1.99706	-8.89476	-11.8904	9.47728	0.787952	-0.806452	1.11308	1.38204	8.34493	-3.18469	-2.01033	10.4642	27.9915	7.79787	12.9116	5.76916
424.136	-10.2132	-19.8627	-17.4816	-10.1338	-15.4871	13.1858	-2.14626	-11.1661	-1.93475	-15.5804	-20.3682	2.2449	2.3247	1.05775	-0.904165	2.65825	-0.221626	5.01146	-3.93572	13.467	19.9566	12.7482	16.0196	-0.463066
424.136	-5.47256	-12.6158	-6.9068	-13.2047	-16.4598	-6.33072	-5.11393	-2.40962	-6.10794	-4.77371	-18.644	1.45729	1.69708	-5.84788	-11.743	2.35761	2.00305	6.47406	0.150064	-2.63819	10.8755	15.2243	17.4037	6.4393
424.136	2.25094	-0.730216	7.30039	-0.987579	-0.421176	-12.591	-10.0216	3.38571	-7.29603	-1.8602	-5.02847	-8.22972	-7.23153	0.802011	-1.13957	-3.65107	5.69413	10.9239	4.05292	4.13566	3.18852	10.9419	13.7903	4.78068
424.136	-7.54222	-7.92362	-7.11768	-9.46586	-0.401416	-10.7289	-7.92984	-12.6553	-18.4239	-0.878371	1.47429	-22.0242	-13.6465	13.5176	19.5163	-1.28305	1.68033	4.14943	-2.13836	-4.41553	-14.5855	5.42272	-0.866719	-21.5658
424.136	5.31038	11.115	4.02316	-3.36758	16.1803	-2.74466	-11.0224	-17.34	0.43641	13.1648	11.4027	8.56434	-0.98619	10.468	18.2357	11.0755	1.18356	11.5145	2.3548	12.3322	-0.45157	9.00976	-2.32143	-7.58035
424.136	6.36263	-0.266991	-4.76269	3.53877	11.3561	-5.40644	-5.86907	-1.72941	3.41961	5.87657	8.66827	2.73359	1.90119	-2.51059	-6.73227	5.55791	4.76994	12.4272	11.693	10.4289	13.9996	8.19056	2.75702	4.88373
424.136	2.89586	-0.40854	-7.72269	-0.876049	-9.05449	-5.68921	-2.32282	9.67	-0.193246	-0.88122	0.477006	-3.41049	8.36843	-6.0517	-5.83865	1.53393	5.74969	-7.03945	4.86225	-4.68732	-7.01218	-2.74689	6.38831	12.6515
424.136	21.9922	22.8333	4.40194	11.3828	-3.80152	-0.566263	-2.94277	5.86044	18.9424	4.26094	3.25511	5.23225	-0.134246	0.245961	3.47361	6.31733	8.03295	-20.5888	-22.9655	-22.3955	-17.3612	-21.9985	-2.84994	3.69216
424.137	13.0138	6.11917	1.26282	5.14463	-9.67444	-10.3853	-3.73176	-5.97618	8.81646	-9.89583	1.1213	-7.46075	-2.97353	14.7615	10.4933	-0.457044	0.797893	-7.31385	-12.6347	-26.8954	-11.683	-4.54371	-2.96118	-3.9424
424.137	-1.17621	2.12365	3.45128	-15.0088	-2.67876	-8.68107	0.723931	-14.4773	-4.86759	-13.891	-5.72703	-5.28735	-10.6975	-1.8043	1.60307	1.75829	-0.782262	8.76297	17.4014	16.9991	1.11638	1.6355	3.64898	-0.271392
424.137	-1.53784	9.85711	9.07848	-10.9684	9.27329	-11.5789	-2.71902	-7.3498	-5.94399	-13.048	-5.42169	-15.5006	-13.7934	-31.2503	-16.8995	-22.779	-13.5776	5.24543	13.0632	23.371	16.7476	2.41224	13.2501	-0.647057
424.137	-0.42749	4.09011	1.92888	2.38239	8.39093	-7.54176	-3.61997	5.00969	5.26578	-4.14834	-0.799468	-5.73292	-6.07035	-31.8703	-29.6543	-25.7344	-12.1925	-9.33586	7.41428	17.5437	23.1506	9.69654	7.27237	6.40378
424.137	0.978593	0.537105	-1.60039	1.3579	4.14268	-0.678062	-7.87977	-3.13607	4.01566	3.29366	-2.84277	4.55995	0.998119	-16.6436	-9.71338	2.25735	14.8884	10.4074	13.8279	10.5658	3.19823	2.6761	-18.2097	0.476331
424.137	5.87019	11.0513	1.37498	-8.86421	-11.0043	-1.55781	1.19225	-3.63964	-6.5848	-5.31615	-10.8332	-0.00325244	-2.1582	-7.0356	3.07159	7.38033	1.84476	7.66842	12.6806	-7.32042	-3.30181	-2.75004	-22.4043	0.888389
424.137	1.55926	7.14559	-4.24101	-5.57661	-22.0687	2.93513	-5.13252	1.02005	-6.80128	-1.27181	-6.75202	7.03366	-4.3683	-14.7618	-10.7713	-3.75656	-12.3672	-14.4286	-7.14731	-7.78236	9.63186	9.08773	2.46226	18.8615
424.137	14.803	7.24195	3.88353	6.41067	5.79492	8.72037	-5.12329	12.9754	14.2391	15.7269	8.85125	19.4863	-10.2476	-15.5046	-14.7461	-4.25679	-6.40755	-4.68093	-0.94684	10.7547	5.79739	6.60467	6.15634	14.7786
424.137	7.14814	-0.423875	3.93129	0.0801539	4.55887	7.5153	4.94385	3.84041	-0.187531	9.70717	12.7704	12.2631	-20.4435	-1.53677	-7.88773	3.25864	1.85396	3.88771	-4.91374	3.43234	1.38031	0.879211	-3.76207	4.69694
424.137	7.7832	-0.413387	-0.705725	5.09779	4.55498	6.82722	9.8702	14.0795	-6.4659	1.28921	1.74348	2.33613	-2.12766	0.484123	-5.80143	-7.42854	-2.37904	4.05039	6.94725	-11.7622	-8.93271	-5.57547	-13.5718	-11.447
424.137	8.06901	7.6004	14.704	14.7182	10.5751	20.3246	11.0946	16.2083	15.5513	10.9761	12.0903	9.48574	7.76102	-8.34941	-16.2149	-24.9147	-17.2083	3.11959	4.24219	5.21491	-7.7988	-11.7103	-3.67072	-0.0215394
424.137	-10.1335	-13.8203	-1.80258	1.91434	-5.36574	2.63357	9.87134	-10.6954	-4.43239	1.81438	14.7949	6.41032	7.13557	-3.70956	-4.5976	-8.54552	-6.29897	0.98151	3.28719	3.03549	1.09002	7.36657	13.5315	13.8348
424.138	-7.9906	-13.5692	-9.85463	-9.26928	-2.46815	2.13555	10.5351	4.22383	-8.24419	0.708532	-2.05732	-11.0067	1.40327	5.62564	7.56127	0.338083	2.24077	-8.9153	-6.65935	-1.54442	-6.39015	-1.11887	0.594731	-6.02971
424.138	-12.1641	-12.5023	-8.70666	-21.6589	-9.52341	-9.68214	2.18511	-4.14043	0.59034	-1.93648	2.67046	-3.28477	-13.9463	3.93962	7.43692	-5.79857	-6.41669	-7.28219	-7.36645	-5.71176	-6.20242	-2.55934	4.88785	-2.60449
424.138	-15.4017	-17.6144	-13.7231	-13.8302	-4.82065	-3.08769	0.528714	-9.41515	0.907891	0.425772	-5.56121	-1.2698	-12.9444	4.24972	7.36853	-12.9962	-14.8456	-14.7896	-11.0595	-6.207	0.70199	5.70916	10.1448	-2.42068
424.138	-10.7887	-19.8069	-11.7702	0.336072	-0.168262	2.92565	-1.90289	6.36366	-2.83258	-0.262184	0.44877	-4.75236	3.06271	24.9935	14.0739	-4.37057	-19.7664	-24.1955	-19.4913	-12.8473	-8.22385	2.88033	8.06855	-13.1901
424.138	-11.0917	3.17177	-9.03833	6.43369	1.38245	-4.72186	-8.37276	3.26357	-5.5166	-6.55157	8.07353	3.77999	11.8717	16.962	2.84443	0.339374	-3.26401	-9.60139	-10.5576	-9.10659	-13.1459	-12.3024	-9.77983	-9.05826
424.138	5.47837	7.45667	3.57905	17.9583	6.07216	7.27616	0.610744	4.5873	7.83434	-0.682217	1.68048	3.0626	17.2962	-5.64022	-0.69267	17.1424	16.8993	7.60576	9.19602	1.91453	0.303959	-24.0175	-16.7263	0.958623
424.138	15.1698	3.82883	17.2058	22.6692	10.7928	2.47968	-0.357993	2.09972	9.33147	13.6804	6.26507	1.09471	18.5526	-0.641826	1.3292	21.2104	13.3784	16.0575	8.38649	-4.40974	5.42354	-19.3138	-12.0453	3.30834
424.138	-7.52172	0.838922	-0.916798	10.4903	-7.98458	-3.12799	-5.56107	-7.60131	0.9871	-8.60759	-1.57008	-2.4691	11.9064	14.5941	12.5775	18.2566	13.7858	5.21193	-19.805	-19.0978	1.16307	-11.9216	-3.18636	-10.6684
424.138	-11.979	1.43565	3.73844	2.04521	-2.94608	-0.797826	-2.18158	-2.223	-2.8295	0.447927	-5.45763	0.225584	2.31324	17.7128	23.4908	7.71139	7.35301	-15.721	-16.4987	-31.6695	-23.2295	-3.68488	-1.87483	-16.0486
424.138	-5.6934	6.01984	13.2654	-0.0536475	0.643318	-4.10921	0.737629	2.03082	-4.76336	1.95897	0.486849	-2.16048	-3.39642	17.7558	6.27306	-1.52527	-8.42674	-11.9392	-3.66067	-8.32569	-14.5693	-2.05854	6.38603	-21.3962
424.138	0.480788	-0.538989	2.26749	-0.830925	7.76113	-1.66569	-1.0319	-5.14624	-4.76722	-9.51682	-6.39635	-9.49187	-3.02804	-2.65958	-9.82448	4.44556	6.82138	9.58709	18.4144	17.953	8.30007	5.51514	0.00184442	-6.59702
424.138	4.63147	3.51842	8.22105	16.9146	7.6592	-0.873044	2.31147	4.69467	1.25869	1.10806	0.101741	-6.1036	0.383763	-14.7359	-6.90186	7.98577	16.1297	26.5339	21.1633	20.8328	14.375	4.89224	0.865457	13.7212
424.138	8.99047	16.0187	10.533	16.0368	9.49372	-0.574826	4.51345	10.5932	2.33498	1.62926	0.84909	-9.38622	9.20424	-6.14174	-9.12775	22.1535	15.3005	25.382	16.6238	14.866	18.7017	1.56993	1.27087	17.7327
424.139	9.37455	14.535	6.17129	2.47472	6.4372	2.55635	-6.95124	-2.57312	2.89195	5.93186	2.71291	1.95953	12.9955	0.726885	1.29275	16.4576	19.8687	15.3785	13.6747	10.1581	-2.06028	2.23925	-0.883601	15.7569
424.139	-0.074496	6.37137	5.8378	-6.19267	0.961337	0.525935	-5.28438	-0.758376	-4.75922	7.44081	-8.64565	14.2519	-7.60211	2.45015	18.861	2.17017	14.9569	-0.511488	-7.6445	-1.35253	-8.58878	17.7071	14.8975	-0.0520785
424.139	-15.4121	-7.19192	-5.40689	-16.6982	0.927483	-4.16334	1.82629	-3.62024	-10.9261	-5.78458	-16.8072	2.70899	-4.56588	6.36929	9.41577	-3.38937	13.5083	15.9935	7.36953	5.06723	-7.81558	10.0865	-3.05472	-14.0505
424.139	-12.8572	-1.426	-7.30038	-4.46891	-3.21856	4.47306	6.88785	-4.95681	5.00511	8.57848	-6.26424	-6.68686	-0.529781	4.89007	9.24952	-2.29902	-0.409584	5.59406	5.61715	9.19192	6.37716	6.51915	9.19418	9.78127
424.139	2.91233	1.85529	13.3002	7.65839	21.028	-2.10157	0.723317	8.21485	10.1601	9.03629	2.05953	6.52242	-0.900013	-8.57627	-2.71903	-11.908	-11.6896	-2.32908	4.18487	13.5895	21.2359	11.9441	21.7804	24.4283
424.139	10.1882	3.06268	13.8562	11.8015	14.6129	-16.0502	-12.8217	11.6367	9.36516	4.51574	-4.19081	-3.55051	1.93902	-6.96021	-14.4323	2.14518	5.29616	9.66407	0.0781202	-6.58413	-3.57986	1.57314	12.6366	9.95007
424.139	-8.59175	-8.81155	-7.78385	-16.0848	-18.779	-1.55266	7.94363	-6.49143	-7.83526	-9.75387	-19.3809	4.04689	8.26604	7.70158	2.56991	-1.73885	4.62899	-6.9187	-14.6725	-14.3914	-13.6341	14.0126	10.8778	-2.71523
424.139	-1.44372	-11.4033	-10.459	-25.0902	-15.0095	12.0492	13.1834	-15.2416	-15.9094	-18.117	-5.29915	6.31184	1.79068	16.0483	21.3476	-9.88558	7.49752	-3.37317	-14.3061	0.392205	-2.44417	5.63176	-26.2727	-23.7839
424.139	11.4953	-3.91094	-7.67924	-9.40325	-10.3601	17.8917	12.1266	-14.313	-2.83651	-4.81837	-9.59941	-2.90914	-4.76825	12.8087	15.8834	0.97218	8.69194	13.562	-0.819704	9.52982	-2.16312	-4.35276	-29.2315	-44.5858
424.139	6.40168	-0.0351268	-1.17769	0.641043	-6.90974	14.5564	11.1032	0.767076	1.59658	-1.84269	-2.99861	-0.759454	-2.99888	1.19443	1.53377	-2.642	-4.37738	5.05571	5.03382	14.0809	5.53901	12.452	-12.2363	-34.7187
424.139	-4.83498	-6.84095	-15.0137	-2.3275	-2.74828	3.21757	7.04028	6.62053	7.49345	-5.2025	8.34586	3.5725	-1.63796	-13.0325	-11.3643	1.96208	1.69413	5.62555	10.6509	7.92437	6.92747	-14.3027	-27.6576	-3.35542
424.139	4.94248	-1.12499	-7.41819	3.58738	-3.67702	-0.837447	-3.07891	4.57379	2.89587	-6.10498	8.85952	-12.7626	-2.53793	-1.6583	4.52892	8.51579	4.70677	10.2682	12.3465	10.1243	17.8652	-20.067	-9.90691	3.1224
424.14	18.5943	9.45827	2.33066	4.42723	3.2982	-13.859	-9.41495	-1.10685	11.9975	2.8842	24.177	-13.8755	3.13715	-7.1493	-21.6946	-41.9326	-48.7401	-0.107425	17.036	7.29166	2.66501	-13.0961	0.915133	27.1686
424.14	5.69824	-0.33038	-9.98784	-6.44713	-7.19435	-16.8355	-17.4908	4.83602	5.52426	10.6102	17.8245	8.88615	-18.4303	-34.2944	-46.8111	-49.0292	-99.6538	-63.5813	-9.09231	-0.899276	-0.305017	11.7569	21.3506	22.5791
424.14	0.483044	-3.60701	-0.269311	-8.69853	-5.78531	-9.93694	-9.92341	-7.24175	-12.563	4.49281	19.6006	5.32303	-8.40272	-7.96815	-8.36976	1.6472	-52.1534	-75.4748	-35.2207	-14.9738	9.25944	12.2057	20.7228	16.2041
424.14	-5.1057	-0.952659	-3.36923	2.02358	-2.09293	6.38649	8.64942	-1.08668	-2.44521	-0.546947	-2.30899	5.43286	7.2544	19.4409	12.7466	14.5689	10.4036	-15.5161	-13.8441	-23.7575	-1.74209	-7.94033	14.6969	24.7994
424.14	0.445841	4.44224	-9.15425	-2.27843	-5.23366	4.04622	-3.54512	0.504312	-17.6571	0.213463	-5.20033	-3.93943	-1.71578	8.45704	4.84018	-1.72779	8.16277	-7.29517	-19.2627	-7.40964	-0.243825	7.32837	16.9851	11.7766
424.14	2.26059	3.50983	-0.75772	-1.7221	-1.35825	4.17536	-4.19971	-3.88927	-4.79202	2.32369	0.917163	-5.6403	-0.659046	1.12696	-0.739689	1.12872	15.1678	1.0467	-34.3253	-17.5445	-12.9568	7.6508	11.4151	0.0357324
424.14	14.615	13.6897	7.23584	3.32292	5.78742	3.61366	-8.40574	-9.22096	11.0134	-2.21436	-3.36685	-3.16456	14.6253	8.80013	4.41986	16.0947	20.1817	0.101673	-27.6238	-21.0943	-8.48383	-0.909079	2.52445	3.83289
424.14	2.96331	7.84216	6.46836	6.16194	1.48591	0.107691	-4.91679	-6.89058	-3.75153	3.01537	-5.24942	-7.90095	-1.87174	-6.33219	-7.58107	3.32298	4.32915	2.25771	0.403961	-8.75525	4.03106	-1.29536	-14.4463	1.97499
424.14	-12.7296	-20.4824	-9.23838	-3.39145	-4.37388	-4.9801	1.05346	6.1011	7.97233	-0.823539	0.092796	6.15044	-5.63303	7.85572	4.40564	9.128	10.1603	12.6483	22.8796	4.04524	-4.11159	-9.20782	-19.563	-10.7974
424.14	-6.46409	-13.2305	2.57244	-3.97837	4.62455	-1.87182	6.00326	11.3578	6.66071	-7.18473	-9.1458	2.18494	7.20334	-0.997528	1.23299	15.0712	21.5079	25.9553	23.5918	13.1146	-0.936271	-11.7918	-24.9303	-26.4415
424.14	-4.28719	-0.675243	4.82288	2.46748	2.14388	-4.36266	-10.9963	13.7348	0.748455	4.48713	0.379903	-3.65738	-11.1293	-3.64027	-7.69515	0.709784	10.8713	14.4598	10.4578	8.18357	-3.2521	-9.51693	7.64634	-1.15696
424.14	0.525193	5.74776	6.4989	12.6	7.50107	-0.0615095	1.40591	-1.26239	5.86212	4.70574	10.1651	12.7709	-7.31986	2.25917	-0.234716	-5.15347	-0.0697617	9.03003	8.05389	2.56588	-6.32953	3.53884	23.6704	7.95275
424.14	2.58253	-0.754613	10.701	9.40415	6.39963	-6.62523	8.07802	-0.446784	-1.98613	5.03503	2.91753	7.93343	-8.69671	-17.9247	-0.965112	-0.475962	1.24766	9.86828	12.02	1.45889	0.349416	-4.07272	-5.09198	-2.21482
424.141	-1.90912	-4.75421	-0.682714	-3.03016	-0.241221	2.05719	-4.57724	-2.38811	-7.18764	-4.39972	-8.86884	-2.45446	1.92653	-22.8465	-8.81065	18.2432	14.6956	13.3169	32.5971	22.8825	14.4924	-13.1794	-20.6023	14.9479
424.141	-20.1193	-10.5614	-13.857	-21.9116	-9.871	7.10762	9.68739	4.61605	-0.326254	-9.5371	-8.99887	-3.39014	6.54091	-16.0982	-4.76656	10.6461	14.576	7.60603	17.1502	6.94471	-0.848	-10.092	-2.61024	3.8629
424.141	-3.99736	1.6546	0.604986	-7.77333	-0.956923	1.00844	9.41606	5.48233	4.26834	6.74849	8.73856	-0.211016	2.35267	3.36339	9.66024	-0.202453	5.80877	4.91878	9.98253	-9.5853	-20.5652	6.08446	12.8348	-7.07778
424.141	-4.9063	-1.91845	6.99884	2.38642	4.42864	5.22462	-7.13	1.02863	3.40748	6.81688	16.0985	0.657891	3.01655	12.5946	17.7708	0.409231	3.81754	1.41244	5.81981	-1.53975	1.72924	5.58087	2.7181	0.89465
424.141	1.80129	4.65525	3.81553	12.283	6.65888	5.53881	2.93198	-0.0703409	6.55091	-2.74059	3.52564	11.1977	-4.20307	-3.99677	4.357	-3.45824	8.692	-3.07588	-8.53851	4.92858	5.96039	9.97463	6.79065	-3.31551
424.141	-1.4777	4.36367	-1.6146	10.1447	1.73248	0.351354	2.1418	1.98951	-2.28365	-4.56018	-11.4495	6.36231	-13.8937	5.06661	9.84714	-12.6003	0.832299	-8.22998	-13.3383	1.82606	-8.65931	12.0093	2.04353	-5.87747
424.141	-0.886008	-0.281587	-4.67076	-2.19737	-1.31981	-6.12177	-6.66629	-2.16785	3.31129	-5.99707	0.165163	0.861572	-5.11519	5.08491	-2.2638	-8.59929	-4.68867	-5.4452	-6.63541	-2.0206	0.987867	4.78738	5.8797	-4.02787
424.141	-6.3626	-11.2623	-1.7627	-2.12949	-1.16695	-10.9845	-14.8615	-13.0811	-6.94873	-2.84492	-1.98516	4.63344	6.57173	2.19129	-3.41695	-4.31464	5.04208	7.94745	2.70539	3.8451	2.06218	0.884135	6.81785	4.50743
424.141	-10.0368	-13.5004	-8.94473	7.1142	-7.05313	-2.26205	1.67283	-9.91837	-1.95452	-0.564227	-2.08239	17.9845	-5.04086	4.69524	-0.320032	-1.87172	1.59731	6.8404	-3.27535	-4.18579	-1.18409	0.0233147	1.25284	0.503761
424.141	-5.35758	-0.0728788	-10.9632	0.791206	-9.8245	1.0496	15.3629	-4.74548	-5.8617	-11.9751	-12.0804	-4.37952	3.057	5.58105	-2.98853	-5.33602	-2.87594	2.0221	-5.16225	-8.55056	10.6933	5.02769	3.16532	1.7489
424.141	-1.31757	5.75267	-1.70402	-3.07736	5.95442	2.81854	13.1084	1.92884	-4.15936	-6.30148	-18.3408	-11.7235	9.36899	2.3377	2.67431	-3.14798	-6.67945	3.19043	-6.68803	1.50693	10.251	4.792	2.38854	2.25194
424.141	2.01722	4.70536	2.01807	0.513682	10.2952	-2.34199	8.25972	0.691273	13.2991	1.99919	-10.5128	-18.858	6.91184	3.5835	-4.61686	-2.47221	-4.13516	-0.110589	-9.63311	-2.87487	-9.47086	4.63828	-0.0535428	-4.95866
424.142	4.66021	13.2872	9.72987	10.2638	12.0451	2.69446	-0.549954	8.97243	0.863696	3.43909	0.887618	-14.2239	-3.65369	-1.23476	3.42584	-0.626347	-2.3984	1.29915	-9.32836	-2.50402	-6.2793	-1.23833	-2.55443	-9.52846
424.142	3.67582	11.9551	5.05708	-0.146381	9.15934	-5.45215	-7.70898	4.0725	-5.3633	0.571458	-2.07148	-7.39145	-0.347253	-2.80162	3.86049	8.67686	-5.45044	4.23393	5.10617	8.10104	12.3652	-3.43598	-11.1509	-15.6616
424.142	8.64799	12.5553	8.5953	-3.28726	2.36926	3.7289	0.116736	7.31793	-5.44953	4.91391	6.96714	-1.51426	11.8858	-6.02845	-6.05356	0.144352	-6.19605	0.348928	-1.397	12.8453	9.57734	-8.72765	-4.74106	2.7561
424.142	16.3143	18.7266	10.413	6.75504	-1.77685	12.9535	1.84207	2.64924	0.88448	4.09057	11.0168	3.10158	7.29532	0.651768	-6.66978	-0.813656	-2.48019	-10.3697	1.89801	1.38161	-3.139	-5.04436	-0.797182	15.8591
424.142	9.93174	-3.72242	2.68628	-3.50799	-5.50039	-1.31906	-6.81856	2.32129	7.38856	12.4294	4.52476	-3.58577	2.21204	-0.650994	-0.658821	1.42925	1.81444	-7.01429	2.81913	-5.33237	-3.32101	-15.0064	-0.614231	-5.81786
424.142	3.46432	-5.85706	1.09065	0.692659	-14.4301	-11.5782	-17.0117	-3.22647	-6.25342	3.16449	-4.75856	-3.32762	1.54055	4.51986	-1.22091	4.25551	3.96516	-3.89654	-1.02214	5.81723	-1.47373	-6.25392	-17.0593	-3.18233
424.142	2.29192	9.64453	10.2381	-8.08707	-2.61454	2.36719	0.538016	-5.69	-1.29529	4.08432	5.50687	4.05405	1.85198	9.51488	3.6707	6.45536	-0.946361	-3.682	-0.0659479	-10.6868	-8.81812	-2.95251	-8.01011	-3.41574
424.142	14.9274	14.9218	16.5684	5.38364	11.8422	8.70563	7.49408	3.90314	-2.93112	11.9358	5.48646	3.63259	-5.08052	8.67118	4.15615	-8.31937	-8.78103	-3.84367	-0.373561	-16.0354	-8.28508	0.309435	3.00575	-4.56602
424.142	9.30254	10.6494	11.7318	13.4995	17.9044	-1.11711	-20.005	-3.35532	-4.98044	0.12259	3.47764	-10.1678	-1.73046	-3.33026	4.76256	4.10151	0.471913	-0.133382	2.95457	1.64816	11.1889	3.98539	-9.66311	-0.422025
424.142	7.26497	4.13124	10.2586	7.74232	4.85088	-15.7083	-18.6576	-7.47218	1.53871	1.24502	7.1676	-7.97257	14.454	-1.64553	-4.58651	5.88297	10.0523	5.93385	13.3224	4.48375	12.3196	-0.440042	-4.75171	13.8218
424.142	7.93438	-10.5555	-3.11108	-4.36608	-12.909	-2.94149	-7.37774	-3.48023	-7.04227	-1.01433	-2.32898	7.23459	4.82929	12.4234	3.50917	1.94131	0.780262	5.14809	-5.72454	0.427483	-7.31325	-6.5218	5.46132	-8.48274
424.142	-9.64531	-15.4353	-12.9808	-14.7174	-13.2689	0.735891	5.14381	8.00012	-3.85334	1.74625	2.3214	7.28957	1.63607	6.28172	5.87354	11.2376	4.80611	-1.04423	-5.1213	5.6375	0.0358642	-3.899	-0.719351	-13.8853
424.142	-10.6375	-17.9739	-24.6917	-16.3739	-13.5048	10.1019	16.9496	10.5237	1.79074	4.44906	8.85809	18.0936	-4.3515	-6.90439	-8.97214	-2.99125	-5.86044	3.25124	3.67328	0.322611	8.03759	1.79704	0.118543	6.80214
424.143	-3.8219	-18.0477	-20.7423	-10.8429	-9.87202	8.91011	15.7782	-3.08698	-5.83549	-4.83053	0.0769281	13.9631	-8.28629	-1.94803	-5.03166	-4.29883	-12.2794	-0.861344	-8.83396	5.75149	-2.09231	3.61151	2.70346	17.0738
424.143	-5.03031	-1.78446	-10.0707	0.767825	-1.99	1.05641	17.1267	-2.68606	16.172	-5.06983	2.86275	-6.94937	4.99078	0.0294921	1.03329	2.53884	-4.49268	-11.1748	-6.84813	-5.8768	-14.6151	11.8811	13.0732	11.0192
424.143	1.70819	8.32769	9.49807	9.61635	6.5542	10.1534	14.4492	5.7452	17.9938	5.77758	-0.340389	-3.12357	-6.43677	-2.99858	2.27703	-16.7532	-12.5104	-12.3377	-0.637138	-11.4917	-9.84622	20.3683	17.6256	2.39197
424.143	-2.62326	-5.57471	5.21625	0.689744	2.0633	1.904	4.88003	-3.58803	2.55119	-2.22797	-2.28497	5.36056	-10.5565	-8.86473	-1.67161	-0.573589	8.10556	-0.823242	-3.63435	-1.8275	1.40549	5.23337	6.56661	10.3635
424.143	-11.9381	-4.75915	-9.48284	-17.1154	-8.08683	-1.52856	-8.21447	-12.3354	-12.2291	-14.1446	-7.60602	0.0713251	4.14037	-9.48067	-0.40903	22.2972	16.6637	8.47791	4.65596	6.25991	9.14694	-6.29853	-9.89667	10.537
424.143	-11.7762	-5.52735	-9.9912	-3.24771	-5.31374	-1.38297	1.5097	-2.83279	-9.44406	-13.3681	-12.9573	0.550633	-3.97535	5.13091	-3.44143	-0.394585	0.485337	-4.98304	-2.94133	-2.93955	1.54778	12.3587	1.22264	-9.57098
424.143	-7.93306	-7.38713	-3.80161	4.1074	-1.49503	-6.98193	1.14311	-14.3839	-2.24727	-16.7563	-11.0334	-13.5122	-12.784	7.42872	10.1489	-10.2615	-6.0409	-11.4624	-6.51875	0.723747	-13.0066	7.50282	10.4453	-10.2057
424.143	-2.70923	5.79358	8.56703	17.9439	12.3971	7.91979	0.87786	-2.66344	6.96094	-2.42181	-0.875336	-3.8162	-2.31898	7.29664	11.9954	-7.77798	-6.56607	0.859566	2.25146	3.72871	0.399375	4.63399	5.16541	-17.2405
424.143	14.7295	9.56739	15.0162	15.2295	6.80491	21.8522	-0.00294279	11.2142	9.99559	12.2987	8.9442	7.99664	3.14305	-4.47405	-8.09037	-1.64552	2.95569	6.11756	13.7925	17.8261	8.06503	-14.108	-5.45387	3.06849
424.143	0.0302882	0.649927	8.01021	1.07057	8.46335	9.81811	2.68168	4.14431	6.22111	7.62304	5.64914	12.1018	-0.238648	-10.6504	-3.70149	-1.78168	1.10618	-4.30681	7.19881	6.14134	3.65596	5.92121	12.5916	14.5147
424.143	-8.14465	-21.4889	-13.8344	-3.87676	-3.21443	-16.866	-15.2882	-4.71906	-7.03154	-10.2469	-4.05997	-14.7628	-6.88891	-0.064728	0.960897	-13.7947	-11.5665	-13.6773	-11.5221	-7.71802	6.59658	11.1928	13.7925	0.516397
424.143	8.89563	-10.5441	-2.38266	-3.37236	-2.76382	-30.2623	-25.171	-0.160901	-2.78692	4.60807	11.7061	-5.95588	-3.44115	-7.80514	-0.10099	-6.77547	1.47423	8.7789	-13.1866	-13.9887	5.91531	1.26072	0.455512	-2.29614
424.144	-10.3503	-8.36454	-3.6736	-0.620329	-4.56363	-4.61316	7.90553	-1.50599	-7.13659	1.86464	-1.57868	10.9025	-2.42695	-10.0776	3.89637	2.8401	0.0352067	8.21693	-7.65486	-9.89635	-3.85535	2.24164	-13.9373	-15.9755
424.144	-24.6968	-13.1663	-14.7444	-11.6213	-7.96431	10.1648	10.2615	-2.1175	-8.77649	-7.00859	-14.3065	-2.26152	0.0651501	-8.51551	2.59706	14.342	7.04539	0.999515	7.05858	-5.63455	-22.2844	-22.3148	-22.2081	-15.4381
424.144	-0.597274	4.77236	-0.880977	-0.117017	0.779826	-1.33431	11.0388	15.5454	9.1529	0.827921	0.201516	-1.33555	6.67627	6.49388	-6.86817	7.9075	-2.03939	5.80547	7.68489	-2.29018	-9.93563	-18.7646	-15.8611	-5.87051
424.144	-0.267365	17.6883	3.30146	5.51558	6.99515	0.328901	1.03361	10.8327	1.90469	2.24836	1.42051	0.882418	6.44836	17.4593	8.91575	0.559302	0.269217	2.38483	-0.867026	4.03439	-2.39264	-1.16969	-16.6984	4.26439
424.144	3.30221	11.2396	0.886531	12.7672	8.2757	-9.30474	-6.91875	-4.4275	-1.49624	4.74394	-2.68369	-1.66214	4.3767	5.86905	-0.216834	0.159215	-0.924556	-4.41899	3.15675	-8.44042	0.589587	-13.3738	-9.73131	-3.46736
424.144	11.272	4.96927	-4.83218	7.78154	4.00957	-8.91901	-5.76383	-6.54128	-7.64376	1.98103	1.84258	-1.34015	-1.80876	0.954988	-6.21999	4.45528	-1.94752	-3.05601	5.42889	1.18255	10.2133	-19.2489	-14.5205	-24.6365
424.144	1.50448	6.43396	5.10087	-11.3711	-9.13457	-6.26491	-8.3854	-5.84312	-5.17936	-2.36726	-2.39508	2.61085	-1.0978	-1.38759	-4.05719	-3.76419	5.7521	4.36473	12.475	13.2834	2.90417	-14.7097	4.36172	-0.494614
424.144	-1.03738	12.3189	-3.16256	-5.93554	-1.5286	-8.45208	1.05467	7.78433	12.6446	8.35138	9.8087	4.70386	5.46517	-2.13317	-8.28545	-1.68435	0.836034	9.95513	2.4739	-11.7861	-11.4696	-4.42474	4.04137	12.1292
424.144	-9.20511	-2.01592	-4.39806	-14.021	-0.805466	-13.3932	-10.6308	-6.55679	0.927686	-4.29396	1.2471	-10.1411	9.62483	4.26796	7.01485	2.81368	5.94533	4.5729	-5.891	-19.4974	-3.78279	5.34502	3.90709	2.69486
424.144	8.98819	7.16887	6.40644	2.75342	3.28119	5.03107	2.77012	4.85075	8.90037	-1.80792	0.998238	-8.01632	-0.851245	1.58166	5.84066	3.247	8.67273	2.84696	-8.6915	0.628567	12.9742	8.35716	4.60937	12.8658
424.144	16.2239	1.48044	3.6558	5.22077	10.9351	17.565	4.5711	17.9478	10.0166	9.34167	7.11081	3.43046	-7.85679	-1.69663	-3.80356	-0.196269	-9.27051	-12.2502	-9.67743	0.465665	13.6209	21.8337	22.9031	24.1691
424.144	5.24674	-6.18031	4.87	-9.39433	5.86754	3.31461	3.78982	8.20315	-1.37197	-2.26762	-8.73695	1.04272	-5.47694	-14.8745	-22.7879	-23.6279	-30.224	-13.7848	0.141411	-1.92428	-0.568442	16.7168	19.1325	7.46061
424.144	-0.335442	-1.83465	11.3778	-2.93761	-2.37638	-2.85807	-4.38865	2.15401	7.4993	7.51578	5.9012	-2.43839	-5.70669	0.381368	10.9145	2.30634	1.13299	-2.20688	10.5439	9.1578	11.8562	18.8582	8.85326	13.2766
424.145	0.679915	2.48302	1.98355	-3.64395	0.456684	-9.83195	-12.4244	-0.898513	-2.03484	-1.06948	10.98	-7.06635	5.44426	2.07328	-4.56023	11.8129	23.7505	12.3902	15.5362	18.8584	14.4294	10.3425	17.3628	9.79676
424.145	-3.17457	8.86091	0.662769	-7.50515	5.49875	-0.567989	4.77473	-7.53837	4.78834	1.58914	6.33834	17.175	-0.556687	-21.6245	-29.0548	-14.7569	-11.0213	21.0218	14.1294	21.3527	21.5814	5.63025	14.8171	7.31683
424.145	-9.28294	-3.89147	-8.87153	-3.14029	-11.8214	12.4429	11.1502	-27.1577	-8.16468	-8.45166	-10.6773	14.5809	13.1295	2.85435	4.24522	2.99896	9.47213	16.1318	9.77595	31.3603	26.3179	11.429	7.17956	8.41801
424.145	9.47542	0.744403	8.47012	11.9613	-2.56198	7.73791	-4.10497	-11.5088	-10.1449	-9.22982	-7.05735	-2.06064	18.4567	19.7551	16.1508	7.67568	17.0437	1.38284	-14.7718	19.1799	-4.04764	1.75434	-4.86131	-16.1291
424.145	18.057	11.5963	25.942	15.8654	13.0313	11.1102	-1.81404	9.26827	2.23226	15.4459	8.19534	4.89135	10.3529	14.5823	17.0915	16.1254	16.9296	3.98605	-4.08202	20.8874	15.495	21.0937	3.30668	-14.5191
424.145	4.75076	11.0477	11.4064	17.7865	-6.28551	10.955	2.5903	12.5265	-0.189586	8.23256	-4.71299	-0.38036	10.0355	-1.49623	4.51324	-5.60105	6.13531	12.4208	0.510654	-5.27434	-6.11006	-3.40949	-0.143637	19.9563
424.145	-7.29019	-13.2738	-17.5876	-2.89952	-16.1478	3.46028	4.0471	8.12733	-13.5435	-10.3052	-22.3962	-5.46853	-6.18366	2.41741	6.28708	-0.776534	0.666042	-7.47602	-12.2223	-17.1624	-16.4809	-16.3669	6.00273	16.6968
424.145	4.87036	-6.24054	-4.2498	-7.77827	-7.45319	-8.27423	0.210337	-12.7136	-10.3505	-4.61219	-11.5812	-20.223	-21.6807	5.31631	12.9439	17.0239	11.7016	9.17236	14.9884	-15.2622	-64.5356	-53.7983	-7.96449	2.18559
424.145	3.56154	0.777605	3.98915	12.6592	4.77926	-6.90803	8.68669	1.53824	-0.761239	4.52643	11.0512	-2.69112	-11.9778	1.74907	10.0757	3.39328	19.4379	21.2063	11.2493	-25.9861	-75.3944	-91.8362	-33.7667	-2.59579
424.145	-1.06361	-5.5341	4.91631	-4.0089	5.15435	0.254222	4.70261	5	5.00769	3.25176	-1.49599	-5.18178	-2.65991	-3.38493	3.47512	9.46276	8.51592	9.63988	9.73853	0.930382	-10.5121	-2.70194	-36.6796	-19.495
424.145	4.1048	8.27952	4.45122	0.189443	0.876883	10.7559	9.51509	3.68879	3.04544	8.67633	4.46346	1.32696	5.04901	-0.0729418	-10.362	-13.5922	-20.5752	-7.53049	6.46139	18.5352	31.4375	25.3553	-39.502	-52.8724
424.145	7.80172	16.8037	1.86402	15.3476	9.3993	16.7074	6.98313	0.406751	1.76411	2.93165	8.54122	12.9676	-6.57102	3.08712	-2.95382	-2.26583	-1.64824	-4.47472	6.29671	28.5033	41.3491	32.7391	-30.4871	-39.576
424.146	7.65979	12.4164	1.81559	4.9214	12.4712	14.2529	4.14773	2.46973	-1.77389	7.56487	2.09932	14.8741	-15.5358	-3.52916	5.06156	8.21991	-9.11331	-12.7154	-17.4257	7.53791	42.322	42.1479	-2.26004	-15.4123
424.146	-9.55822	-3.41158	-2.51254	7.99443	2.56333	6.30057	3.76004	5.79768	-2.93968	1.6153	1.79153	5.84775	-15.0213	6.17077	1.84004	-9.59586	-38.1718	-41.7643	-33.1569	-24.4051	18.295	43.8043	41.0696	11.47
424.146	-21.3094	-16.4096	-8.70735	-10.1525	-6.93195	-12.4264	-24.1987	-3.9972	0.950693	-2.14253	15.1968	-13.5709	-22.3018	-16.0633	-6.54684	-13.3997	-23.3747	-65.9241	-26.2825	-44.5517	-43.6111	-7.30567	49.3226	42.6534
424.146	-20.3552	-18.271	-20.3516	-22.8813	-12.2862	-18.8212	-9.10165	-13.0633	-5.90911	-14.0912	-6.91861	-26.6384	-29.0404	-27.9482	-29.3738	-32.6448	-25.3287	-33.223	-2.82061	-14.3888	-21.3492	-10.8896	11.2096	20.9926
424.146	-8.10302	-14.7414	-16.7941	-15.0267	-9.17153	-4.29104	6.60225	-7.9318	-5.72029	-10.356	-16.6381	-2.82276	-0.0739582	-13.6118	-32.5125	-26.7142	-16.218	-1.33164	-0.445087	15.291	19.2581	10.5546	1.93409	1.68161
424.146	3.84384	2.72857	-2.23404	-2.18869	2.86502	2.99346	5.87474	4.74391	15.4269	-0.845683	8.1751	15.7736	30.929	9.76098	2.40718	13.0756	7.08719	16.1469	2.74135	2.23272	12.3108	3.64224	7.75414	5.38064
424.146	6.69227	2.61321	8.32169	9.92077	3.37357	-5.13248	4.50057	12.5286	9.86304	-0.808392	11.6055	4.59026	8.94009	6.18375	-3.5707	0.296443	-0.481652	10.9867	6.67603	-3.37187	12.803	20.5828	34.7497	34.2515
424.146	8.67598	4.86469	12.8666	14.5311	12.0839	-1.30954	-10.028	4.82887	4.68143	11.4093	5.19968	5.00795	0.550045	0.312775	-8.78453	24.7371	27.6101	19.1615	16.032	-0.943816	18.0341	4.9328	23.8643	17.6067
424.146	-0.861793	5.94467	7.48678	4.791	7.00711	5.47213	-9.99475	-3.03803	2.64527	-4.37966	-0.186856	-5.37865	10.6371	12.2253	19.8733	29.0092	22.8898	7.86744	-19.4686	-24.107	-36.5872	-43.4044	-34.4921	-20.8149
424.146	-5.8644	-8.22872	-3.64708	-7.94883	2.2978	-7.1102	-18.722	-9.73765	-10.9968	-17.6971	-5.38028	-4.16163	13.5211	-0.729901	2.47048	0.42743	4.40986	-3.99462	-26.9227	-54.6105	-24.7157	-25.2286	-27.0318	-26.839
424.146	-9.8506	-16.7756	-20.8628	-22.2856	-19.3479	-12.0828	-4.96421	-13.9485	-8.47768	-2.16192	-2.00042	17.0994	21.9616	-7.31242	-3.01806	3.3165	7.64238	10.0995	-4.15383	-15.1497	28.4489	12.2006	2.81572	17.0126
424.146	-10.2038	-19.0933	-20.0866	-23.5942	-32.7687	-8.04566	5.23936	-9.63886	3.31139	0.970252	-7.26125	12.9016	3.74171	3.54956	11.7526	6.94259	5.2287	-8.02597	-15.3378	9.5768	40.9702	26.6497	6.87866	16.4437
424.146	-10.9836	0.700789	-6.91504	-16.1278	-10.0577	-2.74441	-13.6119	10.2979	5.80099	-4.63835	-6.11763	-5.12831	25.5545	26.4288	13.504	-7.97682	-18.4328	-20.4095	-14.0234	-16.3024	-12.0513	-13.1478	-10.0052	-20.0389
424.147	-11.7095	-0.639809	0.871328	1.08253	2.12086	-7.51644	-3.88751	-4.5624	-8.34304	-11.0594	-7.77949	-15.8794	27.7916	23.206	25.6917	-4.86861	-13.9821	-11.7187	-7.45433	-8.03336	-55.8815	-53.0962	-32.4865	-21.0793
424.147	5.83521	-1.92531	6.85269	12.9106	15.724	-3.7176	16.5693	0.773286	-4.78407	-6.87034	-1.78565	-4.62224	13.9169	8.46178	15.8555	5.51931	-0.885613	4.48104	3.42042	-9.2064	-36.6611	-45.0886	-59.3871	-41.83
424.147	8.58808	0.823134	7.18592	4.93644	7.17462	-6.11704	12.0716	8.29092	1.87518	7.02313	2.19702	-4.38349	16.2826	18.7661	23.4834	28.2033	32.1041	37.6955	49.3252	32.5684	-17.9464	-31.0962	-38.4897	-32.1055
424.147	22.6873	7.66612	15.7155	7.92078	4.12933	2.69504	3.93934	0.324717	-1.56025	6.2795	3.43017	5.92085	-12.5385	-18.5178	-16.9033	-21.2605	-1.76862	30.8847	35.8406	43.6909	7.62265	14.7012	6.35252	5.89119
424.147	13.2696	16.4473	-0.131176	3.81046	-5.85151	2.10508	6.27459	-6.67182	-4.08465	0.00260011	-3.60791	1.70054	-28.4977	-27.676	-35.1205	-56.4442	-38.185	9.98135	15.8111	21.2404	9.35079	46.0556	37.1634	15.5235
424.147	-7.83363	-1.17044	-7.93082	7.94951	1.92201	3.97128	4.72903	-5.19242	2.59041	0.404593	1.72969	-7.56128	-19.2438	1.40692	11.777	-5.15557	-5.53577	12.8542	28.6096	25.35	8.87859	27.2027	34.1784	5.62274
424.147	9.51665	7.87775	6.89954	11.1449	12.4512	3.04336	-2.01741	4.76658	11.3444	17.2556	8.53467	9.35904	-11.3918	-13.315	-0.141803	7.38994	2.88514	4.07425	9.74063	25.5955	24.4626	21.0998	14.777	4.47396
424.147	24.882	12.1821	18.4	19.8863	21.449	9.8796	-4.80289	15.3394	9.9452	20.7565	9.8385	6.55175	-0.477928	-13.0123	1.43422	12.2158	0.613577	0.107419	-16.3224	4.80211	11.2836	3.43052	20.4431	16.8957
424.147	-0.187009	-4.70686	-3.56742	2.49383	14.4811	17.3579	5.70968	-4.60439	2.80343	-7.02092	-12.1235	-10.4549	11.078	8.6841	6.05704	21.4176	14.5606	-1.31082	-0.469826	-28.1863	-21.1183	-0.558172	15.0967	5.75186
424.147	-10.9537	-5.80679	-0.747092	-6.98946	0.658671	-1.19088	14.407	1.95392	-4.81768	-13.2873	-11.0951	-3.96679	-9.03839	2.50032	2.03867	20.6653	22.2937	-10.5002	-6.65587	-13.6364	-14.3288	-14.7454	-5.49027	5.12369
424.147	5.8342	15.0133	12.5906	8.20256	-0.393467	-1.75303	11.5733	16.097	17.2121	14.8402	9.71599	10.6457	-13.5387	-5.93005	-8.09265	-4.50627	-13.0879	-8.10977	-14.4411	16.6143	5.75739	-6.73718	-13.2813	-7.53926
424.147	2.96267	6.25578	-13.865	-13.978	-9.52457	-4.15562	4.74741	5.0407	1.14978	6.83601	-2.65403	0.885247	-6.13333	-2.32701	-5.97674	-15.3975	-9.52555	11.2985	1.31633	23.3254	30.8945	17.5693	5.54749	-16.1547
424.148	-16.0512	-2.96738	-2.90052	-18.1176	-14.3696	1.08878	-2.58256	-7.89012	-12.0005	-7.3906	-2.45535	-0.934267	-25.6707	-13.4834	-9.49203	-3.67379	9.2661	3.18963	-3.53844	17.459	29.7762	18.5969	5.35971	7.38481
424.148	-10.4136	-16.2979	-0.155188	-0.313644	-10.0961	5.1776	-2.91722	-0.000148465	7.44647	-5.34848	-0.783889	3.20502	-26.3144	-20.8711	-20.9513	-4.82107	-6.66561	-1.67403	-5.02224	6.14038	5.73471	-8.02016	2.25527	17.0561
424.148	-0.32093	0.445484	-8.38808	6.47996	-18.8983	-7.24807	-9.81507	-3.53812	-0.978074	-1.52293	-3.01647	-5.98533	0.497985	1.94332	-12.1647	-21.1409	-14.9187	-18.9057	-14.9835	-6.39942	4.19557	-0.325468	14.9441	14.915
424.148	-6.57863	3.02403	-0.447392	-0.0733036	-10.2357	-5.59491	-18.5668	-2.12422	-20.1106	1.91814	1.35465	-1.29135	-1.00832	12.9634	19.3473	-2.185	6.9803	-4.8569	-11.3146	-10.0547	5.09949	19.9496	12.3854	-0.186293
424.148	14.4693	2.78091	11.556	12.8767	13.9825	-2.07721	-6.84726	9.87027	3.31991	4.43192	11.981	-1.16236	6.012	15.0669	2.80485	4.69894	11.5412	-2.4593	7.58625	3.54104	6.81562	1.96568	-0.244549	-3.18334
424.148	14.4572	7.30173	13.7051	7.72726	10.4459	13.3305	1.80617	6.99894	3.09257	5.64078	6.85538	1.58335	-5.33259	7.0051	1.39545	7.78407	20.9648	10.056	24.6018	17.8463	22.6728	10.0617	-0.566008	10.1797
424.148	-11.3948	-1.97829	-2.25765	-6.24055	-7.32389	9.56315	6.58899	-10.7545	-6.51286	-11.9561	-13.6479	6.8909	0.218962	12.9263	10.9884	19.957	31.4281	30.4573	20.7533	2.5421	8.53942	-0.388139	-6.33337	-30.7348
424.148	-3.94398	-0.790994	-1.14139	-3.2227	2.50251	2.2317	3.78987	-19.1629	1.19248	-3.85913	0.467778	4.02152	30.3315	-0.308355	3.35959	24.8255	24.1778	9.00643	10.1704	-14.9791	-21.6868	-19.2588	-17.3242	2.34486
424.148	-10.8602	-9.38297	1.6402	-5.54552	5.17179	-7.36628	-9.61662	-1.32605	-5.65813	-2.45924	2.68484	-2.24743	6.02694	-10.8811	0.364471	11.9199	11.0567	-9.32934	-0.718445	-11.9799	-21.1265	-10.9901	-12.7171	24.0863
424.148	-0.118085	-5.05628	-4.59145	3.14392	-9.34086	-4.92806	-6.84385	3.72829	-1.57	-5.72714	7.79259	-7.66285	-10.1542	-4.74267	-3.31054	8.91177	0.273849	-4.72298	-9.92804	-15.1073	-9.77758	-5.34526	-4.15728	11.1707
424.148	4.71478	3.79566	5.01365	-3.62925	-0.737314	-11.9111	-12.7123	-3.20045	-0.331976	-5.06145	7.14336	-4.97107	3.11725	-1.50741	-11.4658	-0.380705	-6.81054	1.24077	-13.6922	-22.0837	-0.838706	5.48183	5.80422	7.86484
424.148	-4.31962	-2.51862	-12.1213	6.19161	7.55129	4.06764	-3.5354	6.33012	-5.08732	5.27023	4.2674	-0.112976	13.9905	7.95805	6.38555	-2.29621	-2.07499	-11.8032	-16.1703	-12.5505	-17.2603	-20.4604	6.2417	16.7833
424.148	-13.8589	-1.01501	-11.8909	-0.830104	9.76981	13.9077	7.74469	-1.31111	1.72373	8.90032	-1.13171	0.0234418	11.2958	8.50915	5.56566	-2.3592	0.536014	-7.39614	-17.7322	-10.6411	-16.2395	-15.8613	2.76641	-7.43236
424.149	-0.839437	10.46	2.158	1.63387	13.177	5.02407	2.85442	5.77668	14.8233	7.7463	3.64123	-8.11314	5.83615	25.0044	14.7406	3.93838	-9.77734	-11.5822	-19.5327	-23.1405	-9.03819	6.35066	-1.40639	-29.9982
424.149	6.83141	8.41549	1.6677	-0.0413469	-4.19479	-11.1599	-1.73199	-5.04924	-3.612	-1.64502	2.7175	-2.12167	-5.76764	12.4587	9.41385	-7.47298	-14.5807	-27.5828	-8.33108	-13.2165	-1.4132	-4.47665	-12.4049	-11.0525
424.149	-13.2918	-5.43009	-4.45236	-11.0541	6.345	-12.0279	0.422306	-8.71935	-12.5933	-5.2215	-4.3481	-3.1419	-20.3038	-25.3316	-39.2989	-50.9728	-52.8467	-15.5287	10.3573	18.182	13.3729	8.88036	5.88495	13.2883
424.149	-4.6402	-2.32723	-2.69956	-8.16448	10.6167	-7.20912	5.0164	7.3707	-0.0378978	-4.10669	-1.28839	-6.22137	-14.753	-52.5646	-60.014	-40.8481	-64.2422	-12.2453	18.1123	35.4603	36.8674	20.6699	8.27665	36.9615
424.149	6.07512	5.7832	5.28158	3.06947	-1.76639	14.4349	8.17768	10.093	10.5386	7.15228	4.01289	14.9768	3.13507	-21.9346	-11.0993	1.65098	-12.7257	-1.23888	-2.67195	7.40784	7.65084	-3.93748	-10.221	12.157
424.149	-5.08507	-2.25193	6.48817	-4.37181	-3.90432	14.7678	9.24056	-4.15388	-6.97953	-1.73045	-11.1127	10.8857	7.47411	14.2047	22.6748	18.5837	28.7546	23.5832	5.97717	-7.32338	-3.12197	-0.0578855	3.80734	-26.8222
424.149	10.586	8.5855	14.0432	4.03023	-6.1872	13.8176	6.14406	-1.43452	-1.73005	-4.6771	-4.11253	2.11919	8.66004	30.0976	30.3705	10.5767	7.89819	3.18333	-9.31735	-17.4532	-8.88694	8.903	6.99884	-23.7828
424.149	18.7939	12.7477	22.6544	16.7064	8.62276	1.95324	-2.98434	5.27255	6.81939	-2.50169	-0.273622	-0.302797	25.4278	28.4959	40.5845	23.9401	31.415	13.4738	-11.7841	-13.5408	-24.514	0.637598	-15.2499	-24.5701
424.149	13.8165	-3.56585	5.79346	13.6623	11.8334	-3.89173	2.28843	3.73564	10.0657	-3.98671	-1.7671	-10.8402	-2.83365	2.81977	15.2821	17.5976	25.0476	24.3762	24.5152	10.8318	-8.65733	-13.5809	-0.759205	-5.23681
424.149	9.95152	1.94378	3.80521	1.14943	-1.36395	-4.0842	2.99931	9.33772	-0.666913	2.46985	0.255484	0.789338	-1.46297	-6.78309	-6.63481	6.7204	1.11838	17.463	23.5928	24.1155	-0.684725	0.399734	2.68454	17.8083
424.149	0.970542	4.60434	-3.46094	-11.0312	-19.1273	-14.7239	-2.52001	-3.23085	-2.83397	4.45857	-10.9647	1.45471	6.30059	-4.69741	-2.29024	-12.6609	-14.6099	-1.07758	-6.89336	2.40072	-0.369057	1.9679	11.6919	0.903019
424.149	3.51921	-3.24326	-16.9065	-5.77809	-10.5973	-11.6905	5.23303	-4.92926	-0.210638	4.19212	-2.54536	-1.1782	1.55425	-10.4933	-14.4263	-7.66913	-9.32262	-18.4328	-17.7136	-0.546847	8.1072	7.75733	9.99904	-1.91572
[truncated: 123,131 more rows]

## Sheet: Fig.5b
Fig. 5b
[truncated: 66 more rows]
[truncated: 822 more columns]

## Sheet: Fig.5c
Fig.5c
[truncated: 1,201 more rows]

## Sheet: Fig.5d
Fig.5d
[truncated: 1,852 more rows]

## Sheet: Fig5e
Fig.5e
[truncated: 42 more rows]
[truncated: 5,000 more columns]

[truncated: 24 more sheets: Fig.5f, Fig.5g, Fig.6abcd_waveforms, Fig.6abcd_raster, Fig.6abcd_psth, Fig.6abcd_ori_tuning, Fig.6abcd_autocorr, Fig.6abcd_sessionFR, Fig.7a, Fig.7b, Fig.7c, Fig.7defg_waveforms, Fig.7defg_raster, Fig.7defg_laser, Fig.7defg_psth, Fig.7defg_autocorr, Fig.7defg_sessionFR, Fig.8b, Fig.8c, Suppl.Fig.4b …]
